# Supplementary material for: The Transcription Factor STAT6 Mediates Direct Repression of Inflammatory Enhancers and Limits Activation of Alternatively Polarized Macrophages
Source: Immunity. 2018 Jan 16;48(1):75–90.e6. doi: 10.1016/j.immuni.2017.12.010 (PMC5772169; doi:10.1016/j.immuni.2017.12.010)
Supplement: Table S1. The Expression Level of IL-4-STAT6 Signaling Pathway-Regulated Genes in WT and STAT6−/− Mouse BMDMs, Related to Figure 1 [file mmc2.xlsx]

## Sheet: Cluster A
	log2FC (IL-4 vs ctrl)
Gene Symbol	WT_1h	WT_3h	WT_6h	WT_24h	STAT6KO_1h	STAT6KO_3h	STAT6KO_6h	STAT6KO_24h
Arg1	3.95392	7.26655	8.84562	9.04445	0.035788	0.35757	0.772884	0.00998182
B3gnt7	2.40433	4.6653	5.19773	3.04983	-0.240105	0.0478246	0.117441	0.444423
Ccl7	5.25794	5.69773	6.21149	5.23367	1.21599	1.66473	1.81944	1.39387
Cdh1	2.32978	4.42845	4.45257	4.69681	-0.209483	-0.0146863	0.497553	0.733442
Cish	5.89011	6.37407	6.33942	4.58309	2.04561	1.67469	0.966127	0.313497
Cldn11	1.78483	4.41532	5.71951	5.14216	0	-0.29868	-0.243775	0.200335
Ear11	0.248272	3.32354	5.2333	9.02121	0.252587	0	-0.539445	-0.082717
Edn1	2.91321	4.14901	5.1437	4.75035	0.291925	0.725356	0.225214	0.805243
Egr2	3.48353	3.72854	4.18182	3.88114	0.290076	0.160529	0.297677	0.0415942
Flt1	0.367426	3.67303	5.83584	6.17573	0.0105541	-0.130048	0.64554	0.421828
Hbegf	4.77529	4.7653	5.2707	5.04406	0.230114	0.429207	0.10015	0.434487
Hebp2	1.02851	2.88716	4.37036	4.70278	0.184478	0.0543729	-0.0949191	-0.385351
Il4i1	1.49337	4.93656	6.70582	5.50357	0.0495894	-0.0389561	-0.165358	0.36183
Irf4	3.74752	4.49645	4.55798	3.82815	0.0106297	-0.200618	0.092379	0.294718
Lipn	0.895264	2.83089	4.17814	4.2474	-0.0584245	0.179774	0.0705573	0.108459
Lrrc32	0.441441	2.53221	4.36243	5.6736	-0.0317942	0.290638	0.208256	0.273972
Mgl2	1.7511	3.97227	5.70049	6.05749	0.17864	0.391838	0.370413	0.318087
Msx3	3.18659	5.53515	6.3571	3.42369	0.170612	0.181272	0.159791	0.132255
Ocstamp	-0.227332	0.716568	2.59595	8.29617	0.025011	0.277363	0.441415	1.0502
Pdcd1lg2	2.55034	6.10844	6.82084	5.08242	-0.0507503	-0.146951	-0.0724296	0.0654737
Ptgs1	1.25059	3.64006	4.95658	3.61978	0.16459	0.166279	0.266836	0.217374
Rasgrp1	3.5357	6.37239	5.87027	1.82669	0.472941	0.908959	0.689798	0.141468
Retnla	1.71098	8.26701	9.29803	14.4252	2.51148	2.17584	-2.59602	-0.316065
Scn3a	-0.13972	3.22793	5.64933	5.47622	-0.0506284	-0.0586111	-0.0671011	0.159716
Serpina3g	3.27015	5.61217	6.72576	2.33222	0.815175	1.25671	1.06371	0.539827
Slc30a4	2.8628	4.37993	4.39917	2.60289	-0.161324	0.0634401	0.232965	0.112516
Slc7a2	3.95795	6.00185	6.49762	6.15741	-0.144557	0.0507596	0.131523	-0.167582
Snn	1.86654	4.93226	5.25564	2.66109	-0.0356089	0.0511993	0.137292	0.0676391
Socs1	7.11365	7.04593	6.45663	4.59549	1.74236	1.48194	1.00139	0.546226
Socs2	2.90125	4.70699	4.79821	3.7535	0.257019	0.504188	0.281194	0.617037
Tarm1	2.95928	4.57084	5.29223	3.15786	-0.0559181	0.526879	0.128902	-0.341348
Tmem26	2.59904	5.21733	5.85484	5.35051	0.0147292	0.0821075	0.043725	-0.0485788

## Sheet: Cluster B
	log2FC (IL-4 vs ctrl)
Gene Symbol	WT_1h	WT_3h	WT_6h	WT_24h	STAT6KO_1h	STAT6KO_3h	STAT6KO_6h	STAT6KO_24h
9230102O04Rik	2.51478	3.18388	2.59032	0.550304	0	0	0	-0.442505
AA467197	1.2259	2.02915	1.99539	0.40089	0.00182369	-0.177341	0.734703	-0.104873
Abcg8	0.0815328	1.70699	2.93727	0.613526	0	0	-0.150126	0.132255
Abtb2	0.0587808	1.91998	2.46034	0.798856	0.195656	1.08265	0.670952	0.410235
Adc	0.966455	2.12689	2.62697	1.53953	-0.18835	-0.018702	-0.228485	-0.127656
Adora2b	0.037918	0.876803	2.309	2.14428	0.0109843	0.449941	0.391105	0.461918
Ahr	3.87355	2.68887	1.97104	-0.0868608	0.0431803	-0.0286165	0.00929818	0.0675774
AI464131	1.13294	3.0609	3.58109	0.701767	-0.167808	0.0516201	-0.142641	0.017861
Aifm3	0.185251	4.01189	5.75762	1.81129	-0.150126	0.170612	0	0
Ak2	0.959145	1.71225	1.92187	1.77539	0.0352009	0.0298402	0.0235529	0.106963
Aldh1b1	0.781141	1.89625	2.10395	1.49169	0.139985	0.384373	0.301042	0.277844
Ap2m1	0.211008	1.19379	1.92226	1.44802	2.92284e-05	0.0463558	-0.0995266	-0.0232249
Apex1	0.311278	1.35074	1.62417	1.77178	-0.274957	0.20298	0.131867	0.0644525
Apol7c	0.778674	3.29518	4.54761	1.7892	0.0421017	0.302907	-0.080647	0.490295
Aqp3	0.00558165	1.99094	4.38584	3.05655	-0.146837	-0.188759	-0.433911	-0.00162458
Arap2	0.23048	2.37814	1.71035	0.608848	-0.136211	0.251235	0.10801	-0.21623
Arl15	0.0430448	1.95226	2.29957	1.5381	-0.0711564	0.0389249	0.161195	-0.054226
Atp6v0a1	0.475978	1.65822	1.65151	2.04099	0.161203	0.122464	0.0901472	0.021562
Baiap2	0.602683	1.72497	2.1407	1.01821	0.11381	-0.0164271	0.0546635	0.111535
Batf3	2.14642	3.36161	3.52154	2.89161	-0.00254334	0.201306	0.119895	0.232467
Bcar3	1.10352	2.03682	2.05574	2.60896	0.163377	0.35011	0.333201	0.238599
Bcl2	0.467824	1.45441	1.18485	1.85067	-0.132685	0.0721746	0.237173	-0.241886
Bex6	0.0431795	1.2597	2.22448	2.12583	0.204195	0.402033	0.055485	0.0955889
Bhlhe40	-0.172523	1.71596	3.19311	4.97268	-0.00809916	-0.0788495	0.159712	0.249311
Cables1	0.713394	3.83431	3.297	0.234403	0.117201	-0.107989	0.00220546	-0.108582
Casp6	1.64135	2.77073	2.77273	1.02238	-0.0520291	-0.0711043	-0.114753	0.00220352
Ccdc141	-0.241828	2.00837	3.03278	0.238011	-0.298156	-0.120214	-0.216731	0.202018
Ccl17	0.505132	1.93113	2.38952	4.61474	0	0	0	0.557396
Ccl24	1.38887	3.68425	4.65975	2.4179	-0.293182	0.365152	-0.0511598	1.03694
Cd164	0.956716	1.8138	2.11604	0.604343	-0.0605529	0.15298	0.448249	0.150536
Cd274	1.50516	2.25595	2.16838	0.525214	0.114036	0.148092	0.30125	0.127224
Cd40	0.93305	2.44927	2.83318	-0.365752	0.156496	0.4194	0.174749	0.142881
Cdkn2b	0.712999	2.43834	1.73677	1.81958	-0.100351	0.0502745	-0.0949431	0.213005
Ceacam19	0.988382	2.12729	2.31097	1.42064	-0.101741	-0.0301474	-0.36979	0.0472353
Ch25h	5.33594	4.32826	2.92774	-0.260518	0.952333	1.60789	0.595104	0.432398
Chst7	1.24966	3.13217	2.84383	0.206534	0.299858	0.0717343	-0.00205402	0.227743
Clcn5	0.52668	2.14887	2.26111	1.0134	0.00332385	-0.206209	0.222972	-0.082956
Clec10a	0.637182	1.85049	2.69748	0.558557	0.0781026	0.397597	0.327375	0.154462
Clec7a	1.90747	2.13884	2.40474	1.95116	-0.106091	-0.109554	0.0733965	0.0327504
Clic4	0.562724	1.19239	1.40612	1.71591	0.00193972	-0.0182696	0.0790317	0.050839
Cln5	1.17198	1.57717	1.70587	1.16904	-0.108992	-0.125269	-0.0593789	-0.0298222
Csf1	0.0366626	0.932192	1.90419	1.84053	0.319427	0.482032	0.520517	0.163193
Csrnp1	2.09716	1.87555	1.77651	1.1325	0.7508	0.598642	0.176811	0.0742491
Cystm1	0.374997	1.41108	2.43033	0.502017	-0.295924	1.51185	0.218662	-0.325875
Ddhd1	0.990251	1.58647	1.96499	1.54681	0.0299375	-0.0658716	0.241027	0.105433
Dhrs9	0.981781	1.73495	2.16041	2.88556	0.0763947	0.0822825	0.182973	0.00714925
Dnase1l3	-0.146964	1.53985	3.06546	1.89033	-0.0168367	0.180639	-0.231741	0.236567
Dok2	0.36878	1.22928	1.66432	1.61618	0.0857502	0.221922	0.122878	0.238008
Dusp4	2.90531	2.92262	2.85599	2.37801	0.388414	-0.0677484	0.078232	-0.139414
Ear2	0.0017871	1.28233	2.11802	4.9467	0.00532384	0.351862	-0.298148	-0.165822
Ehd2	-0.258937	0.581886	2.58862	3.48064	0.0202001	-0.00504338	0.604273	-0.036911
Enthd1	1.04253	2.48829	2.96618	2.66258	-0.150022	0.0235339	0.216314	-0.247956
Ephb6	0.811082	2.73401	2.68152	0.0240082	0.175608	0.10416	0.0924026	-0.208795
Etv5	0.209274	1.45566	2.32774	0.966348	0.0829859	0.156681	0.135525	0.16879
F10	-0.0828424	0.769967	2.62585	4.0673	0.0286166	0.0418898	0.054088	0.0482051
Fam198b	0.620649	1.42422	2.11516	2.4877	-0.0126249	0.00568523	0.349158	-0.0227753
Fam20c	0.224235	1.12721	2.18299	1.79528	0.00569002	0.0248718	0.0428046	0.0111161
Fcgr2b	1.84705	3.39182	3.47865	0.825421	-0.00531582	-0.0188203	0.0770154	0.180514
Fchsd2	0.19214	3.00417	2.40531	0.462078	-0.0311083	-0.0925735	-0.0291918	-0.0247032
Ffar2	2.91536	3.89202	3.53719	-0.396354	0.207801	-0.0275548	-0.226632	0.036394
Flrt2	0.965786	0.952049	1.53852	3.23061	-0.0689337	0.247607	0.421735	0.111737
Flrt3	2.47688	2.70242	3.05075	1.2533	0.519415	0.681932	1.01877	0.454907
Fmnl2	0.130464	3.17431	2.68442	0.94677	-0.0532729	0.0033431	0.183308	-0.0519121
Fosl2	2.51817	1.4349	1.84974	1.48803	0.468678	0.24745	0.214277	0.0903242
Fyn	0.0101696	2.18926	2.5019	1.62155	0.0567449	0.169437	0.0332531	0.0220062
Gata3	2.54033	3.61333	2.51053	0.303083	-0.235501	-0.447211	-0.195331	-0.27234
Gatm	0.572403	1.85919	2.39603	1.47076	-0.0804654	0.114308	0.234155	0.140125
Gbp11	1.20491	2.52437	1.9897	1.01365	0.180773	1.54412	1.95229	0.993292
Gja1	1.08518	3.31212	4.02204	0.129497	0.0437985	0.176588	0.104736	0.143
Gm15760	0.936547	1.91329	2.63285	1.44401	-0.011991	-0.414902	-0.072916	-0.162396
Gm8221	0.540199	2.87507	4.29106	2.5551	0.154641	0.444255	0.0691468	0.108431
Hid1	-0.22048	0.522211	3.23212	1.85141	0.0736327	0.143639	-0.126073	-0.155742
Hsph1	0.840051	1.23366	1.32446	2.05147	0.00251549	0.00916097	0.201299	0.0060395
Htr2a	2.32694	2.39094	2.40967	1.91121	-0.00886822	-0.433993	-0.0254811	0.0889587
Ier3	3.7834	4.35698	3.89878	1.43671	0.236169	0.272338	0.245208	0.128863
Il1r1	0.271567	1.76805	2.44594	1.63081	-0.244312	0.0423165	-0.01019	-0.143808
Il1rl2	0.428362	1.5684	2.06663	3.27528	0.0445351	-0.261541	0.455066	0.416496
Il27ra	0.116172	0.962978	2.45355	2.88649	0.148916	-0.14002	-0.0666769	0.018453
Il31ra	0.191143	1.7199	3.4116	4.95041	-0.164286	-0.199001	-0.00320446	-0.141379
Inadl	0.68645	3.02133	3.99268	1.64031	-0.0371648	0.254224	0.125011	0.196758
Inpp5a	0.0393477	1.46195	1.98253	2.05985	0.0341177	0.0150975	-0.0565405	-0.0590123
Itga1	0.343039	2.37606	2.64403	0.849513	-0.125328	0.0111333	0.107291	0.428875
Itgb3	0.399535	2.42288	3.21843	2.41641	0.0711316	0.0673497	0.173942	-0.327535
Jak2	0.836338	1.77562	1.81955	0.773387	-0.027319	0.145654	0.0975611	0.0754138
Klf4	2.0152	2.40582	2.3902	2.96672	0.110538	0.182983	0.267579	0.278298
Klhl33	1.46349	2.89719	3.07486	1.56386	-0.403711	-0.174762	-0.472747	0.0373257
Kynu	0.131659	2.28234	3.15992	0.880088	0.118822	0.156665	0.371317	0.389028
Ltb4r1	0.421904	1.39838	2.28214	3.31226	0.0579655	0.478661	0.466301	0.128238
Mb21d2	0.828324	2.41283	2.32276	0.269059	-0.175295	0.0689687	0.78347	0.249952
Mboat2	-0.0676307	2.11551	3.72447	4.07802	-0.163833	-0.213565	-0.114919	-0.318749
Mcf2l	0.0911496	1.8503	3.61182	3.78692	0.0166056	0.0537484	0.0954811	-0.171652
Mrc1	0.670514	2.12761	2.68595	0.758157	-0.0382705	0.0443383	0.256644	0.104084
Myc	2.59787	1.75117	1.5413	2.40879	0.590018	0.439091	0.191114	0.0582693
Nek6	0.40892	1.08939	1.85925	2.94982	0.188189	0.27447	0.442483	0.0389393
Nfil3	4.17136	3.26805	3.18176	1.65626	0.501311	0.419065	0.259833	0.280773
Nrg1	0.251049	3.50638	4.03631	0.869184	0.251768	0.835159	0.830549	0.301916
Olr1	3.15561	3.25886	2.96401	2.06581	-0.113953	0.0909496	-0.404479	-0.0645906
P2ry1	3.10722	2.06454	1.77182	2.70903	-0.00909968	-0.187792	0.173805	-0.195318
Pcyox1l	0.699294	2.01317	2.32768	2.00403	-0.134182	0.319163	0.366704	-0.154639
Pde12	1.18636	1.81302	1.87903	0.891716	0.117872	0.129287	0.0229664	0.125563
Pdgfa	0.196242	1.08568	1.90209	2.68484	0.152207	-0.063381	0.0816691	-0.124985
Pdia4	0.752391	2.04366	2.16357	1.38015	-0.0741755	0.0906875	0.331923	0.104127
Pdlim1	0.299602	1.44465	1.92755	1.9131	-0.0685062	-0.210949	0.155479	-0.202206
Pecam1	0.275618	3.04435	3.43492	-0.321885	0.0829427	0.0372549	-0.155154	-0.106203
Pgf	1.76975	2.72645	3.89077	0.257409	0.496239	0.317075	0.211202	0.311968
Pim3	1.2056	2.2234	2.26495	1.41498	-0.156233	0.0216493	-0.0736755	0.0111447
Pira4	1.82818	2.76041	2.16578	0.996467	0.962336	1.91384	1.02483	-0.351649
Pla2g12a	0.775715	1.91886	2.21947	1.10469	0.113767	0.182998	-0.0755119	-0.088576
Plekha3	1.61845	2.31408	1.99545	1.72212	0.051129	0.095469	0.0667176	0.0489034
Plekhf1	2.07028	2.9182	3.0748	3.16722	-0.0132523	-0.061625	-0.170743	-0.127955
Plekhg1	0.0713676	1.59739	1.63732	1.66955	-0.0432253	0.0897225	0.169334	-0.0282589
Plk3	1.75749	2.03585	2.69635	3.24335	0.160282	0.277725	0.0266456	0.197334
Pmepa1	-0.0949089	1.96198	2.73397	3.16949	0.00243387	0.00604451	-0.0800119	-0.0171321
Ppargc1b	0.691948	2.49381	2.19501	2.2184	-0.0626191	-0.0206731	0.409238	-0.104538
Ppp1r3c	0.170228	1.70941	3.36515	3.07282	-0.290607	-0.132255	0	-0.0598183
Ppp2r3a	0.137537	2.96644	2.83657	0.615699	-0.146326	-0.14947	-0.238393	0.0129318
Prps1	0.789348	3.52139	4.74346	2.65125	0.15749	0.237405	-0.0729874	0.227636
Prr15	2.35106	3.40947	2.67606	2.92077	0.364145	0.329284	0.770692	0.134653
Prrg1	0.307987	2.92966	3.31868	0.48536	-0.269654	-0.18782	-0.0660918	0.132056
Ptgs2	0.709678	1.24073	3.17621	1.13038	0.0372047	0.360547	0.871002	0.528972
Pxdc1	3.02934	4.59818	4.36827	1.539	-0.357651	0.168755	-0.110543	-0.143404
Rab15	0.912717	2.32781	2.30451	0.00712701	-0.333831	0.21439	-0.10591	0.0639666
Rab19	0.570606	1.72526	2.05709	1.46335	-0.0131968	0.186811	-0.115893	0.161627
Ralgds	0.750973	1.62729	1.90245	1.17093	0.328556	0.26568	0.208003	0.110796
Rgs16	1.22615	1.20716	1.33175	2.67814	-0.247209	0.193602	0.109031	0.305206
Rhoh	1.78267	1.83236	1.92761	1.72579	0.526087	0.37066	0.219375	0.258663
Ripk2	2.71853	1.51567	1.44634	1.44619	0.0152357	0.124174	0.0938006	0.137349
Rmi2	1.69818	2.6791	2.38815	2.51429	-0.0487584	0.410576	0.446487	0.296384
Rnf19b	2.34983	2.75016	2.55571	1.25553	0.0650991	0.111831	0.0839022	0.106239
Rps6kc1	0.0958154	2.4436	1.99522	0.778099	0.0493789	0.0305674	-0.0195288	-0.102426
Rras2	0.148004	0.913282	2.04724	3.58262	-0.168982	-0.271023	0.216317	0.0703603
Rrp8	0.59064	1.09379	1.67015	1.67657	-0.017122	-0.0344081	0.0318545	-0.0415118
Scimp	0.910782	2.20692	3.46957	3.65379	0.0977082	0.53642	0.595034	0.76041
Sdc4	1.09688	2.60325	2.53451	0.535503	0.00482902	0.0213191	0.17294	0.0566151
Secisbp2l	1.80564	2.37907	1.93878	0.121817	-0.0803584	-0.0831825	0.0531248	0.00792401
Sema6d	0.989147	1.81379	2.46376	1.29716	0.117059	0.055239	0.0197083	0.264611
Serpina3f	2.45172	4.31768	4.8641	0.0761836	1.18667	1.40027	1.87537	1.19155
Serpina3h	0.380448	2.52216	3.10169	0.0828142	0.141379	-0.121454	0	0
Slamf6	0.342393	1.66737	2.94263	1.58016	0.140192	-0.270833	0.294198	0.0224527
Slc14a1	0.575868	2.16882	3.84732	-0.390265	-0.162834	-0.142543	-0.031085	-0.239463
Slc29a2	0.759204	1.75257	1.62757	1.40934	-0.0678212	-0.128945	0.269225	0.0206662
Slc39a6	1.20569	1.93232	1.80303	0.748693	0.016604	-0.0283928	0.0668702	-0.0824921
Smap2	1.09022	1.71294	2.05181	1.86955	0.021076	0.0331378	-0.0149549	0.0276833
Spsb1	0.159436	1.99264	2.95628	0.589541	-0.00501599	0.0350979	-0.270983	-0.271627
St7	-0.210985	2.88614	2.69238	-0.261736	-0.113495	0.0721269	-0.00256519	0.0267641
St8sia1	-0.0191271	3.29569	4.11009	2.5422	-0.0492659	-0.0258763	-0.0664681	0.089979
Tarbp2	1.00686	2.1827	2.51858	0.777411	0.144527	0.106704	-0.0987212	-0.0882878
Tbc1d16	0.880228	3.38656	3.39856	1.06707	-0.00899463	-0.186658	-0.158178	0.148938
Tcf7l2	0.0038095	2.77216	2.20082	0.0681888	-0.140109	0.243313	0.153793	0.00859536
Tes	1.68485	2.47614	1.05238	1.43804	0.0161812	0.232197	0.0645875	0.0174127
Tfec	2.24508	2.76313	2.34422	0.681626	0.0327757	0.303902	0.410512	0.14475
Tfrc	0.312832	1.57328	2.75021	2.26267	-0.163513	-0.1279	0.0607694	-0.178855
Tiam1	0.123433	2.16275	1.76433	1.04167	-0.0615759	0.241858	0.132335	0.173118
Tmem144	0.806962	1.55115	1.7893	1.50924	-0.0155847	-0.183434	0.0326072	-0.0467179
Tnk2	0.345045	2.78812	3.21171	0.837873	0.167153	0.227403	-0.251606	-0.0101222
Tppp3	1.58836	3.46358	4.17808	1.95944	0.145991	0.674776	0.713226	0.53303
Traf5	0.991123	1.66845	1.61705	2.22449	0.117658	0.0912617	0.26028	0.198965
Uck2	1.30833	2.64556	2.38133	0.650783	0.319409	0.655964	0.287834	0.19546
Vegfc	0.645671	3.25584	2.77195	2.84065	-0.352454	0.122207	-0.47056	0.167558
Wbscr27	0.666525	1.41735	2.17687	1.1519	0.0527213	-0.309313	-0.0969375	0.180815
Wdfy2	0.993563	1.70185	1.7809	0.972505	0.0317185	-0.208378	0.22262	-0.0850151
Wdr86	0.4254	3.63872	4.66391	1.03242	-0.00951022	0.0523649	0.121454	-0.243775
Zfp459	3.04249	2.38885	1.89519	0.310642	-0.152669	-0.285427	-0.219643	-0.0802079
Zfp609	0.752475	2.37146	1.92171	1.09019	0.118809	-0.138508	0.181896	-0.0297895

## Sheet: Cluster C
	log2FC (IL-4 vs ctrl)
Gene Symbol	WT_1h	WT_3h	WT_6h	WT_24h	STAT6KO_1h	STAT6KO_3h	STAT6KO_6h	STAT6KO_24h
1110059E24Rik	0.369369	0.974421	1.07953	-0.0624207	-0.0816659	-0.0331287	0.0757397	0.159103
1600014C10Rik	0.778725	1.37902	0.775141	-0.79221	0.111543	0.531634	0.423082	0.180211
1810011H11Rik	0.113962	1.6433	1.76442	1.01955	-0.00508945	0.00490019	-0.137695	-0.0439333
2700038G22Rik	1.66449	0.994729	0.953738	1.28201	0.133895	0.591518	0.135928	-0.355949
2810055G20Rik	0.182223	1.56859	1.70076	0.849887	-0.469807	-0.0666411	0.13752	-0.0801458
5830432E09Rik	0.802807	1.14147	1.49648	1.23906	-0.240348	-0.10678	-0.141364	0.136508
8430419L09Rik	0.395582	1.09762	0.96544	0.342583	0.0744406	-0.180713	-0.0612565	0.0330422
9130008F23Rik	2.44749	1.13532	0.412522	0.451192	-0.237372	0.00838133	-0.0646225	0.291261
9430038I01Rik	0.488837	1.04722	1.2749	0.573336	0.0206292	0.136549	0.0574703	-0.237649
Abcb1a	0.300774	1.135	0.793501	-1.25401	-0.162648	0.0586508	-0.0344022	-0.131039
Abcd2	1.19537	0.654028	0.537247	0.543235	-0.139849	-0.232998	-0.0258456	-0.0518309
Abtb1	0.584467	1.2309	1.04227	-0.901134	0.0661277	-0.0980857	-0.181889	-0.112709
Adcy3	0.082212	0.374705	1.01774	0.0222608	0.0429217	-0.149522	-0.127522	-0.228735
Ado	1.55247	1.17279	1.19598	0.650916	-0.0125286	0.0152987	0.193554	-0.0154325
Ahcyl2	0.172794	1.26106	1.0729	0.588321	-0.0953714	-0.0398746	0.0563291	0.0195369
Ahrr	-0.335506	-0.169972	1.1064	-0.507168	-0.106802	-0.0481251	0.0829092	0.0765426
AI480653	0.0325117	1.02101	1.16893	-0.0172677	0.0287536	0.0243437	0.109818	-0.0335838
AI504432	2.68234	1.20706	0.39618	0.213921	-0.0959474	0.0549396	0.142577	0.151281
Alms1	0.111673	0.886168	1.03159	0.311832	0.0634852	-0.239617	-0.0445055	0.0913865
Amica1	1.69253	2.54608	2.26086	-1.21108	-0.0241675	0.302883	0.443658	0.483215
Ang	0.28753	1.46412	1.66473	-0.401123	-0.0542342	0.0337784	-0.00881972	-0.0451208
Ank	0.330503	1.36416	1.18809	0.736991	0.0821512	-0.0340646	0.0155499	-0.0349644
Anks3	0.647819	1.00867	1.00452	0.372044	0.184142	0.0490125	-0.083174	-0.010376
Arg2	1.47183	0.883546	-0.138028	-0.564035	-0.333537	0.309109	-0.127509	-0.147505
Arhgap12	0.549215	1.30112	1.21005	0.363458	-0.144894	-0.0421479	-0.0163736	-0.0366008
Arhgap31	0.483552	1.33198	0.918297	0.0804588	0.0849843	0.00195938	0.103052	-0.0266749
Arid5a	1.54098	0.956175	0.458383	-0.989322	0.664077	0.875788	0.589706	0.189457
Arl4c	0.15986	0.956724	1.30578	-0.216179	-0.129685	-0.0619922	-0.0358939	-0.0553211
Armc9	0.0508457	0.394835	1.14787	0.314024	0.059269	0.104309	-0.0408377	0.127928
Arrdc4	1.15857	1.54069	1.30272	0.398413	0.050926	-0.0915223	-0.16777	0.00551517
Asgr2	-0.179812	0.749379	1.48455	-0.108461	-0.446927	0.592832	0.461043	-0.299096
Atf5	0.273032	0.929822	1.35853	0.946671	0.208468	0.0612288	0.0243272	-0.0865887
Atp2c1	0.334549	1.01529	0.667465	-0.387553	-0.0997799	-0.155469	-0.037817	-0.0198884
Atp6v1b2	0.592173	1.17753	1.1492	1.20181	0.0794707	0.0272858	0.0248295	-0.0213001
Auh	0.460631	1.5232	1.67103	0.693325	-0.00356557	0.0684722	-0.123781	-0.0361645
B3galt4	1.26746	1.0516	0.703176	-0.052029	0.124242	-0.0154766	-0.144559	0.0050595
B630005N14Rik	1.05012	0.0275996	-0.388679	-0.197468	-0.136095	-0.210808	0.0832834	0.0929191
Bach1	1.29842	0.812673	0.144185	-0.596945	0.0816221	-0.142937	0.0227682	-0.0347596
Batf	-0.0740192	0.748229	1.43847	0.113946	0.192728	0.289375	0.059876	0.156311
Bbx	0.153739	1.16283	0.652591	-0.570666	-0.0263837	-0.176744	-0.00638704	-0.155708
BC035044	1.31265	1.72288	1.21648	0.119706	-0.191103	-0.042714	0.137813	0.0157581
Bloc1s6	0.385989	0.983801	1.12202	0.28139	-0.0446403	0.0393856	0.140664	0.029408
Bmp2k	1.37831	1.41798	0.887514	-0.147279	0.113633	-0.0484986	0.0171012	0.0482961
Brwd1	1.28174	1.31766	1.18541	0.430934	0.0669859	-0.0649699	-0.0412521	0.0824821
Btbd3	2.16198	1.78519	1.34966	0.229394	-0.060335	0.0078982	-0.0273947	-0.143846
C030046E11Rik	0.514542	1.36467	1.33879	0.545424	-0.0131635	-0.12708	0.0442504	-0.107241
C630043F03Rik	1.65404	0.703961	0.51091	0.445665	-0.0305507	-0.279507	0.181794	-0.0137565
Cbl	1.51058	1.27778	1.19544	0.426744	0.0150121	-0.526277	0.15735	-0.193033
Ccdc115	0.109894	0.734209	0.998308	0.467814	-0.0780116	0.128981	0.0339207	0.112873
Ccdc86	0.564739	1.13854	0.83593	0.609764	0.172593	0.386217	0.220882	0.169609
Cd83	0.713873	1.55912	1.83348	-0.972677	0.0585147	-0.0993473	-0.177708	0.00903085
Cd86	0.170029	1.08996	1.77757	-1.31784	-0.0345753	0.103182	0.211184	0.240869
Cdc42ep2	1.02526	1.30479	1.17219	-0.652734	0.349877	0.207811	0.00262913	0.334272
Cdc42ep4	1.20144	0.759588	0.373101	-0.418195	0.00441383	0.111775	0.0658452	-0.0215474
Cdkn1a	1.38545	1.45942	1.59119	0.456833	0.135099	0.126817	0.0587663	0.0637085
Cep170	1.01234	0.385568	0.178202	-0.302936	-0.0576891	-0.15544	0.0320008	-0.00562371
Cited2	2.02766	1.02409	-0.160524	-1.25784	0.294523	0.0167795	-0.154643	-6.46408e-05
Clcn3	0.743458	1.19955	0.744611	0.0703984	-0.144369	-0.111402	-0.0283836	0.0293896
Clec2i	1.03256	0.415855	0.205141	-0.428772	-0.0337706	0.0302783	-0.296757	0.133083
Clk4	1.02018	0.783282	0.777636	0.0290741	-0.0572371	-0.13105	-0.0373162	-0.0143218
Clta	0.167687	0.809309	1.24975	0.17659	-0.0165417	-0.0415437	-0.0570462	0.0306827
Cltc	0.634298	1.3172	1.46567	0.450645	-0.0656127	-0.113783	0.106492	0.000329921
Cnrip1	0.149465	0.984803	1.74997	0.797456	0.0327447	0.348259	-0.0276907	0.067806
Cox6a2	-0.0646715	0.842018	1.44682	0.96732	-0.0560902	0.260647	0.385173	0.199455
Creb3l2	0.441439	1.21447	1.14535	0.644455	-0.0205299	-0.0342803	0.16889	-0.0264207
Csf3r	0.558862	1.22243	1.6017	-0.340138	0.0886233	-0.0506029	-0.0985927	-0.0244525
Ctnnd2	-0.199608	1.12951	2.16937	-0.173199	0.0447715	0.203399	0.313674	0.729909
Ctu2	-0.133476	0.805761	1.17846	0.63	-0.011661	0.198852	0.0415017	0.110234
Cxcr2	0.560558	0.643664	1.16103	0.341437	-0.215395	-0.398746	0.169537	-0.14088
D5Ertd605e	1.0581	2.09916	2.03252	-0.135666	0.130501	-0.513338	-0.0285683	-0.237089
Dab2	1.05999	1.79425	1.09418	-1.19851	0.0599401	0.209503	0.140967	0.0697558
Dck	0.83093	1.37438	1.08757	-0.61902	0.0041479	0.0423617	0.160814	0.0894984
Dclre1b	1.61176	0.879364	0.280263	0.0261318	-0.133181	-0.144684	-0.0572741	0.000158961
Dcun1d3	1.47298	0.80567	0.422619	0.311204	-0.0962377	0.0160912	0.0813305	-0.0910076
Ddx31	0.149587	0.931404	1.03733	0.709808	0.0310063	0.0351949	-0.0155982	-0.0705834
Dgat2	0.119685	0.718549	1.38426	0.308416	0.133618	-0.227929	0.436079	-0.262065
Dmxl1	0.721263	1.54759	1.4786	0.16416	-0.11653	-0.212258	0.201657	0.00997844
Dock10	0.266444	1.48941	0.95339	-0.103569	-0.00451266	-0.0883292	0.169651	0.0939879
Donson	0.725344	1.35134	0.917508	-0.954839	-0.0213692	0.0551253	-0.104738	0.027974
Dse	0.984957	1.44228	1.20782	0.0845676	-0.0563699	-0.0653711	0.00636511	0.0179387
E130012A19Rik	-0.3526	0.527025	0.908123	-0.634878	-0.227833	0.0237295	-0.222274	0.201954
E2f5	0.443159	1.07603	0.550418	0.200515	-0.0574814	-0.0508562	-0.124697	-0.079891
Edil3	0.237201	0.0665862	0.983306	0.22189	-0.14558	-0.13886	-0.0420031	0.0104726
Efcab4b	-0.181584	1.18142	1.29398	0.787033	-0.151547	-0.663789	0.465149	-0.0764229
Efnb1	0.794572	1.47034	1.20089	0.533918	-0.13643	-0.0353223	0.0138668	-0.173274
Egln3	1.66548	0.636918	-1.01859	-0.408847	-0.0444142	-0.131928	-0.297207	-0.0849536
Ehd4	0.458986	1.30491	1.23362	-0.261593	0.0707815	0.00991852	-0.0297417	0.00988284
Eif2b2	0.155136	0.826017	1.00276	0.31982	0.0631177	0.060455	-0.102875	0.0352199
Enc1	0.743688	1.42499	1.19709	0.539198	-0.186269	-0.321396	-0.182694	-0.0754442
Endog	-0.1443	0.613059	1.20628	0.746694	-0.145643	0.0867019	-0.172742	-0.0852777
Entpd4	0.203125	1.14777	1.55957	-0.202187	0.0766629	0.00743911	-0.0453084	-0.0810608
Errfi1	1.07545	0.23615	0.410965	0.726984	-0.0728385	0.0756651	0.109868	0.064744
Etl4	0.364625	0.97683	0.357185	-0.499231	0.00907813	-0.011165	-0.02949	0.10303
Ets1	0.348971	0.873968	1.62189	1.33863	-0.0971801	-0.0728714	-0.109988	0.0939701
Etv1	0.416106	1.15144	0.973796	1.01814	-0.114638	0.234176	0.0750434	0.0828237
Etv3	1.11956	1.36045	1.39978	0.255664	0.208488	0.000537741	0.0773559	-0.000965818
Fam108b	0.940368	1.1	1.01569	-0.0605693	-0.115604	-0.082582	0.125703	0.0481358
Fam167b	0.670561	1.36283	1.4662	-0.726835	-0.156059	-0.630497	-0.539692	-0.172097
Fam60a	1.0689	0.469645	-0.261232	0.864228	-0.276356	-0.0589559	0.236754	-0.000238823
Fam72a	1.0919	1.2539	0.693249	-0.53632	0.21524	0.370313	0.183632	0.476195
Fam98b	0.454173	1.2903	1.16238	0.105287	-0.0840897	0.079107	0.0868978	0.0374627
Fas	0.339115	0.35096	0.445328	-1.37286	-0.0173945	-0.018711	-0.0273466	0.116826
Fbl	0.0829576	0.537841	1.0327	0.704729	-0.202718	0.103446	0.109044	0.21326
Fbxo33	1.10408	0.834291	0.437447	0.103331	-0.0400034	-0.088179	-0.0736854	-0.0223818
Fh1	0.454244	1.26355	0.925475	-0.0270844	0.0202314	0.128378	0.0552844	0.0458119
Flywch2	-0.440173	0.209743	1.08421	-0.680957	0.31558	-0.18881	0.411475	0.315546
Foxj3	1.03848	0.778007	0.682305	0.346794	-0.0815899	-0.15144	-0.0177095	0.023303
Foxn3	0.232645	1.13457	1.20322	0.482251	0.0152102	-0.36642	0.185323	-0.338648
Gda	0.514043	1.29012	1.28678	0.0646463	-0.0887382	0.103051	0.173314	0.0605389
Ggt5	0.401833	1.51079	1.98651	-0.726045	0.0867269	0.113533	-0.180286	-0.156695
Glipr2	0.396188	1.11154	1.17342	0.899679	0.0941129	0.363889	0.951689	0.321852
Glrx	0.660389	1.35485	1.41753	-0.389782	-0.0614351	0.138024	0.162739	0.232931
Glt1d1	-0.333636	2.35098	0.960053	-0.0807831	-0.207843	-0.317494	0.439116	-0.338369
Gm11974	0.229442	1.01434	1.09335	0.950731	-0.204307	-0.0198443	-0.108071	0.281109
Gm17757	0.368053	1.14536	1.60077	0.293113	0.166942	1.38031	0.53522	0.531445
Gm18853	2.96736	1.19507	0.538581	-1.36802	-0.197842	-2.32091	-0.0379852	-0.0730893
Gnl3	0.16749	1.30284	1.34968	1.53447	-0.112599	0.0861733	0.103777	0.0875418
Gpr155	1.24226	1.91892	0.810343	-0.50008	-0.168373	-0.295311	-0.155898	0.073533
Gpr160	0.965749	1.21058	0.0761009	-0.905642	-0.0494012	-0.051711	0.0151075	0.172089
Gpr176	0.291439	0.953963	1.69587	1.22492	0.105297	0.00343288	0.0727327	-0.0520896
Gpr183	1.41902	1.34448	0.952986	-0.0561105	0.126122	0.110343	0.13127	-0.0185135
Gpr85	1.29864	0.292631	0.00536436	-0.107134	0.101976	0.00543618	-0.0427394	0.121918
Gprc5c	1.22126	2.09113	1.58621	-0.476499	0.0768426	0.00501309	-0.0163516	-0.0408514
Grhpr	-0.105485	1.04382	1.01592	0.0306964	0.0453413	-0.00254551	0.194031	0.000239851
Gtpbp4	0.261639	0.76732	0.750851	1.04347	-0.0135356	0.0243379	0.0178091	0.00780997
Gvin1	0.768918	0.826481	1.03929	-0.213073	-0.285142	2.15292	4.56099	-0.0877095
Hdc	-0.0983654	0.75968	1.59963	-0.509744	-0.162974	0.182764	0.15258	0.00324408
Heatr1	0.272425	1.02149	1.43233	1.10079	0.109524	0.173138	0.306555	0.00307646
Hemk1	0.245942	0.743849	0.991939	-0.184948	-0.105723	0.204041	0.188937	-0.227363
Hfe	0.362915	0.874012	1.04751	-0.306727	0.00665533	-0.0552127	-0.101665	0.0671486
Hlx	2.01443	1.5654	1.13435	-0.682197	0.265556	0.204287	0.0164213	-0.0603728
Hnrpll	1.72582	2.03576	1.59123	0.322931	0.0198369	-0.133423	0.0614855	-0.0365927
Hoxa1	0.820942	0.614317	0.435294	1.05949	0.25008	-0.031354	0.0282609	-0.0309862
Hs2st1	0.15768	1.05067	0.991367	0.164349	-0.0316905	-0.0586056	-0.0452599	-0.0474582
Id1	3.04251	2.27251	1.53473	0.053774	-0.266215	0.93978	0.370596	0.532958
Ift81	0.0106661	0.518794	0.623939	-1.45505	-0.2663	-0.217003	-0.12382	-0.253254
Ikzf1	1.23005	1.01235	0.206822	-0.621635	0.0550232	0.0487413	0.00300158	0.04702
Ikzf2	-0.146202	1.46534	1.86352	-0.290784	-0.162851	-0.0513681	0.0281142	-0.159058
Il18rap	0.697735	1.07962	1.04498	0.578112	0.317366	-0.0406224	0.184404	-0.0762562
Il1rap	0.203331	1.61952	2.10699	0.312528	-0.0062317	-0.0878118	-0.0750412	0.0498492
Il4ra	0.444708	1.61495	1.14309	-0.742769	0.411478	0.513266	0.331567	0.159721
Il6st	0.525604	0.528184	1.00993	1.12016	0.0311832	-0.108912	0.191563	0.0278226
Insl6	0.52133	1.41209	1.5235	0.489156	-0.115468	0.179045	-0.0079468	0.0854155
Irf1	0.999982	0.832887	1.18232	0.427229	1.14221	0.701344	0.569053	0.18681
Irs2	1.4967	1.06021	1.31183	0.366792	0.106437	-0.21817	-0.072518	-0.118551
Itsn2	0.554245	1.34373	1.37544	0.569631	0.0249733	-0.205017	0.100276	0.0225771
Jhdm1d	1.25931	0.403717	0.432548	-0.0107871	-0.0878578	-0.223652	0.132251	-0.114738
Katnbl1	1.00599	0.621965	0.55715	0.506093	-0.123497	-0.108326	0.0175377	-0.0585766
Kcna3	2.59239	1.16676	0.490304	0.449837	0.0907186	-0.4604	0.0141652	-0.0268643
Kcnk6	0.706791	1.2653	1.2816	0.582417	0.0398115	-0.0926531	-0.0051062	0.0344595
Kdm6b	1.00963	1.21037	1.61835	0.270617	0.270381	-0.0296217	-0.0899348	-0.0576037
Kif9	0.0122788	0.919778	1.54393	-0.557716	0.0701112	-0.0729165	-0.135211	-0.146054
Klf7	1.53425	1.06528	1.20439	1.57596	0.127761	-0.203771	0.0996602	0.157784
Klhl25	0.118784	0.767351	1.04759	0.828862	0.0216997	0.175135	0.214775	-0.00609152
Klk1b11	-0.0418326	0.407344	1.03637	0.754018	0.214273	-0.134505	0.473301	-0.0822458
Kmo	1.34135	2.66715	1.64684	-1.44065	0.102652	0.231053	0.269309	0.168192
Lair1	0.590024	1.17205	0.77041	0.0678125	-0.0844295	-0.0444522	0.0985682	0.133822
Lcp2	0.731764	1.03304	0.600969	-0.556439	0.141597	0.178581	0.138262	0.0398262
Ldlrad3	-0.0286177	1.65609	0.345566	-0.107112	-0.07293	-0.208751	-0.0585286	-0.15966
Loh12cr1	0.342361	1.44153	1.25326	0.447838	-0.0218568	0.260494	0.105852	-0.00378147
Lpxn	0.768139	1.34475	1.17508	0.682539	0.0658007	-0.021694	-0.0467407	0.0571021
Ly86	0.106094	0.693261	1.16307	-1.3315	-0.0398805	0.017859	0.0239045	0.0926237
Mafb	1.58698	1.24522	0.902187	-0.413333	0.0740941	-0.0745192	-0.0377768	-0.0608932
Man1a	0.210944	1.05747	1.26838	-0.34434	-0.0890228	-0.0978703	0.00205918	0.0516343
Map3k12	0.749083	2.18056	2.00883	0.178852	-0.000752159	-0.11745	-0.181725	-0.0174696
Map3k8	1.16673	0.913327	0.408961	-0.815753	0.00526138	-0.125586	0.0248282	-0.0355547
Mapkapk3	0.53365	1.16241	1.24493	0.116248	0.057093	-0.0365722	-0.018341	0.0232544
March3	-0.0817852	1.9135	1.44579	0.736203	0.423812	0.30144	0.184395	0.147975
Mcoln2	0.775914	1.08618	1.22705	0.225245	-0.0861349	-0.0176714	0.120265	0.0951307
Megf9	0.318604	1.76798	1.49438	-0.31563	-0.08957	-0.207527	-0.00987515	-0.107505
Mgat1	0.807073	1.48331	1.65326	0.448649	0.106128	0.0966935	0.00279117	-0.0228711
Mllt3	0.0190415	1.00451	0.746827	0.827966	-0.139507	-0.0793097	-0.0305088	-0.0603898
Mob3b	-0.0108139	1.47309	0.682299	0.515672	-0.274937	-0.0994885	-0.136714	0.0178841
Mon1b	0.532251	1.02866	0.631763	0.0752178	0.00146231	-0.0177236	0.0667242	-0.0249038
Ms4a3	0.324295	0.967017	1.6563	0.268851	-0.113333	0.105916	0.380173	0.40061
Mtmr10	0.406024	1.60759	1.24195	-0.15806	-0.0237659	-0.216795	0.0151041	-0.0340434
Nabp1	1.6446	1.52906	1.40545	0.628596	-0.0141066	0.111774	0.287237	0.102559
Nckap1	-0.0743918	0.639928	1.04501	0.48539	-0.0620826	-0.121995	0.185828	-0.140923
Nf2	0.691016	1.32843	0.320524	-0.613263	0.0138135	-0.129345	-0.0774899	-0.01753
Nfe2	1.20146	0.683228	0.594639	-0.0286617	-0.037447	0.0911308	-0.240064	0.28925
Nrg2	-0.565063	2.64887	2.46825	-0.583461	-0.0899011	-0.382462	-0.332299	-0.405675
Nup210	-0.0395679	1.28439	1.37119	0.733684	0.0890554	0.0852023	-0.0722559	0.060639
Olfr110	1.07259	0.677986	0.620344	1.09431	0.134542	-0.299333	0.494931	-0.0993745
Olfr111	1.11481	0.495399	0.394945	0.707307	-0.112078	-0.649846	-0.233888	-0.0941168
Osbpl3	0.0914442	2.04185	1.14421	0.637882	-0.0293095	-0.0104023	-0.000723869	0.0722728
Osgep	0.209197	0.848286	1.24668	0.540685	-0.114662	0.131296	-0.105917	-0.046103
Pank1	0.388264	1.21715	-0.0614713	-0.0927639	-0.192549	-0.315432	0.123401	0.00679097
Papolg	1.13204	0.688764	0.257799	-0.215181	-0.089373	-0.145745	0.0435274	0.066626
Pde4b	1.73888	1.00108	0.975871	-1.11355	-0.0893507	-0.0739244	-0.027958	0.0810064
Pde4dip	0.664342	1.0164	0.990632	0.304334	-0.0863666	-0.151011	-0.0058998	-0.0189761
Pde7b	0.137246	1.28192	0.732887	-1.76269	-0.152997	0.0408365	0.315098	0.0748812
Pdgfc	0.0217747	1.90764	1.57307	-0.684425	-0.00343602	0.45098	0.54409	0.287649
Pdlim5	0.337343	1.09341	0.166661	0.107343	-0.0776434	-0.0711328	-0.00330953	0.019112
Pgm2l1	1.31322	1.47901	0.604888	-0.11377	-0.0375956	-0.0773278	-0.108209	-0.146263
Pi16	0.522423	1.09296	1.13545	-0.0174509	-0.0666472	0.171463	0.0989611	-0.0968274
Pira7	-0.161496	-0.181485	0.896311	-0.0758012	-0.0939761	-1.52488	-3.52794	0.0362073
Pla2g15	0.833319	1.45001	1.34519	-0.028576	0.0651054	0.0191128	0.103148	-0.00534972
Pla2g4a	0.175499	0.885093	1.17246	1.11623	-0.0156311	0.193954	0.303361	0.15162
Plek	0.952283	1.19586	1.26361	0.475644	0.0740896	0.0474918	0.268559	0.128208
Plxna3	-0.146719	0.393305	1.0997	0.178465	0.0779258	0.260343	0.0539445	0.00699254
Plxnd1	0.236195	0.895729	1.37622	0.626099	0.11155	-0.111873	-0.0452908	-0.0197149
Ppm1k	1.25381	0.833047	0.319469	-0.44361	0.109247	0.206347	0.0817042	-0.114885
Prkar1b	0.342297	0.703681	1.10301	1.16101	0.106485	-0.0146696	-0.331253	0.195692
Prorsd1	1.13968	1.06718	0.870948	-0.39976	-0.0279905	-0.174799	0.0188152	-0.0505635
Prps1l3	0.0743869	0.680834	1.05174	0.428721	-0.105095	-0.130565	0.108133	-0.00656304
Ptger2	0.986726	0.574406	0.38272	1.1124	0.121774	-0.0372384	-0.159491	-0.112766
Ptgir	1.05259	0.682032	1.31543	1.1364	-0.0517271	0.00641265	-0.00365211	-0.0232868
Ptpla	0.18327	1.13995	0.594636	0.964937	-0.00363246	0.26199	-0.0565343	-0.148823
Ptpn2	0.416427	0.844832	1.09209	0.355872	-0.0295954	0.165979	0.0681603	0.054029
Ptpre	0.706284	1.05803	1.2355	1.38865	0.012883	-0.0964185	0.0416827	-0.00725437
Pus7	-0.0303451	0.724067	1.02889	0.912414	-0.171797	-0.107692	0.0960052	0.0173498
Rab44	0.344263	1.66847	1.69651	-0.187545	0.120459	-0.054514	0.0672098	-0.113909
Raph1	0.99748	0.482899	0.622077	-0.54054	-0.0765432	-0.292676	-0.0223738	-0.0583152
Rara	1.36028	1.3969	0.884411	-0.349076	0.433364	0.216075	0.187292	0.0941189
Rcl1	0.28532	1.05341	1.06361	0.971896	-0.0966421	-0.189301	0.0192951	-0.134507
Reep3	0.343834	0.870512	1.11429	0.696913	-0.0675648	-0.0703483	0.200855	0.0051883
Rel	2.35742	1.63738	1.39638	0.348551	0.0270563	-0.468072	0.00459506	0.0739803
Rgl1	0.253776	1.12677	1.29784	1.02608	0.111254	0.331873	0.279952	0.148175
Rnase4	0.0389231	0.841188	1.33092	-0.337667	-0.027609	-0.0483259	0.00771782	0.148809
Rnf24	1.08362	0.911349	0.753583	0.00495456	0.140257	0.044426	0.0814638	-0.0768883
Rragd	-0.0417272	0.481105	1.05655	0.674578	-0.114473	-0.15239	-0.0499028	-0.295645
Sacm1l	0.992037	1.97807	1.54853	0.0698388	-0.108676	-0.0600026	-0.0185909	-0.00438723
Sestd1	0.503513	1.12335	1.13391	0.362621	-0.0488805	-0.0790528	-0.0073091	0.0341265
Sft2d2	0.874489	1.12684	0.677163	-0.245553	-0.0265104	-0.109383	-0.026891	-0.0491855
Sh2b2	0.469562	1.5584	1.47761	0.112542	0.294134	0.129356	-0.239454	-0.0448134
Shb	0.466331	1.26601	0.740362	0.563606	-0.0979142	0.179907	0.326938	0.0937312
Sipa1l3	0.130929	1.42873	1.09806	0.483616	0.222342	-0.0673202	-0.026467	-0.00139301
Sla	0.558444	1.30694	0.60369	-0.290509	0.0699082	-0.00792417	-0.0937857	0.141554
Slc17a5	0.122049	0.631812	1.12316	0.152623	0.0174139	-0.198775	-0.0280896	-0.00150941
Slc22a5	0.361804	1.84685	1.55851	-0.289708	0.0493292	0.141889	-0.00399854	-0.0128631
Slc25a25	1.18482	0.816469	0.812844	1.25294	0.259516	0.165143	0.0986196	0.0563207
Slc2a6	0.234904	0.860124	1.51797	0.638019	0.0287135	0.0766816	0.11058	0.130952
Slc37a2	0.314808	1.31604	0.830307	-0.430309	-0.0205663	-0.0927677	-0.00710494	-0.00270722
Slc37a3	0.452214	1.31535	1.53609	0.745266	0.0980465	0.0023533	0.0728932	0.0517905
Slc37a4	0.367297	1.05946	1.04002	0.169606	0.0225512	0.00144787	-0.0945849	0.0331409
Slc4a7	0.684653	1.10191	0.790118	0.110329	-0.063051	-0.109883	0.0310374	0.104347
Slc7a4	0.378727	1.40619	1.47011	0.0782848	0.0143861	0.142792	-0.137101	-0.275428
Snd1	-0.0649691	0.317451	1.0812	0.333549	-0.0216279	0.0371769	0.140507	0.0465917
Snhg4	0.724256	0.628275	0.770338	1.15942	-0.115576	-0.0122937	0.20553	-0.176249
Snora44	-3.48982e-07	0	-2.39956e-06	0	-10.9866	0	0	0
Snx16	1.53509	0.721325	0.682655	0.302836	-0.0936329	-0.124377	-0.102992	0.15337
Snx2	0.441976	1.37372	1.42428	-0.335302	0.0169873	0.163223	0.221338	0.159725
Snx29	-0.0158751	0.903003	1.91866	0.172551	0.0238746	-0.0677864	0.0837252	0.00758847
Snx5	0.27576	0.858163	1.21962	0.141146	-0.0737797	-0.0881462	-0.0271268	-0.0129311
Snx6	0.185483	1.37881	1.78454	0.120998	-0.0204841	0.243715	0.329889	0.106607
Socs5	1.85656	1.13631	1.06346	0.304592	-0.0148804	-0.070862	0.0547431	-0.0205299
Spata5l1	0.807368	1.18065	0.612544	0.802093	0.201886	0.369877	0.0513546	0.226246
Spint2	0.110759	1.10914	2.3373	-0.0249615	-0.0528015	0.163105	-0.230775	0.0628815
Srl	0.499994	1.35089	0.645844	0.252183	-0.0311069	-0.342667	-0.280602	-0.230419
Stau2	0.0724403	0.409042	1.01412	0.812951	-0.0556506	-0.121708	0.0360518	-0.00549326
Stt3b	0.248878	0.787484	1.2695	1.15368	-0.0470564	-0.0429132	0.102933	0.041896
Suco	1.01892	0.237721	0.0866283	-0.491781	-0.116919	-0.0630667	0.00478791	-0.155254
Syngr2	-0.0228448	0.554953	1.04231	0.142217	0.0508073	0.06202	-0.0729832	-0.00148733
Sys1	0.47215	1.33094	1.24646	0.192893	0.0753707	0.0786969	-0.0475006	-0.0548581
Taf4b	0.00997986	1.22618	1.46422	1.25776	-0.424408	-0.0393452	0.141754	0.0617519
Tanc2	0.179978	1.30268	1.85508	0.713048	0.075028	-0.150052	0.100188	-0.0381615
Tbc1d4	0.197266	1.32621	2.00803	-0.482836	-0.00594805	-0.181145	-0.190051	-0.176732
Tbc1d8	0.099206	0.847022	1.17264	-0.547882	0.0296056	-0.145156	-0.124851	-0.00598621
Tcea3	-0.17049	0.577288	0.566704	-1.6582	0.242525	0.143028	-0.169115	-0.472884
Tlr4	1.26895	0.427882	-0.00130539	-0.0732825	-0.0653941	-0.120959	0.143122	0.00263075
Tmcc2	1.84792	1.88004	1.49268	0.107563	0.100148	0.187689	0.000989907	0.0454698
Tmem206	0.754015	0.960774	0.931026	1.13206	0.0876744	-0.0156442	-0.0118942	0.0145139
Tmem243	0.424935	1.04896	0.920904	-0.578667	-0.113098	0.423961	0.249894	0.153352
Tmem51	-0.0656303	0.488914	0.206692	-1.00078	-0.0125203	-0.0257125	-0.0527725	0.0676169
Tnfaip3	1.06914	0.831454	0.846371	0.0221821	0.0553594	-0.0194806	0.0735546	0.103657
Tnfsf14	1.24424	0.62989	0.868498	-2.31546	0.438344	0.101254	0.102351	0.0231926
Tob1	1.2053	1.56485	0.881714	0.171612	-0.0801522	-0.167926	-0.0684927	0.0289768
Tpgs2	-0.0148212	0.757425	1.14683	0.106881	-0.134158	0.249749	0.000242834	0.113991
Triap1	0.836109	1.39164	1.09484	-0.0176774	-0.0478592	-0.0986045	-0.0095679	-0.104831
Trib1	2.59987	0.511112	0.516261	0.331015	0.225779	0.161446	-0.0378564	0.10425
Trio	0.191338	1.13931	1.02568	0.307623	0.0768465	-0.0444529	0.0920933	-0.111876
Tspyl4	0.541965	0.956668	0.472936	-1.7591	0.00399099	-0.0637152	-0.0764761	-0.0196801
Ugcg	1.30823	1.31359	1.04578	-0.203318	-0.0395437	0.22009	0.108202	0.17268
Ust	0.0611634	1.03754	1.5121	-0.451834	-0.00354613	0.098038	-0.136369	-0.0719934
Uvrag	0.051945	1.05351	0.297644	-0.618348	-0.0151825	-0.152147	-0.0632487	0.0163661
Vhl	0.26623	0.512065	1.075	0.370494	-0.111551	-0.0222085	-0.0125605	0.0357134
Vmp1	1.20956	0.693925	0.6953	0.167076	0.0771215	0.054088	0.0269221	0.00358795
Vrk1	0.219154	1.45563	1.65115	0.102276	-0.110978	0.0396411	0.0319365	0.0880563
Wdr46	0.450985	1.43722	1.60196	1.1977	0.0643226	0.198873	0.256222	0.113009
Xk	1.04036	1.75532	1.39716	0.157988	-0.241309	-0.198436	0.0560123	0.0337708
Zbtb5	1.65607	1.89802	1.583	0.0769444	0.0689096	0.0931023	0.110568	0.00966023
Zc3h12a	1.61412	0.979018	0.933097	0.389609	0.111239	-0.0729546	-0.180843	0.0822326
Zc3h12c	1.80867	1.39029	1.16402	-0.0472424	-0.0423939	-0.138871	0.089013	-0.056659
Zcchc2	1.08751	0.184758	0.245736	0.779692	0.0774747	0.0738072	0.0214961	0.00648528
Zfp36l1	1.01599	1.37784	1.29451	-0.850581	-0.0596549	-0.107696	-0.148728	0.116641
Zfp398	1.34005	1.53866	0.692798	0.234961	-0.00606798	-0.101332	0.189239	-0.0181407
Zfp493	0.753814	0.902574	0.917494	0.654806	-0.11898	0.0415736	-0.362793	-0.203259
Zfp654	1.55959	0.730112	0.566972	0.027033	-0.168895	-0.140708	0.0209654	0.0393884
Zfp703	1.27306	1.29628	1.15934	0.377346	0.232478	0.0483073	-0.0820242	-0.0941384
Zfp874a	1.5812	0.992456	0.66236	-0.104877	-0.205043	-0.275369	-0.0657451	0.0679233
Znrf2	0.364927	1.04405	1.49251	0.681586	-0.190642	-0.27155	-0.0736059	-0.0450403
Zrsr1	1.13999	0.62185	0.362418	-0.450194	-0.0903707	-0.103119	-0.0929591	-0.00884152

## Sheet: Cluster D
	log2FC (IL-4 vs ctrl)
Gene Symbol	WT_1h	WT_3h	WT_6h	WT_24h	STAT6KO_1h	STAT6KO_3h	STAT6KO_6h	STAT6KO_24h
1300002K09Rik	-0.083102	-0.791458	-0.879409	1.44877	-0.159002	-0.185969	-0.194596	0.0136803
1500017E21Rik	-0.217281	0.399351	1.18835	1.85247	-0.564049	0.280243	0.151617	0.032736
2010204K13Rik	0.505069	0.139927	0.27048	1.33654	-0.373016	0.193522	0.879278	-0.356896
2010300C02Rik	-0.264866	-0.814464	-0.896182	3.18709	0.254624	0.181826	0.140208	-0.28455
2310008H09Rik	-0.173955	0.0985678	0.228685	1.04242	-0.0702463	-0.0321246	0.0683037	-0.045653
2810408I11Rik	-0.0721954	-0.107745	0.416702	1.44769	0.24528	-0.300412	-0.276244	-0.449965
4930404N11Rik	-0.498409	-0.48316	-0.166868	1.19046	0.392052	0.0328962	-0.213836	-0.00554137
4933439K11Rik	-0.118888	-1.01823	-0.166076	0.860913	-0.213669	0.0526792	0.382887	-0.133851
6330416G13Rik	-0.18536	0.875386	1.57976	2.27343	0.0946073	0.115629	-0.00634757	-0.0114275
6430531B16Rik	0.903698	0.855372	1.20826	1.74692	0.111251	-0.0166152	-0.483837	-0.291419
A230028O05Rik	-0.28187	-1.15909	-1.57144	1.42349	-0.0365523	0.119905	-0.150541	0.226143
A430071A18Rik	-0.211205	-0.464236	-0.401998	1.87678	-0.297337	0.247562	-0.43786	-0.0597207
Abce1	0.194545	0.680005	0.889115	1.10128	-0.0631954	-0.0532608	0.110581	0.0431142
Acaca	-0.0637356	0.0908494	0.345064	1.25599	-0.132669	0.0879755	-0.0209303	-0.0783353
Acap1	-0.139111	0.0365004	0.609581	1.81241	0.121944	0.0757539	0.129533	0.117831
Acat2	-0.263823	0.0423868	0.0567607	1.30563	-0.147638	0.0114855	0.218558	0.164313
Actn1	0.0977023	0.26414	0.239867	1.55217	0.0499053	-0.0358446	-0.005402	0.0172193
Acy1	-0.327134	0.68189	1.99073	2.01222	-0.347985	1.00397	0.609686	0.0677311
Adamtsl5	-0.191795	-0.254277	-0.29403	1.48985	-0.0136571	0.105825	-0.270624	-0.2117
Add3	0.139788	0.344435	-0.374645	1.10852	0.0463811	-0.00581962	-0.0605045	0.058244
Aen	-0.00661418	0.78226	1.07896	1.11094	0.0600231	0.210646	0.114356	0.078365
Agpat3	-0.015865	0.207026	0.559913	1.45765	0.154971	-0.0135187	-0.168905	0.0148117
Ak8	-0.0555358	-0.330118	-0.0710466	1.49237	-0.0689863	0.0224966	0.0031323	-0.0933312
Alas1	-0.188663	-0.00631257	0.352969	2.09754	0.0886814	0.0963461	0.0803269	-0.0030992
Aldh18a1	-0.108465	0.321206	0.660437	1.59489	0.0708856	0.146058	0.243392	0.0897266
Alg3	-0.0524878	0.17734	0.619958	1.14828	-0.125067	0.230805	0.125048	0.0856409
Alkbh1	0.169908	0.587953	0.60809	1.02429	0.138178	0.00465639	0.133385	0.0319334
Ammecr1	0.268025	0.0494763	0.460881	1.30594	0.0549435	-0.234044	0.173993	0.0955483
Ampd2	-0.0827289	0.371148	0.877834	1.154	0.0957007	-0.0297709	-0.0297933	-0.138421
Amz1	-0.671988	-1.30732	-0.294848	1.19418	0.104887	-0.114856	-0.129134	0.120967
Angptl2	0.0993995	0.723317	1.75964	2.77111	0.205723	0.0477053	0.122331	-0.0327985
Angptl3	-0.423642	-0.24541	0.077336	1.20855	-0.321671	-0.0499216	-0.228251	-0.169106
Ankrd13b	-0.297855	-0.382401	-0.0215515	2.48308	0.060123	-0.00821959	-0.0735774	0.106514
Ankrd37	0.124358	-0.0433056	0.155109	1.55756	-0.147386	-0.101292	-0.286896	-0.372909
Ankrd55	-0.248858	-0.0475721	0.754013	1.77062	0.0278542	0.257629	-0.00298267	-0.0668086
Ankrd9	-0.246428	-0.187815	0.142593	0.961609	-0.0143037	0.120002	0.0252481	0.0501967
Anpep	0.00555967	-0.257202	0.029449	1.54911	0.019805	-0.0776424	-0.0190086	-0.0762041
Anxa1	0.115319	-0.196755	-0.409537	1.358	-0.0783503	-0.125679	-0.0324121	0.0434743
Anxa2	0.000920662	-0.185043	-0.360224	1.15266	0.00619244	0.0227156	0.0983855	0.0268833
Anxa4	0.0534847	0.0212609	0.301784	1.39707	-0.068539	-0.0551339	0.055737	-0.032931
Ap1s3	-0.106904	-0.370009	-0.158287	2.91287	0.0338345	-0.0637981	0.169089	0.0705174
Apoo	-0.0207604	0.469727	0.80401	1.2511	0.209777	0.0877417	-0.844815	-0.290732
Arhgap25	-0.736073	-0.859609	-0.564234	2.11352	0.0730133	-0.0315062	0.0424395	0.00176898
Arhgap6	0.141005	0.664458	1.26556	1.62846	-0.0515227	-0.153863	-0.0366739	0.121117
Asap2	0.0566534	-0.143059	0.0341453	2.3983	-0.0373936	0.140662	0.123322	-0.06497
Asb4	-0.328818	-0.656589	-0.0302935	1.8602	-0.190328	-0.0729715	-0.209413	0.0154977
Asns	-0.226225	0.0949037	0.456972	2.17389	-0.106887	0.098475	0.241121	0.118685
Atad3a	-0.0910514	0.646417	0.971052	1.11231	0.135373	0.165653	0.128787	-0.0946822
Atf3	-0.127869	-0.155981	0.463351	1.19387	-0.0273203	-0.0468328	0.00877704	-0.0728073
Atg9b	-0.550534	-0.0901989	0.363658	2.28839	0.0785872	-0.334181	-0.00975972	0.0206547
Atic	-0.000561783	0.49513	0.885177	1.60924	-0.0113243	0.0214937	0.103371	0.0311391
Atp5g1	-0.160325	0.0515673	0.35558	1.04063	-0.0354064	-0.00490975	-0.0334523	0.0362022
Atp6v0d2	0.110867	0.554986	1.91626	3.48195	0.0428981	-0.0694941	0.134824	-0.0979233
Atpbd4	-0.0263418	0.00688575	0.449099	1.08401	0.0031425	0.126378	0.23477	0.038304
Awat1	-0.433177	-0.275851	0.973869	3.99044	0.00614287	0.266202	0.194371	-0.264492
B230217C12Rik	-0.184742	0.102801	0.319769	1.58238	-0.226255	-0.14777	0.302805	0.0598803
Bag3	-0.404384	-0.260491	0.0538161	1.38304	0.00285405	0.14034	0.0724459	-0.0491606
Bend3	-0.233111	0.107089	0.0997363	0.92292	-0.0258904	-0.148892	-0.169773	-0.00563046
Bex1	-0.583521	0.763569	-0.0927544	4.20844	-0.580903	-1.67725	0.328914	1.32218
Btbd19	0.648711	1.09734	1.16585	1.72339	0.086122	0.270679	0.238173	-0.0797453
Bzw2	-0.112831	0.60592	0.741134	1.7276	-0.0923464	0.117398	0.142772	0.0535241
C1qbp	0.0426566	0.449259	0.797159	1.10258	-0.0458328	0.0545416	0.0163062	0.0279723
Cad	-0.010938	0.422057	0.612916	1.12534	0.113954	0.222314	0.173207	0.131157
Camk2a	-0.203138	-0.332354	0.946928	2.07962	-0.12386	0.0236953	0.29309	-0.100837
Capg	-0.0136806	-0.0432843	-0.0491669	1.14711	0.0759306	0.0710784	0.0381329	0.0102236
Car2	-0.16647	0.0217291	-0.181363	4.77218	-0.0388256	-0.490722	0.654651	0.779665
Car5b	0.0170134	0.189355	0.53339	2.0938	-0.149662	0.144384	0.00864566	0.112788
Cars	-0.0603627	-0.0197543	0.0434131	1.08069	0.0219646	0.100781	0.0590586	-0.0203773
Cblb	0.170728	1.05853	1.70827	2.09909	-0.13094	-0.182753	-0.0500048	-0.111774
Ccdc88a	0.442206	0.278373	0.160713	1.1342	-0.359006	-0.187784	0.126705	-0.0498536
Ccl22	-0.135135	0.681282	2.2351	4.82188	0.0972482	0.371194	0.506294	1.14383
Ccr1	0.18639	-0.138812	0.141988	2.38633	0.163847	0.455344	0.762262	0.470515
Cd151	0.0442404	0.284637	0.521866	1.04449	0.0348677	0.0425545	0.00971944	-0.0181371
Cd22	-0.192656	-0.273872	0.181807	1.25411	0.0643859	-0.122437	0.0105909	-0.105279
Cd24a	-0.11579	-0.284412	0.234608	1.3358	0.00858597	0.132562	0.215162	-0.104086
Cd276	-0.192049	-0.310589	-0.240276	1.34049	0.0407063	0.088785	-0.010622	0.0555217
Cd300ld	0.0614577	0.25589	0.605164	1.19668	-0.0300926	-0.285384	-0.135464	0.027633
Cd320	-0.314905	0.180804	1.12777	2.5191	-0.0587084	0.0183117	-0.165634	-0.104119
Cd36	0.319973	0.183229	-0.134133	1.22907	-0.143809	-0.0558419	0.040488	-0.328869
Cd9	0.0772071	0.145588	0.499134	1.31773	-0.0892238	-0.00168258	0.0552147	-0.00840783
Cdc7	-0.00500637	-0.346249	-0.572218	1.07928	-0.0919803	0.0513444	0.0528185	0.069882
Cdk18	-0.452716	-1.16957	-0.442248	1.07934	0.0547791	-0.043075	-0.0824067	0.0210097
Cdr2	-0.167885	0.170033	0.747436	0.99511	0.207781	0.00702443	0.207485	-0.0366809
Cgref1	-0.30726	-0.446788	-0.142408	1.50689	0.0371168	-0.962618	-0.202931	-0.019596
Chchd10	-0.108991	0.445883	1.74731	2.18369	0.293666	0.00116188	-0.252452	0.032293
Chil3	0.233707	1.09806	1.56942	3.44822	-0.0408355	-0.050117	0.0170036	-0.0219326
Chi3l4	-0.344528	0.845316	1.78549	3.7748	-0.411903	0.310394	0.476874	-0.102991
Chpf	-0.401322	-0.103218	0.174601	1.12013	-0.00451857	0.432088	-0.307324	-0.249345
Chst11	-0.21391	-1.39307	-1.39256	2.92693	-0.199788	0.12075	0.171811	-0.021646
Chst3	-0.903241	-1.54966	-0.74816	1.72031	-0.0602901	0.065395	0.0801327	-0.0525197
Ckap4	-0.0256485	0.250753	0.381568	1.17031	-0.0560114	-0.0423053	0.145503	0.0366101
Clcf1	-1.17986	0.297758	0.759708	2.27191	0.050216	0.140958	0.419632	0.366828
Clstn1	-0.29754	-0.165889	0.591156	1.75177	0.00999671	0.0325883	0.109172	-0.0822473
Cltb	-0.263409	0.0449693	0.478155	1.06546	0.11378	0.0626924	-0.056425	0.0732676
Cluh	-0.00471981	0.247629	0.944525	1.28015	0.028365	-0.00249969	0.0222739	0.0414562
Cmbl	-0.1235	-0.428066	-0.816359	1.05043	0.190593	0.114814	-0.141703	-0.0995852
Comtd1	-0.233044	0.15571	0.443363	1.02873	0.193819	0.105247	-0.051258	-0.0601741
Coq10b	-0.151506	-0.311655	-0.0140234	1.099	0.0165177	-0.0214108	0.139362	-0.00432458
Creld2	-0.22444	0.210365	0.336201	1.27252	0.0563796	0.130416	0.15125	0.17908
Csda	-0.100144	0.072914	0.164874	1.12207	0.0190054	0.157333	0.121008	0.0930003
Csf2rb	0.298874	0.592324	1.48576	1.28295	0.208066	0.219311	0.241788	0.133942
Csrnp2	-0.263268	-0.403084	-0.0705942	0.982308	-0.204091	0.0141817	0.0676101	-0.162957
Ctps	-0.0906342	0.990948	0.86792	1.84139	-0.174733	0.195745	0.0765054	0.0669303
Ctsk	-0.246624	-0.636315	-0.456621	1.66796	-0.0786937	-0.00042409	0.0709644	-0.273246
Cxcl14	-0.17128	-0.11505	-0.445363	1.44149	0.0901264	0.349942	0.0858693	-0.24573
Cycs	0.0779831	0.442927	0.812977	1.04916	-0.0107979	0.136263	0.0542713	0.0910637
Cyp51	-0.0899212	0.0730045	0.399589	2.63033	-0.0477861	0.23829	0.354167	0.251865
D030028A08Rik	0.0525435	0.565012	0.762567	1.14687	0.0444562	-0.165988	0.0335556	-0.0759556
D330045A20Rik	0.206269	-0.320572	-1.30713	1.21338	0.0784236	0.179406	0.0508482	0.26622
D330050G23Rik	-0.299192	0.288758	0.591677	1.72665	-0.256812	0.00443911	0.389182	0.271349
Dab2ip	-0.358608	-0.694428	-0.300113	2.19184	0.0711215	-0.0804805	-0.140096	-0.278752
Daglb	-0.218652	-0.266052	0.537923	1.91223	-0.000295805	-0.0740146	-0.0173276	0.016688
Dancr	0.410641	0.473142	0.704459	1.38282	0.197731	0.222981	0.161008	-0.144078
Dbi	-0.0427821	-0.0520631	-0.0020487	1.04229	-0.0580505	-0.0164548	0.00974442	0.0455953
Dcbld2	-0.118526	-0.344796	0.249874	2.53012	-0.128089	-0.0721729	0.1447	0.118865
Dcstamp	-0.173973	-0.841001	0.0977021	3.15367	-0.0475647	0.156844	0.0742862	0.0683208
Dctd	-0.192403	0.947477	0.899389	1.62694	-0.239307	0.278092	-0.0083857	-0.115533
Ddx21	0.0493235	0.798362	1.05041	1.14947	-0.0369107	0.00802064	0.171686	0.0298256
Ddx4	-0.0352082	-0.288367	0.605826	2.76941	-0.0645248	-0.183184	-0.139118	-0.0404592
Deb1	-0.131255	0.322485	0.622507	1.30899	0.0181836	-0.0245878	-0.0132491	0.127578
Degs2	0.24358	0.695178	0.840513	1.40496	0.149947	0.258895	0.0865867	-0.0389517
Dhcr24	-0.210057	-0.117012	-0.0715809	2.89679	0.156682	0.138209	0.508875	0.673626
Dhcr7	-0.222146	-0.0204009	0.241889	1.07632	0.0289371	-0.0190074	0.0250013	0.178295
Diexf	0.141583	0.562563	0.900835	1.0615	-0.00890579	-0.0086213	0.0742531	0.0559327
Dkc1	-0.0772956	1.04226	1.3001	1.76041	-0.123789	-0.0325472	0.141262	0.22052
Dlg3	-0.216154	-0.18587	-0.385215	1.95878	0.00254927	-0.0429748	-0.0497849	-0.025766
Dnmt3a	-0.234849	-0.325265	0.0579849	1.48607	-0.0272763	-0.175865	-0.0386358	-0.0119127
Dolpp1	-0.16	0.19875	0.811894	1.3787	0.0403159	0.076058	0.0606362	0.0264314
Dot1l	-0.223302	-0.172963	-0.134185	1.37906	0.179816	-0.0257155	0.128754	-0.0234157
Dpep3	-0.845344	-1.84728	-0.361363	0.905722	0.0224787	0.333771	-0.00882902	0.0490423
Dpp7	-0.0839666	-0.047589	0.141668	1.16329	-0.0232411	0.0484926	-0.110626	0.0268606
Dusp18	-0.234652	-0.400985	0.308197	1.58389	-0.117103	-0.0956232	0.193283	-0.169158
Dusp2	-1.48274	-0.0714605	0.63436	0.857709	-0.196786	-0.170102	-0.164807	-0.136653
Dusp23	-0.343331	-0.339397	-0.12761	1.40464	0.10009	0.151494	0.0953035	0.0970143
Dusp5	-1.71605	-1.11409	0.691444	0.936016	0.166803	0.39845	-0.238104	0.169514
Dut	0.102248	0.492168	0.33692	1.1537	0.0550976	-0.0374687	-0.0077081	0.217993
Ear10	-0.513232	0.73749	0.564285	4.02408	-0.413388	-0.298448	0.290478	-1.27647
Ears2	-0.503044	0.703963	1.00344	1.12714	0.019793	-0.0558047	0.17324	-0.0705604
Eef1a2	-0.299706	-0.595512	-0.864839	2.81922	0.0217776	0.236499	0.187143	0.0727746
Eef1e1	0.0559076	0.617584	0.729701	1.20447	-0.00680735	0.150473	0.117329	0.0126182
Efr3b	-0.237613	-1.1822	-1.70601	2.11147	0.138468	0.169169	0.102836	0.0483081
Eif4a1	-0.115995	0.0885706	0.464851	1.08573	-0.0194416	0.00122421	-0.0309791	-0.0296025
Eif5a	-0.0290015	0.369986	0.891528	1.55717	0.0648871	0.0924581	-0.0372211	-0.00721438
Elmo2	-0.0024951	-0.152006	0.403703	1.35545	0.0778076	0.00666114	-0.00738965	0.0326166
Emp2	-0.0124418	-0.0452224	-0.105351	1.43265	0.00662911	0.00552013	0.158006	0.0902428
Eno2	-0.556373	-1.17991	-0.133736	1.22703	-0.0265631	-0.0638428	0.0757275	-0.0763824
Ercc6	-0.264268	-0.13592	0.195935	2.00919	-0.0346897	-0.0753994	0.0981325	0.041663
Evl	-0.0258779	0.483092	0.650764	1.30817	0.0276538	0.13491	0.0177507	-0.00915681
F2rl2	-0.321036	-0.0161544	0.483322	3.93198	-0.497284	0.319807	0.483992	0.682986
F3	-0.597253	-0.569702	-0.0120203	4.0492	-0.000776277	-0.0653456	-0.208765	0.247496
F7	0.139865	0.503052	1.96391	3.67977	-0.161708	0.143556	-0.122683	-0.0296199
Fabp4	-0.275661	-1.2703	-0.739816	1.36759	-0.0513757	-0.027489	0.135569	-0.188888
Fads2	-0.171935	-0.21391	-0.31469	2.39847	-0.0447207	0.439372	0.370387	0.926084
Fads3	-0.435118	0.0675491	1.24556	1.96957	0.154792	0.223009	-0.22519	0.199851
Fam117a	-0.450022	-0.427417	-0.25292	1.49603	0.155329	-0.137348	0.00221774	-0.0620256
Fam129b	-0.206921	-0.099543	0.73421	1.68845	0.0877019	0.0554328	0.0681491	0.049972
Fam203a	-0.097695	0.686759	0.782356	1.09774	0.25648	0.0882361	0.0252132	0.0634513
Fam212b	-0.366955	0.549318	1.49834	1.25283	-0.355527	-0.310791	0.153802	-0.253141
Fam46c	0.261785	0.305312	0.821138	1.34297	0.129236	-0.119304	0.252345	0.0787475
Fam73b	-0.0397554	0.353039	1.14996	1.4341	0.00426695	0.00920714	0.0506246	-0.00474325
Fam78b	-0.657421	-1.2199	-0.957176	2.68843	0.408927	-0.00557308	0.22815	0.221406
Fasn	-0.0815487	0.521835	0.848209	1.52479	0.13955	0.0298035	0.227243	0.0596337
Fdft1	-0.259467	-0.0850475	0.0641811	1.66943	-0.0294447	0.224109	0.167946	0.287138
Fdps	0.0417307	0.151274	0.352488	2.3084	-0.031904	0.212122	0.122182	0.267652
Ffar4	-0.568007	-0.100838	-0.164243	3.08011	0.259626	-0.475924	-0.471179	0.953471
Fgd6	0.0404799	-0.357863	0.335106	1.24902	-0.0539795	-0.144064	-0.0180988	-0.0383151
Fgfr1	-0.328509	-1.39715	-1.74189	2.51486	0.0713341	0.169536	-0.223094	-0.0255574
Fhdc1	-1.03387	-1.49766	-1.23323	2.71224	-0.116209	0.0184308	-0.00420489	0.195825
Fkbp11	-0.298002	-0.271034	0.710361	1.58057	-0.400746	0.165895	-0.0544469	0.187204
Fkbp5	-0.082096	0.538713	0.951206	1.38199	0.0680131	0.0759345	0.113983	0.317184
Fn1	0.209751	1.02759	1.65676	3.31734	0.252482	-0.24323	0.459999	0.519367
Ftsj3	-0.0580013	0.60274	0.633633	1.01011	0.0509163	-0.0100909	0.0223781	0.0578426
Fzd7	0.570503	0.358476	0.540871	1.68655	0.15824	0.0959444	0.11654	0.00623415
Gadd45b	-0.93178	0.102538	1.0636	1.3886	0.0671114	0.0702927	-0.198912	-0.0302694
Galnt9	-1.09322	-1.9926	-0.714718	2.73821	0.22028	-0.139023	-0.242593	0.193439
Gar1	0.346178	0.985595	1.09627	1.50116	-0.115695	0.14084	0.0269744	0.163594
Gemin4	-0.137662	0.413076	0.440419	1.01612	-0.0282876	-0.0866521	0.139772	-0.161479
Gfod1	-0.379804	-0.413863	0.0277451	1.94054	0.0499362	-0.190223	-0.149118	0.0461276
Gfra2	-0.0590455	0.047507	0.0246157	3.22521	0.128577	0.114654	0.015033	-0.11102
Glt25d1	-0.144818	-0.0626318	0.421498	1.07993	-0.0237361	-0.102765	-0.0949063	0.0729549
Gm10485	-0.699976	-0.599537	0.158939	2.60074	0.111694	-0.122741	-0.0763631	0.116832
Gm129	-1.4125	-0.838553	-0.37639	0.720041	-0.0838491	0.0956582	-0.234955	0.105167
Gm13305	-0.17004	0.121204	0.720647	2.14488	-0.0554662	0.115495	0.137458	-0.00106452
Gm17296	0.0406124	0.586038	0.454421	1.00512	-0.0317536	-0.0332719	-0.0307799	-0.0766769
Gm7120	-0.204813	0.237505	0.548474	3.46622	-0.276927	0.0429188	0.0227737	0.181135
Gm7694	-0.135589	-0.00219624	0.386522	1.71232	-0.318613	0.102526	0.0400773	0.221882
Gm9199	0.273696	0.530743	1.28612	1.60811	0.192214	0.514588	-0.190656	0.462579
Gna15	-0.107688	0.937643	1.18585	1.87561	0.0453908	0.172801	-0.00673333	0.222925
Gnat3	-0.0894285	0.331571	0.0575897	2.25942	0.017965	0.0984566	0.571492	-0.0275978
Gnb4	0.0748957	0.597474	0.79379	1.56086	0.0311973	0.443197	0.387048	-0.00310938
Gng11	-0.0876859	-0.211109	-0.528316	1.14634	-0.183503	-0.042657	0.0821656	0.132131
Gpatch4	-0.364817	0.650914	0.618972	1.31008	0.0232015	0.219068	0.198582	-0.0465908
Gpc1	-0.102623	0.635655	1.71608	3.78111	0.0190343	0.199714	-0.0425358	-0.00421363
Gpd1	-0.155685	0.230944	1.09035	1.59529	-0.343712	-0.22435	0.0364496	0.0800985
Gprc5b	-0.867663	-1.62018	-1.32719	1.99954	-0.0201403	0.0725867	-0.625739	-0.234284
Gpt2	-0.110297	-0.131593	-0.235469	1.16214	-0.0902477	-0.0234869	-0.18035	0.00533633
Gramd4	-0.135899	-0.382126	0.769868	2.2713	0.198961	-0.142037	0.0457699	0.0799832
Grwd1	0.0576518	0.929397	0.979909	1.51713	-0.000884246	0.178828	0.236406	-0.0248654
H2-DMa	-0.183978	0.269795	1.16159	1.02967	0.0377166	0.159902	0.229864	0.222396
H60b	-0.778198	-0.359144	0.114127	0.829053	0.133073	0.214241	0.703542	0.0463716
Hhat	-0.239267	0.462724	1.47851	2.2425	-0.241112	-0.199621	0.00893155	0.0556638
Hip1	0.02405	-0.0144476	0.469474	1.01282	0.0125168	-0.0160653	0.131957	-0.0267636
Hipk2	0.455293	0.5668	0.556771	1.53804	0.139076	-0.358717	0.293722	-0.167404
Hist2h3c2	-0.26149	-0.500902	-0.360855	1.58937	0.157912	-0.0309581	-0.165289	-0.502935
Hivep3	0.264719	1.11403	1.53095	2.44723	0.0525045	-0.114024	-0.0220766	-0.0259675
Hk2	-1.03053	-0.320468	0.039351	1.24103	-0.0342847	0.00379375	0.165588	0.0682665
Hk3	0.0137104	-0.0260387	-0.104065	1.15421	0.102426	0.142273	0.281908	-0.00798059
Hmgcr	-0.204262	-0.132288	0.316059	1.07706	0.0771377	0.0940461	0.268646	-0.0249175
Hmgcs1	-0.202927	-0.000580387	0.471718	1.7839	0.00890508	0.0695291	0.274682	0.135388
Hopx	-0.146441	-0.325112	-0.291724	1.1235	0.0364358	0.491084	-0.0742581	0.135471
Hr	-0.467889	-0.162584	1.09236	3.31954	-0.0541023	0.0154195	-0.0723558	0.119922
Hsd17b7	-0.135271	0.0540801	0.236024	2.66418	0.172946	0.170335	0.328979	0.161716
Hspa1a	-0.372806	-0.486816	0.0351667	1.57156	0.308484	0.170811	0.00915288	-0.0411002
Hspa1b	-0.391042	-0.347154	0.0414583	1.75874	0.118323	-0.0218443	0.0877019	0.0719651
Hspd1	0.0793548	0.49009	0.890729	1.25992	-0.00538728	0.0681933	0.111198	0.0849342
Htra4	-0.258547	-0.614635	0.0453058	2.08263	-0.0837876	-0.0071699	0.28724	-0.164417
Hvcn1	-0.129981	-0.0428752	0.49284	1.56567	0.0250654	-0.0303102	0.0227244	-0.0502076
Hyou1	0.0249046	0.615113	0.975756	1.01799	-0.0733982	0.0585394	0.182285	-0.0791354
Iars	-0.0273174	0.473796	0.58873	1.04258	0.0474343	0.0456093	0.187345	0.0715296
Id2	-1.43778	0.0951766	0.852123	1.19984	0.0533288	0.143334	0.147426	-0.0270584
Idh3a	0.0193618	0.363199	0.930903	1.33401	-0.120125	-0.00267215	0.123244	-0.009376
Idi1	0.0825199	0.157407	0.39689	2.70644	-0.0193845	0.313824	0.428691	0.413326
Ier5l	0.186036	0.569173	0.977437	1.79312	0.331028	-0.107079	-0.556817	-0.0394682
Ifrd1	0.0327607	-0.0274307	0.507027	1.20892	-0.0746151	-0.0330526	0.0430815	0.0176597
Ifrd2	-0.0839206	0.835753	0.987009	1.31031	-0.0388752	0.303422	0.207631	0.137005
Igf2bp2	-0.154058	-0.228777	0.258858	1.93548	0.0150268	0.135581	0.0954676	0.157939
Il11ra1	-0.242282	-0.0463605	0.490893	2.1637	-0.0709298	0.0736163	0.0245498	-0.0667684
Il1rl1	0.491128	0.989679	1.46147	3.34923	0.202704	-0.208402	0.00335857	-0.126357
Il20rb	0.112126	1.17019	1.50932	2.1452	0.0215924	-0.241416	-0.247528	-0.189785
Inf2	-0.0935456	-0.487266	-0.464593	1.00969	0.0772141	0.072393	0.230244	0.0861574
Insig1	-0.44424	-0.0896284	0.241204	1.73674	0.020567	0.174308	0.255913	0.250429
Isyna1	-0.16415	-0.067107	0.407926	1.20565	-0.000827174	0.0566187	0.0599646	0.10212
Itgad	-0.299477	-0.0504782	0.981279	4.11014	-0.0403186	0.0492242	-0.311225	-0.0584846
Itgax	0.141811	0.616383	1.84691	4.58304	0.0663477	0.0858362	0.0245072	-0.00747444
Itgb2	-0.0251733	-0.244037	-0.332987	1.01064	0.0676169	-0.0777237	-0.037093	-0.0169146
Jsrp1	-0.16832	0.03375	-0.0603041	3.10804	0.149219	0.508584	-0.572347	0.0864743
Jup	-0.254659	-0.664584	-0.0399034	1.27958	0.0911653	-0.00663798	-0.258412	0.0180383
Kcne3	-0.323641	-0.951107	-0.994958	0.983658	-0.341828	0.556168	-0.406261	0.0641709
Kcnn4	-0.474955	-0.852149	-0.551939	1.43432	0.0518432	0.151343	0.0645178	0.105976
Kcnq1	-0.809123	-0.804791	-1.01673	2.37871	-0.13731	0.0741379	-0.486282	0.0799283
Kitl	0.792653	0.236758	-0.862327	1.14645	-0.067049	0.0818749	0.201537	0.0692912
Klf9	0.172317	0.282205	1.64844	3.22339	-0.208879	-0.133558	-0.155457	-0.134606
Klhl3	-0.246524	-0.953728	-0.387679	2.25873	0.187604	-0.185958	0.256758	0.135187
Ksr2	-0.32351	-0.238837	1.30484	4.05223	-0.232844	-0.0859047	-0.276167	-0.0397754
Kti12	0.105537	0.723992	0.53979	1.02773	0.120445	0.223086	-0.0633827	-0.0367333
Lat	-0.418885	0.0165068	0.264663	3.15938	-0.116401	0.292343	0.210731	0.147979
Lcat	-0.547289	-0.29502	1.00323	1.7688	0.29748	0.554363	0.131971	-0.206913
Lclat1	0.00245092	0.0443381	0.2114	1.10452	0.0431088	0.0170795	-0.109483	-0.033224
Ldlr	-0.409016	-0.140274	0.303046	2.5332	0.166293	0.265856	0.394328	0.447992
Lgals3	0.0214481	0.252622	0.316814	1.26694	-0.0414036	-0.0219902	-0.0219902	0
Limk1	-0.122972	0.257714	0.644486	1.00617	0.0421901	0.0783194	0.016465	0.027541
Lims2	-0.349535	-1.36973	-0.818181	1.38346	0.538812	0.258859	-0.21377	0.175338
Lipt2	-0.544853	-0.226902	0.322486	1.45949	-0.371582	0.0808059	0.121141	-0.0641873
Lrfn4	-0.0538404	0.0160525	0.31478	1.28024	0.209297	0.131258	-0.0456744	0.131774
Lrmp	0.0950163	0.477708	0.847302	1.02741	0.0167326	0.00470654	-0.0981119	0.037874
Lrrc27	-0.267832	-0.527074	-0.679335	1.64298	0.0229081	0.0515453	-0.0519444	0.1415
Lrrc39	-0.0421614	-0.175511	-0.173178	1.01932	0.0430607	-0.0917407	0.192125	-0.348283
Lrrc8b	0.152719	0.568924	0.600654	1.23619	0.20681	-0.0659416	0.0949739	-0.0355244
Lss	-0.16121	-0.0160899	0.329874	1.64281	0.00600677	0.0460723	0.163711	0.289008
Maff	-0.165226	0.726778	1.65658	1.36555	0.363357	0.0603688	0.126446	-0.0559281
Mag	-0.337333	-0.190672	0.400519	0.951326	0.352314	0.00826522	0.273857	-0.115762
Malt1	-0.28733	-0.374387	0.687357	1.98718	-0.0340549	-0.129318	0.0674705	0.0724033
Map2	-0.116531	0.867493	1.7803	4.40921	-0.379189	0.117006	0.253673	0.311427
Map3k6	-0.156211	-0.375138	0.0954683	1.55572	0.114881	0.0748076	0.0903261	0.131515
Map4k1	-0.0306258	0.0395758	0.438766	1.64528	0.0736596	0.141146	-0.015069	-0.0230886
Map6	-0.471424	-1.0197	-0.144464	2.0334	-0.0262711	-0.665342	-0.184044	-0.107732
Mast1	-0.393716	-0.160733	0.153437	1.0796	0.248366	-0.0548599	0.0528153	-0.111045
Matk	0.0490978	0.830488	1.99247	2.61924	0.138583	0.111964	-0.0870663	0.0593736
Mdn1	0.171906	0.66466	1.12592	1.31609	-0.0192607	-0.120711	0.263946	-0.0272354
Met	-0.110647	-0.125689	0.501175	1.8778	-0.108911	0.0935129	0.30594	-0.0217
Mettl1	-0.190509	0.64631	1.258	1.57991	0.114772	0.137508	0.142617	-0.0529632
Mfsd12	-0.513784	-0.471682	-0.0583553	1.05577	0.115413	-0.10011	0.0942033	0.0758256
Mical2	0.0651827	0.62572	0.32038	2.38028	0.0529333	-0.0940958	0.0308612	-0.121203
Mir17hg	0.568361	0.19612	0.3272	0.971582	-0.00840468	0.143417	0.0640591	0.0506947
Mkl2	0.0967221	0.626928	1.03921	1.28694	0.0577612	-0.181223	-0.0481596	-0.120671
Mmp12	0.127685	-0.0924705	-0.293405	2.72349	0.0631734	0.00329787	0.142102	-0.0958825
Mmp13	0.61245	0.475147	0.349319	2.45955	0.07417	0.428083	0.93221	0.662915
Mmp19	-0.288469	-0.917147	-0.487169	2.61749	-0.0112998	0.0323022	0.254422	0.00224828
Mpp6	-0.0574033	0.104546	0.599495	1.43508	-0.0429792	-0.0813959	-0.0205497	0.0195079
Mrgpre	-0.211299	-0.219907	0.69593	1.88181	-0.412529	0.0514406	-0.132988	0.0551383
Mrps28	-0.233291	0.664715	1.44071	1.48583	0.00312938	0.0210796	-0.0381853	-0.1505
Mrps6	-0.388022	-0.691657	-0.0591995	1.49505	-0.0536236	0.0150155	-0.112475	-0.0181596
Mrto4	-0.0753044	0.396186	0.835715	1.27316	0.0981136	-0.00703198	0.135751	0.0442008
Msantd3	0.0735348	-0.197679	-0.367168	1.6175	0.0914078	0.207582	0.557223	-0.121282
Mt3	0.150188	-0.0753741	0.0834028	5.88228	0.835915	-0.598398	0.22415	-0.0645375
Mtfp1	-0.202134	0.0733475	0.38223	1.01735	0.0575077	-0.0275374	-0.345305	-0.141049
Mthfd2	-0.24626	-0.0490104	0.0114364	1.23212	0.0290658	0.140793	0.127591	0.194406
Mvd	-0.305823	0.0669614	0.748728	1.86685	-0.0234919	0.182544	0.249699	0.0730924
Myo19	0.0474835	0.621636	0.406797	1.06475	0.144778	-0.223361	0.078245	-0.00207002
Myo1d	-0.154466	-0.152434	-0.55196	1.22694	-0.0577758	0.187173	-0.0673271	-0.168729
Myo7a	-0.111736	-0.12591	-0.301323	1.1731	0.0749424	0.101516	-0.0402386	0.0554407
Myof	0.0784673	-0.107217	-0.393152	1.21112	0.00650437	-0.111354	0.152088	0.0387263
Myrf	-0.335897	-0.671009	0.211813	3.03353	-0.0568172	0.131844	-0.278994	-0.293765
Nab2	-1.5978	0.285176	0.638903	0.877694	0.138162	0.112027	0.0721332	0.0870388
Napepld	0.530615	0.0654704	-0.163655	1.07788	-0.0141813	-0.108349	-0.0559184	0.086763
Nars2	0.0308273	0.436629	0.664886	0.954455	0.27068	-0.129785	0.00925774	0.188374
Ncs1	-0.204126	0.225997	0.717044	1.9219	-0.0370835	0.00542202	-0.0594761	0.131347
Nes	-0.408778	-0.60661	-0.231723	3.70368	-0.0220184	0.220806	0.203685	0.0109931
Nfkbid	-1.22236	-0.684946	0.125918	0.998513	0.118486	0.0801778	-0.171529	0.0252974
Nkain1	-0.380147	-0.498679	-0.702068	2.02499	0.120737	0.0144844	0.219029	-0.148666
Nkrf	0.0631976	0.436073	0.583707	1.16811	-0.25886	0.0792981	0.0856662	0.108718
Nle1	-0.0586715	0.772188	0.777839	1.01419	-0.0451989	0.216315	0.150696	0.0333971
Nme1	-0.103599	0.0898898	0.321473	1.3014	-0.0335355	0.0586158	-0.0891035	0.0279233
Nolc1	0.0395758	0.898487	0.70385	1.28087	-0.0460718	0.117731	0.194127	-0.0375666
Nomo1	-0.101457	0.155772	0.498066	1.02875	0.108761	0.0591774	0.215977	0.0516513
Nop16	-0.110142	0.537351	1.00507	1.46308	-0.0761562	0.0141331	0.0435491	0.0229455
Nop2	-0.0332617	0.748966	0.731892	1.119	0.03537	0.17277	0.106724	0.0703717
Nop56	0.0794519	0.67235	0.678613	1.23813	0.0547239	0.121653	0.0655362	0.116512
Nop58	0.11947	0.947036	0.898951	1.45392	-0.0111353	0.136308	0.130441	0.12903
Npas2	-0.0433984	-1.18238	-0.364482	1.16871	0.0741693	0.0613973	0.25322	-0.0237239
Npas4	-0.815396	-0.950486	-0.534144	2.15613	0.272348	0.147683	-0.00734216	0.0897456
Nsmf	-0.051964	0.127604	0.569872	1.20608	0.0687572	0.124003	-0.0643332	-0.0396435
Nt5dc3	-0.425552	-0.234705	0.178674	1.16311	0.0713508	-0.0651588	0.032905	-0.0675349
Nutf2	-0.204293	-0.0459597	0.47213	0.999851	-0.437815	0.0323627	-0.329035	0.0966675
Nxn	-0.248675	0.0832378	0.414099	3.26169	0.40132	0.092508	0.47968	-0.0128365
Oaf	-0.672683	-0.298439	0.333152	1.55845	0.0754502	0.15176	-0.196283	0.460237
Ociad2	-0.440474	-0.410506	-0.881086	1.39794	-0.335163	-0.26484	-0.156567	0.0740504
Oit3	0.653373	0.517741	0.188277	1.21254	-0.0768379	0.0355402	0.0389888	-0.105455
Olfm1	1.31303	1.02494	0.732429	1.84549	-0.0217858	-0.884338	0.0810591	1.09563
Osgin2	1.23513	-0.0781001	-0.502861	0.544219	-0.0288132	0.0806606	-0.10565	0.208681
Oxct1	0.0160988	0.549357	1.18873	0.972502	-0.0768936	-0.0600882	0.0336437	0.068958
P2rx5	-0.521194	-0.0191221	1.08653	2.2277	0.419535	-0.159316	-0.129604	0.0515805
Pald1	-0.137122	1.16684	1.62177	1.7613	-0.012512	-0.124863	-0.116148	0.068029
Pcdh7	0.979692	0.760357	0.438867	2.10111	0.0236697	0.142145	0.167274	0.147361
Pcid2	-0.0276606	0.429179	1.06589	0.998635	0.09268	0.0773626	0.114171	0.0779478
Pdpn	-0.304295	-0.444079	-0.731309	1.06747	-0.0300786	0.0310826	0.350384	0.0735198
Pdss1	0.244122	0.464758	0.529393	1.24306	-0.213848	0.309045	0.299904	0.0753499
Penk	-0.17052	0.00565635	0.265204	1.90309	-0.0467606	0.156729	-0.199475	-0.0643499
Pex11c	-0.00352561	0.331625	0.389508	1.17855	-0.0721562	0.0138331	0.240824	-0.0478419
Pex26	0.558447	0.573479	0.571404	1.06472	-0.0133275	0.0982034	-0.0122476	0.0883616
Pfkp	0.0844769	0.390811	0.629071	1.6675	0.0296278	0.123831	0.11477	0.0354304
Pgam1	-0.147393	-0.228835	-0.0526435	1.00931	-0.0136595	-0.0132677	-0.0657063	-0.0267905
Phgdh	-0.157996	0.986183	1.49803	2.42646	-0.0400287	0.63242	0.221142	0.518411
Phlda1	-1.1834	-0.427985	0.502164	1.93289	0.510862	0.58273	0.0281435	0.233578
Phldb1	-0.0927853	0.155885	1.28109	1.98608	0.0481303	0.105	0.0658413	0.0807854
Phospho1	-0.055256	-0.677244	0.120016	3.95197	0.58829	0.183209	-0.510435	-0.289289
Pi4ka	0.00152206	0.0612339	0.589577	1.38367	0.0802613	0.00816812	0.133391	0.0038312
Piezo1	-0.0923294	-0.741486	-0.326175	1.14329	0.144515	-0.0545857	0.123801	0.0456293
Pinx1	-0.0748135	0.491317	0.802775	1.10875	-0.143463	0.143866	0.00279936	0.134557
Pkp2	-0.231618	-0.243376	0.180353	3.41076	-0.202853	0.034691	0.318032	-0.0824999
Plau	0.236666	0.41008	0.564286	1.72924	0.245713	0.25146	0.534657	0.146762
Plaur	-1.02316	-1.49716	-0.0790806	2.35491	0.364085	0.279015	0.305134	0.133816
Plk2	0.249989	-0.167842	-0.0792873	1.37265	0.120355	0.0408414	0.0959583	7.40934e-06
Plxdc2	-0.0498379	0.563212	1.78088	1.73284	-0.0695378	0.144846	0.292799	0.256889
Polr1a	-0.135912	-0.0900631	-0.156613	1.29409	-0.00619802	-0.073621	0.0370291	0.0440834
Polr2h	-0.173092	0.354628	0.687954	1.00696	0.272576	0.198332	-0.226588	-0.0263004
Polr2l	0.180706	0.30619	0.827378	1.01759	0.0165111	-0.0654193	0.0383757	0.17919
Pop1	-0.160934	0.402558	0.592667	1.09224	0.0542941	-0.0519711	0.25619	0.164721
Ppa1	-0.199064	0.333711	0.505329	1.36549	0.0156014	0.402574	0.278772	0.17834
Ppan	0.173083	0.870373	0.944824	1.59555	0.167345	0.215579	0.131292	0.0889347
Ppap2a	-0.0453986	-0.0689767	-0.285069	1.3808	0.137615	0.153535	-0.359966	-0.500024
Pparg	0.196652	0.064556	0.379054	1.1433	-0.0337619	-0.0274059	-0.0293185	0.066523
Ppat	-0.0161469	0.532202	0.46056	1.04134	-0.085858	0.025699	0.191165	0.175229
Ppm1j	-0.184768	-0.461761	-1.06946	1.08953	0.306262	0.463201	-0.528857	-0.150666
Ppp1r14b	-0.0211281	0.244744	0.509896	1.24456	0.172903	0.14123	-0.264397	0.108005
Ppp1r1a	-0.38453	-0.221366	-0.575263	3.37146	-0.236814	0.0349731	0.336219	0.133822
Prep	-0.0538405	0.0510699	0.2862	1.08096	0.0185295	0.04415	0.024671	0.168757
Prkcd	0.0936618	0.68193	1.04593	1.05113	-0.00373932	-0.0518932	0.00686474	0.0344076
Prokr1	-0.765331	-1.54146	-1.03329	2.27206	-0.204541	-0.0653299	-0.0210715	-0.186517
Proz	-0.0498538	0.752108	1.59946	1.62218	0.0386025	0.100225	0.171289	0.118058
Psat1	-0.134628	0.0229625	0.310691	2.9127	-0.161512	0.0970599	0.185058	0.206731
Pter	-0.141596	0.0399963	0.14945	1.31899	-0.0405779	0.253353	0.105234	0.102163
Ptges2	-0.0873148	0.177448	0.678783	0.990945	0.038755	0.0891042	-0.029318	-0.0678557
Ptk2	-0.0544303	-0.144739	0.102416	1.33795	-0.159293	0.113596	0.0323956	0.0680101
Ptprn	-0.253746	-0.393147	-0.451279	3.04984	0.30544	-0.0486322	-0.0633358	0.266779
Ptrf	0.19153	0.896928	1.0284	2.16117	-0.0846465	-0.231705	-0.031303	0.440403
Pvt1	0.123874	0.727479	0.997112	1.97556	-0.261208	0.254767	0.254699	-0.344704
Qpct	0.0943806	0.207009	0.51979	1.64511	-0.132254	-0.130881	0.104856	0.090417
Rab3il1	-0.243161	0.97478	1.3675	1.49365	0.138265	0.0560456	0.045836	0.0204081
Ranbp1	-0.0627256	0.222544	0.432657	1.12885	-0.0274117	0.195295	0.139902	0.157321
Rars	0.136487	0.825341	1.1153	1.77936	0.00562863	0.0761407	0.034564	0.0522459
Rasa1	0.319424	0.254127	0.456374	1.06337	-0.0563983	-0.0278053	0.104684	0.0854626
Rasal1	-0.431021	-0.185456	0.209326	1.59359	0.471387	0.457529	-0.563122	-0.255611
Rassf8	-0.375674	-1.13602	-0.927894	2.02288	0.00145492	-0.132828	0.219879	0.110911
Rcn1	-0.136149	0.567013	1.20624	1.50872	-0.132279	0.608092	0.543011	-0.39412
Rdh13	-0.180638	0.138989	0.580019	1.09202	-0.184147	-0.0189857	0.0600714	-0.0703632
Rgcc	-0.366418	-0.681238	-0.725873	1.54524	0.23491	0.0693652	0.104813	0.231287
Rhob	-0.141798	0.452882	0.471783	1.19261	0.0265573	0.0626724	0.0542272	-0.0103206
Rhoc	-0.10509	-0.372896	-0.469508	1.79406	-0.0551743	0.029068	0.0517591	0.110772
Rhoj	0.0396985	1.1142	1.19812	1.72531	-0.102039	0.0668011	0.160036	-0.112252
Rhov	-1.43791	-1.36525	-0.291984	0.989329	-0.0702875	0.254617	0.135814	-0.0871282
Ripk3	-0.093924	0.0239256	0.581765	1.48562	0.116314	0.143525	0.0407806	0.199817
Rpf2	0.10883	0.580392	0.517694	1.19686	-0.133368	0.120935	-0.105668	0.0580907
Rpp40	-0.148244	0.597713	0.66882	1.36831	-0.128626	0.337982	0.00062963	0.214922
Rps6ka3	0.247562	-0.305524	-0.480909	1.06954	-0.0898202	-0.169619	0.215512	-0.0131508
Rrp12	-0.163022	0.694513	1.14321	1.4292	0.0411607	0.0838346	0.158848	-0.0962849
Rrp15	-0.0120858	0.651121	0.672533	1.1641	-0.119217	0.208961	0.116713	0.0371858
Rrp1b	-0.0888292	0.551795	0.584614	0.992033	0.0525791	0.13703	0.0829368	0.0546971
Rrp9	-0.139683	0.56255	0.71704	1.28753	0.131323	0.234925	0.0759766	0.0333203
Rrs1	0.45057	0.948404	0.902106	1.47691	0.0203997	0.0754021	0.0451772	-0.0124267
Rtkn	-0.266402	0.456902	1.73438	2.31112	0.0564181	-0.125094	-0.258054	-0.31171
Rtn4rl1	-0.0615892	0.615283	1.13676	1.63212	-0.0836813	-0.330858	-0.664482	-0.118432
Sardh	-0.338462	-0.0994929	1.81341	2.95165	-0.165659	-0.0621908	0.0414189	0.0803014
Sbk2	-0.255576	-0.39547	0.0359415	1.71805	-0.0860807	-0.149106	-0.233482	0.558919
Sc4mol	-0.0184933	-0.0623442	0.0329764	1.3731	-0.0428205	0.124583	0.19816	0.0834778
Sc5d	-0.0577659	-0.0775516	-0.126045	1.27946	0.0101649	0.103794	0.183308	0.12301
Scd2	-0.111999	0.293554	0.923753	3.13087	-0.0890674	-0.210401	0.249925	0.11541
Sdf2l1	-0.116617	0.245825	0.569882	1.02349	-0.00697211	0.0264562	0.201848	0.0488874
Sema4b	-1.01541	0.171228	1.25571	1.05268	0.167712	0.177106	0.31301	-0.00812019
Sept11	0.0522935	-0.0101074	0.260238	1.81741	0.0136833	0.0247989	0.252833	0.0784287
Sept9	-0.168677	-0.424964	-0.176622	1.10662	0.00786895	0.0267662	0.0592624	-0.0415685
Serpinb12	-0.220885	-0.920895	-0.29878	1.64387	-0.142115	0.18069	0.0953801	-0.281869
Serpinb1b	-0.165647	-0.365397	-0.471667	1.93767	-0.173976	0.322799	0.0423394	-0.0824011
Serpinb6b	0.161601	0.607981	-0.0571565	1.25924	-0.0368632	-0.13991	-0.154983	0.0112089
Serpinb9b	-0.207894	0.213487	0.270751	3.25451	0.132902	-0.0103585	0.152236	-0.226239
Setd4	-0.157466	-0.168161	0.183492	0.9406	-0.144936	-0.0658383	-0.31548	0.0568195
Sh3tc1	-0.408298	-0.128969	0.328077	1.11539	0.121955	0.0241182	-0.00260653	0.0400361
Shc1	-0.0770331	-0.205888	-0.000249928	1.11904	0.0421649	-0.110597	-0.0198848	-0.0483597
Shq1	-0.191404	0.473675	0.386461	1.43459	-0.0781356	0.194308	-0.107089	-0.023405
Siglec5	-0.262485	-0.606443	-0.478012	2.15126	-0.0805923	0.116049	-0.0536926	-0.106912
Slamf8	-0.336782	-0.195143	1.21814	2.29587	0.0727888	0.443072	0.572341	0.27616
Slc12a4	-0.223958	-0.519162	0.118759	1.09663	0.0339089	0.14203	0.0715726	0.091574
Slc15a3	0.0606288	0.571946	1.02194	1.1972	0.0471448	0.190977	0.27644	0.169002
Slc16a1	-0.225681	0.0600875	0.358911	2.21489	-0.265041	-0.0975162	0.101382	0.0958105
Slc18a1	-0.244301	0.77692	1.46349	2.07989	-0.11369	-0.301515	0.0124042	0.0856743
Slc1a5	-0.0242349	0.25909	0.565064	1.68981	0.103818	0.0555367	0.0239289	0.0889783
Slc25a13	0.00924765	1.07021	1.35687	1.75032	-0.0353037	0.0461125	0.0300944	0.100981
Slc25a32	0.0226801	0.229963	0.449913	1.00687	-0.0185205	-0.0866947	0.0836608	-0.0290526
Slc27a6	-0.548824	-0.467312	-0.0582321	2.84001	-0.556146	0.104561	-0.156618	-0.136351
Slc2a1	0.940271	0.841804	0.991634	1.53514	0.100324	0.210156	0.237543	0.120929
Slc30a1	-1.07118	0.416118	1.11462	0.413493	-0.0508793	0.176639	0.318024	-0.0497252
Slc36a2	-0.257274	-0.647664	-1.01111	2.42532	0.0921601	0.378629	-0.233393	-0.104791
Slc39a10	0.0437571	-0.191014	0.00146445	1.13741	-0.0846692	-0.164349	0.0520491	0.123635
Slc39a12	-0.303856	-0.368286	1.5284	0.75003	0.149818	-0.298262	-0.270307	0.0572734
Slc4a11	-0.283325	0.0725103	0.98125	0.459237	-0.013328	0.398484	0.203452	-0.293138
Slc5a3	-0.368873	-0.730807	0.114751	1.6395	-0.15174	-0.166368	0.0295123	-0.127842
Slc6a12	-0.13184	-0.0361648	0.307484	1.64493	-0.0977873	-0.342327	-0.370467	-0.0977314
Slc7a1	0.0102592	0.851445	1.06165	1.92133	0.00968215	0.105967	0.236913	0.0567964
Slc7a11	0.129055	-0.860367	0.0261725	1.27781	-0.146934	-0.0266853	0.273137	-0.273691
Slc7a5	-0.0558861	1.14816	1.55265	1.86706	-0.0156173	0.24719	0.394813	0.134802
Slc9a3r2	-0.317721	-0.32029	0.00930393	3.2871	-0.521663	-0.400112	-0.546821	0.488726
Slco4a1	-0.102004	-0.965114	-0.847406	1.00902	0.093527	-0.0965266	0.0958599	0.0955242
Smg5	0.448896	0.733358	1.08615	1.27489	0.142372	0.1051	0.0392298	0.016717
Smim5	-0.958266	0.171142	0.963186	1.7381	0.00201153	-0.169143	-0.0896962	0.696809
Smyd5	-0.0233726	0.526706	1.01031	1.39167	0.0176806	0.0621817	0.120264	-0.0180239
Snrpa1	-0.0176241	0.329477	0.497731	1.10981	-0.0802789	0.194544	0.0929921	0.0180172
Sphk1	-0.109322	-0.178532	1.48773	2.95758	0.363548	0.311831	0.0699271	-0.00376776
Spint1	-0.105987	-0.0493845	1.44706	1.60725	0.272634	0.441729	0.571332	0.479131
Spryd7	-0.571495	-1.00521	-0.652776	0.913345	-0.117529	0.181695	0.0831187	-0.0207008
Spsb4	-0.858606	-1.77682	-1.52511	1.61734	-0.313357	0.263891	0.0182954	-0.0183576
Sqle	-0.203813	-0.0769784	0.242978	2.81312	-0.00443006	0.135813	0.355786	0.29994
Srebf2	-0.0225775	-0.131582	-0.0587352	1.37822	0.14745	0.0791699	0.13951	0.214058
Srm	-0.0176859	1.07198	1.41445	1.91595	0.0881794	0.266935	0.19022	0.0948827
St6galnac4	-0.301914	0.0845814	0.687958	1.04177	0.0811345	0.14707	0.129268	-0.0893914
Stac2	-0.356144	-1.08557	-0.663669	1.87933	0.0879361	0.0516048	0.0509387	-0.0874669
Stard4	0.0407849	0.0430735	0.256287	1.69397	0.0276242	-0.101783	0.184801	0.30633
Stxbp6	-0.283122	0.527382	1.53757	1.05918	0.129536	-0.048753	0.00260882	0.139846
Tacc2	-0.189626	-0.518606	-0.246657	2.24475	0.19067	-0.0297244	0.0123225	0.0785716
Taf6l	-0.126278	-0.0191129	0.295556	1.06412	0.0850214	-0.0378272	0.102991	0.113448
Tagln2	-0.20626	-0.434977	-0.523329	1.18437	0.0375333	0.0932067	0.142663	0.132574
Tango6	-0.102216	0.643044	0.908011	1.27308	0.0206504	-0.151219	0.0145023	-0.00328467
Tbxas1	-0.0635362	0.692476	1.40188	1.31109	-0.0310793	0.0286893	0.206559	0.047596
Tex9	0.124789	0.766788	1.18314	1.92866	-0.190141	-0.149198	-0.326943	0.0750257
Thop1	-0.253528	0.366426	0.436023	1.00671	0.133154	0.144776	-0.000695191	0.090388
Tifab	-0.1483	0.30613	1.1253	0.899383	-0.020359	0.0622495	0.166456	0.102831
Timm10	-0.0792979	0.735946	0.958188	1.25235	-0.0160233	0.274961	0.135185	0.0369453
Timm8a1	-0.101317	0.566908	0.939768	2.27151	-0.172944	0.0303755	0.0724024	0.111667
Timp1	0.253738	-0.260899	0.400997	2.56411	0.136899	0.106453	0.0126615	-0.341022
Tm4sf19	0.281862	0.0229449	-0.194657	2.24553	-0.187278	-0.270956	-0.0687451	0.0111881
Tmem132a	0.126819	0.436669	0.834655	1.14467	0.108233	0.265102	0.230127	0.0477952
Tmem158	0.0470433	0.430659	1.23152	2.87492	-0.0706816	0.102305	-0.127218	0.0101853
Tmem178	-0.574281	-1.03845	-0.498192	2.28764	0.131237	0.230504	0.200871	0.294428
Tmem202	-0.275509	-0.546215	1.0748	2.51596	-0.0623142	-0.179854	-0.568799	-0.169957
Tmem238	-0.149367	0.553105	0.322352	1.01095	-0.245672	-0.00616749	-0.491015	-0.0176267
Tmem97	-0.209827	0.172118	0.351093	1.06516	-0.0816088	0.0986651	0.0320911	0.0791142
Tnfaip8l3	0.415241	0.749542	1.91512	3.17144	-0.25335	0.0341787	-0.11966	-0.480931
Tnfrsf12a	-1.29522	0.171667	1.12954	2.38914	0.0518474	0.157291	-0.00111256	0.130776
Tnfrsf18	-0.436533	-0.160477	-0.0312382	1.82675	-0.397243	0.441628	0.121743	-0.0669189
Tnfrsf22	0.344002	0.387185	0.464896	1.16936	0.0347677	0.146921	-0.0664664	0.0660537
Tnfrsf26	0.533508	0.306532	0.696884	1.40597	0.10602	-0.0857111	0.12841	-0.0533596
Tnfsf4	-0.270276	-0.44536	0.0976478	2.14887	-0.124221	-0.0256962	0.272633	-0.238803
Tomm40	-0.160354	0.316273	0.810042	1.15203	0.165468	0.123373	0.0267592	0.0804702
Top1mt	0.0918811	0.290542	0.849488	1.00859	-0.0564304	0.0159301	0.0266326	0.0691819
Tpcn2	0.0978666	0.20474	0.279956	1.02238	0.0498402	0.056034	-0.107421	-0.00959809
Tpm2	-0.38415	0.083924	-0.698084	2.91461	0.506744	-0.122679	0.468859	-0.250047
Trib3	-0.193499	-0.645238	-0.378468	1.21749	-0.0286757	0.168919	0.163829	0.153946
Trim36	-0.979779	0.0834833	0.915359	1.47587	-0.180799	-0.0124087	0.01214	-0.00649385
Trmt61a	-0.218077	0.883066	1.18062	1.85937	0.0313665	0.242024	0.199644	-0.0717127
Tspan5	-0.0857581	-0.100608	0.261657	2.12155	-0.159559	0.0861142	0.061656	0.0187029
Tsr1	0.15031	1.17975	1.28184	1.58721	0.0045261	0.104839	0.270144	0.111436
Ttc27	-0.08699	0.497576	1.23648	1.73708	-0.00843018	0.061899	0.0531059	0.226203
Tuba8	0.403755	0.922654	1.14809	3.52462	0.175635	0.046589	0.0911749	-0.32469
Tubb6	-0.673837	-0.0229731	0.202818	1.40241	0.0779775	0.234999	0.214743	0.107539
Tusc3	-0.0684193	-0.150622	0.0108212	1.12605	-0.090321	-0.0654272	0.0671043	-0.0545782
Ubash3b	-0.023074	-0.946464	-0.250534	1.72763	-0.00219698	0.107702	0.161686	0.101187
Ubtd2	-0.27022	-0.0599823	0.346937	0.993614	0.105374	0.184507	-0.0678752	0.117585
Usp10	-0.117603	0.401437	0.412798	1.01593	0.0627585	0.0894123	0.0966485	0.0346077
Usp2	-0.911098	-0.485157	-0.514566	1.89337	0.23846	-0.0826426	-0.142035	-0.0470239
Utp18	-0.215569	0.327457	0.565129	1.0719	-0.102288	0.0466167	0.170503	0.117713
Utp20	0.0645863	0.443266	0.854701	1.13888	-0.0297431	-0.108656	0.118357	0.000421632
Vat1	-0.131882	-0.337157	-0.129576	1.12425	0.0493567	-0.0135572	0.0296008	-0.0638235
Vcl	0.0380841	-0.532534	-0.907773	1.48788	-0.0381728	0.140336	0.211436	0.0349511
Vwf	0.00289559	-0.351853	0.335389	2.38022	0.0294149	0.153901	-0.0142569	-0.0222462
Wdr12	-0.169505	0.582806	0.585881	1.1862	-0.0871609	-0.112973	-0.0992705	-0.142322
Wdr75	-0.106075	0.52024	0.535437	1.14157	-0.0144776	0.124248	0.0279004	-0.00239552
Wfs1	-0.51113	-0.0310012	0.469662	2.15915	0.0336107	-0.0230516	0.188621	0.084868
Wsb2	-0.168416	-0.0992535	0.444419	1.11651	0.0168917	0.0135991	0.079306	0.0202534
Wwc1	-0.535055	-0.411267	0.474328	3.16807	-0.255232	0.167431	0.0230134	0.320169
Yars	-0.0815958	0.436691	0.721587	1.16209	0.0113385	0.12712	0.191121	-0.0067921
Zfp101	0.150736	0.186047	0.335266	1.03274	-0.139201	0.0337225	-0.0985255	0.0566992
Zyx	0.587116	0.470903	0.387154	1.27976	0.164732	0.245688	0.140662	0.0762606

## Sheet: Cluster E
	log2FC (IL-4 vs ctrl)
Gene Symbol	WT_1h	WT_3h	WT_6h	WT_24h	STAT6KO_1h	STAT6KO_3h	STAT6KO_6h	STAT6KO_24h
0610009L18Rik	0.300485	0.0930005	-0.537284	-0.994021	0.305908	0.0236518	-0.0186104	-0.00662175
1110002L01Rik	-0.24455	-0.781712	-0.990784	-0.280333	-0.0989191	-0.179518	-0.0888971	-0.399126
1110007C09Rik	-0.427816	-1.46642	-1.60515	-0.341301	0.173679	0.0779758	-0.178766	0.00161213
1600010M07Rik	0.26708	0.293371	0.102529	-1.15031	-0.13052	-0.114745	-0.165985	-0.206843
1700071M16Rik	-0.600682	-2.40335	-1.72588	-0.502799	-0.020412	-0.601674	-0.102202	-0.195525
1810044D09Rik	0.125518	0.216814	-0.558615	-1.07063	-0.00743849	0.202623	-0.36723	-0.280993
2210404J11Rik	0.138302	-0.398361	-0.805774	-1.26384	-0.0340492	-0.114694	-0.297185	-0.0173975
2310001H17Rik	0.0275562	0.026887	0.0229217	-1.18181	0.38471	-0.047851	-0.30174	-0.469951
2310022A10Rik	-0.8267	-0.989648	-1.03139	-0.565402	0.0344067	-0.0379483	-0.0274339	0.0566362
2310042D19Rik	-0.149143	-0.835145	-1.20224	0.0883324	0.119305	0.278995	0.148469	0.0400008
2310044G17Rik	-1.16814	-0.964313	-0.545125	0.532991	-0.0349712	-0.168312	-0.049812	-0.16251
2410006H16Rik	-0.0907999	-0.229699	-0.535365	-2.19592	0.0365371	-0.0225971	-0.0688847	-0.181747
2410066E13Rik	0.594183	0.243113	-0.248978	-2.30569	-0.0727523	-0.177773	-0.0803244	-0.0960611
2510009E07Rik	-0.144414	-0.893607	-1.39278	0.111645	-0.120669	-0.162429	0.00800768	-0.0914234
2610018G03Rik	0.164892	-0.411661	-0.880047	-0.849712	-0.154073	0.0601552	0.0690831	0.234212
2610020H08Rik	0.125862	0.0722268	-0.428989	-1.32148	-0.0764384	-0.333763	-0.0773657	-0.0957672
2700094K13Rik	-0.0607273	0.00476031	-0.285185	-1.70811	0.0296311	0.122869	-0.00969252	-0.0496855
2810013P06Rik	0.362111	-0.136628	-0.255991	-1.1548	-0.0277698	-0.0549517	0.0685363	-0.11314
4930402H24Rik	0.0812121	-1.00202	-0.615687	0.0381703	0.124027	-0.198834	0.0814708	-0.0677229
4930486L24Rik	-0.135315	-0.74422	-1.22891	-2.26932	-0.357137	0.231856	0.401319	-0.0845021
4930523C07Rik	-0.419981	-1.18831	-1.2458	-0.589913	0.0170108	0.279477	0.390058	-0.0782123
4933426M11Rik	0.0740594	-0.478132	-0.855403	-1.21154	0.124129	-0.057417	-0.0517334	-0.00709543
4933439C10Rik	0.00929444	-0.217536	-0.547638	-1.06209	0.282462	0.213186	-0.320792	-0.174341
5031434O11Rik	-0.0475962	-0.234773	-0.541665	-1.38861	-0.175112	0.526811	0.135622	0.149474
5430435G22Rik	-0.914949	-2.23497	-2.07127	-0.177983	0.0373902	-0.00504614	0.0281957	0.0151644
5730508B09Rik	-0.0640598	-1.00012	-0.883157	0.0442506	0.0375442	0.235309	0.108408	0.11959
6430548M08Rik	-0.605957	-1.19117	-0.816198	0.0520461	0.0624879	-0.152375	-0.0486072	-0.0893842
8430427H17Rik	-0.475259	-2.13945	-1.35447	-0.453438	0.0828483	-0.0726317	0.0162062	-0.0601779
9930012K11Rik	-0.730271	-1.0223	-0.765089	-0.460389	-0.187187	0.0292565	-0.153141	-0.229431
A930024E05Rik	0.0782818	-0.0614789	-0.140736	-0.911418	-0.00372364	-0.251714	-0.170895	-0.0642139
Abca1	-0.0111542	-1.70186	-1.6831	-1.84519	0.0359569	-0.282242	-0.0938431	-0.136989
Abca6	0.0814061	-0.515131	-2.38561	-1.79498	0.137812	0.268911	-0.282977	-0.0176592
Abca9	0.00595521	-0.632916	-1.5624	-2.14919	0.0186376	-0.15255	-0.0178206	-0.0579501
Abcb1b	-0.0150932	-0.383322	-0.85048	-1.52071	-0.106957	0.000158214	0.00176582	-0.0640969
Abcb4	-0.0442621	-0.560544	-1.17815	-0.476566	-0.0258264	0.0292417	0.0281964	-0.10607
Abcc3	-0.0385826	-0.556892	-1.23243	-1.78254	0.0626966	-0.0673361	-0.121445	-0.130903
Abhd15	-1.03534	-0.817582	-1.28046	-1.5618	-0.163847	-0.301288	-0.0333609	-0.123009
Acot1	-0.37915	-1.19599	-1.99674	-1.46509	-0.127574	-0.118365	-0.316224	0.0198589
Acot2	-0.524123	-0.932596	-1.09233	-0.588237	-0.0670225	-0.0708851	0.0779849	-0.109891
Acsl3	-0.460279	-0.8865	-1.34068	0.364821	-0.00866407	-0.126241	-0.0157112	0.00662709
Adamtsl4	0.00702606	0.1178	0.16868	-1.46302	0.137803	0.0794628	0.216463	0.0517474
Adck3	-0.398581	-0.649738	-0.347377	-1.82167	-0.172454	-0.309006	-0.24669	-0.166242
Adora3	-0.0222088	-0.477483	-0.749485	-1.03586	0.0514646	0.124675	0.0676608	0.332748
Adra1a	-0.242556	-2.72352	-3.44055	-2.53837	0.0307187	-0.129084	-0.116167	-0.326711
Adrb2	0.546868	-0.9899	-2.48014	-2.51278	0.13058	0.0476408	-0.0924426	-0.0463508
Adrbk2	0.0315315	-0.264146	0.347424	-1.41978	0.0118954	-0.280199	-0.179255	-0.0170668
Adssl1	-0.237109	-0.626943	-1.44061	-0.0719282	0.0647879	0.109999	-0.0708615	-0.0319964
Agap1	-0.0236797	-0.80217	-1.60439	0.0324369	0.096764	-0.0411359	-0.0997094	-0.0163319
Agpat4	-0.314611	-0.933644	-1.19442	0.0871865	0.0629845	0.122714	0.0363097	0.0235803
AI427809	-0.909179	-0.950594	-1.51227	0.824704	-0.125818	0.0428674	-0.16703	-0.135795
AI597468	-0.0355292	-0.767273	-0.952504	-0.593389	-0.156426	-0.23461	0.0764313	-0.00360417
Alcam	0.0960885	-0.560084	-1.49368	-0.165235	-0.104632	-0.0874779	0.0309723	-0.0681577
Alox5	-0.211012	-0.737527	-2.32635	-1.57392	-0.0483874	0.134134	-0.00522646	-0.00200194
Alox5ap	-0.0763864	-0.199179	-0.607159	-1.02644	-0.0716579	0.056227	0.0186782	-0.0212918
Ampd3	-0.145351	-0.676213	-1.13425	-1.4343	0.123594	0.0466934	-0.00801543	-0.113792
Ankrd13d	-0.110134	-0.522768	-0.678224	-1.26645	-0.0192434	-0.0411022	-0.216886	-0.117257
Ankrd28	0.331069	-0.565385	-1.14756	-1.27513	-0.0369838	-0.115324	0.0566773	-0.0490626
Ankrd33b	-0.773491	-1.35498	-1.39188	-1.40481	0.0116382	-0.0517353	-0.142382	-0.0801192
Ankrd44	0.18342	-0.327652	-0.746973	-1.22564	-0.0175788	-0.233044	-0.0527668	0.00276022
Ankrd50	-0.484692	-1.03043	-0.854134	-0.295146	0.108086	-0.041048	-0.0598263	-0.0411882
Ankrd66	-0.530275	-1.39296	-1.32551	0.651936	0.0919453	0.0245039	-0.166486	0.172552
Antxr2	0.0717604	-0.404	-1.02623	-0.777206	-0.0613186	-0.0301582	-0.019743	0.00546171
Apbb1	-0.208552	-0.505864	-0.969985	-1.28865	-0.351544	0.123936	-0.194946	0.1797
Apobec1	-0.771042	-1.37925	-1.67277	-0.919348	-0.0669948	-0.161833	-0.107396	0.0188099
Apoe	0.263209	0	-0.241901	-1.41417	0.0709055	-0.0709055	-0.0657255	-0.0709055
Arap3	-0.15055	-1.4706	-2.06288	-1.29875	0.069071	-0.0221717	-0.166798	-0.0248744
Arhgap18	0.0982884	-1.08731	-2.2533	-1.94825	-0.0266904	-0.137534	-0.146798	-0.0820436
Arhgap19	-0.792515	-1.15467	-1.06525	-1.60697	0.0427028	-0.329	-0.0947795	-0.101776
Arhgap22	-0.118072	-2.17351	-1.98519	-0.587165	0.1427	0.0812214	-0.01838	0.0468379
Arhgef18	-0.0933917	-0.963711	-0.779147	-0.303298	0.194882	-0.0308456	-0.00385303	0.151821
Arid3b	-0.461639	-0.735013	-0.994357	-0.678346	0.107816	0.0393151	0.00995347	-0.103601
Arl5c	-0.422452	-1.31079	-0.900156	-2.20534	-0.0604301	-0.172293	-0.270968	0.0819153
Armcx6	-0.222405	-0.898547	-1.15225	-0.765332	0.0377284	-0.070214	-0.107741	-0.242464
Arrb2	-0.19039	-0.718602	-1.18848	-1.43863	0.0653269	0.0254482	-0.161893	-0.0545167
Asph	0.281874	-0.487028	-1.16664	-0.822524	-0.0814471	-0.101852	-0.0357986	0.00535819
Atg16l2	0.0860851	0.116112	-0.444024	-1.0624	0.110789	-0.038489	-0.174612	-0.107973
Atp2b4	0.0707278	-0.70567	-1.9884	-1.39848	-0.100602	-0.152311	-0.141821	0.150607
Atp8b4	0.0795446	-0.559271	-1.36763	-0.638577	-0.0509468	-0.228852	-0.0583135	0.037889
Atrnl1	0.0792499	-0.0533539	-0.270991	-1.69661	-0.0379714	-0.0156081	0.159277	0.0874584
Avpi1	-0.458237	-0.558928	-0.733134	-1.23993	0.0149549	0.0174065	-0.264361	-0.147403
B230120H23Rik	-0.149017	-1.00701	-1.24619	0.000780424	-0.0489399	-0.0611408	0.0188387	-0.0490098
B3galnt1	-0.141732	-0.187825	-0.382992	-1.29306	-0.0496256	-0.106373	-0.107101	0.00589083
B3gnt8	-0.940298	-1.10674	-0.96002	-1.13608	0.0280843	0.0327313	-0.113519	0.107703
B4galt6	-0.0304794	-0.703044	-1.33959	-1.50987	-0.077859	-0.0893412	0.0580917	-0.0586317
Bambi-ps1	-0.788402	-1.70123	-2.09345	-0.602533	-0.0201421	0.196158	-0.151825	0.155544
Basp1	-0.169021	-0.649321	-1.45762	-0.722394	-0.0456202	0.135838	0.0520301	0.0522113
Bbc3	-1.61437	-0.227523	0.148845	-0.653317	0.112285	-0.0554512	0.00622698	0.0917668
BC005537	-0.252994	-1.01231	-0.875975	-0.321715	-0.00590136	-0.102279	-0.00395121	0.0257164
BC049352	-0.458551	-0.156409	-0.283157	-1.25531	-0.212354	0.130264	-0.0932644	0.0854816
Bend4	-0.243623	-1.2851	-1.20515	-0.860412	-0.115969	-0.121868	0.0259289	-0.00130398
Birc3	0.00538993	0.054876	0.212187	-1.2397	0.0567462	-0.0821261	-0.0572198	0.110177
Bmf	-0.582327	-1.04609	-1.46452	-2.05282	-0.156438	-0.293448	-0.176144	-0.116776
C030034L19Rik	-0.00972641	-1.22737	-1.79435	-1.39798	-0.0467477	-0.0673305	-0.151267	-0.26819
C1qc	0.0141704	-0.0252663	0.0381712	-1.0463	0.0602284	0.0431742	-0.0829168	0.0682871
C230081A13Rik	0.140411	-0.937364	-1.45775	-0.0776258	-0.00727834	-0.0823634	0.109709	-0.0192835
C5ar1	-0.624599	-1.35331	-1.21049	-0.83351	-0.0522161	-0.0305655	0.0326985	0.0934508
C5ar2	-1.18953	-0.597784	-0.464353	-0.0175773	-0.0715156	0.00272747	0.126428	-0.113129
Cacna1d	0.0194545	-0.581675	-0.964635	0.392234	-0.00333047	-0.135224	-0.164205	-0.00583192
Calcrl	0.673899	-0.570614	-1.43138	-0.614497	-0.150678	0.068669	0.236488	0.0303995
Camk1d	0.0793157	-0.206272	-1.06478	-1.08259	-0.0358688	-0.152615	-0.0270238	-0.0102736
Camsap3	-0.563892	-1.33328	-1.88429	-1.95185	0.143566	0.058844	-0.2027	-0.0647086
Cav2	0.307759	-0.31689	-1.31775	-0.48494	-0.204049	-0.132406	0.00613479	-0.0443181
Cbx6	-0.0789111	-0.236786	-0.23875	-1.70694	0.042229	-0.0149354	-0.137884	-0.122532
Cbx7	-0.19547	-0.450933	-0.297135	-1.789	0.197322	-0.0959076	-0.344414	-0.0380394
Ccdc125	-0.175298	-1.0193	-1.43187	-0.888481	0.04151	-0.23205	-0.183488	0.00748854
Ccng2	0.0491135	-0.45567	-0.400244	-1.20685	-0.228358	-0.318772	-0.059265	-0.0489348
Ccpg1	0.0239318	-0.265887	-0.346846	-1.00921	-0.099256	-0.111982	-0.0998459	-0.0222368
Ccsap	-0.997236	-1.05507	-0.838987	0.466335	-0.0049918	-0.146262	-0.0951199	-0.0977751
Cd101	-0.575057	-0.814654	-1.48445	-0.969299	0.0443981	-0.00816756	-0.240287	0.112846
Cd14	-0.217268	-1.29842	-3.18256	-3.94268	0.0620722	0.0724665	0.0160648	0.0527539
Cd302	0.0644225	-0.30375	-1.06855	-2.03084	-0.0756309	0.00453889	-0.110332	-0.0577869
Cd33	0.17933	-0.166516	-1.09627	-0.908303	-0.10557	-0.142459	0.0395913	-0.184116
Cd4	-0.262764	-0.69406	-1.09064	-3.17261	-0.0117189	-0.125121	-0.19794	-0.100567
Cd5l	-0.13709	-0.489732	-0.915356	-2.29782	-0.0889745	-0.043091	-0.000685427	-0.0549954
Cd82	-0.107033	-0.416983	-0.582168	-1.7287	0.0729576	-0.0178572	-0.0714413	-0.0939187
Cd93	-0.241958	-1.2312	-1.94335	-0.654211	0.0105045	-0.261922	-0.00753244	-0.0181808
Cd97	-0.361607	-1.07419	-1.22444	-0.499177	-0.0319044	-0.167177	-0.337196	-0.0994898
Cdc6	-0.147809	-0.624204	-1.12103	-0.072017	-0.134451	-0.0539789	0.0517959	0.198783
Cdca7	-0.384423	-0.907603	-1.4189	0.561166	0.0819589	0.0498729	0.0908601	0.0984312
Cdca7l	-0.185903	-0.656249	-1.27392	0.280515	-0.0423167	0.116116	0.0956061	-0.0330188
Cdk14	0.119985	-0.0246051	-1.82558	-0.634762	-0.0695514	-0.192968	0.197063	0.042473
Cdkn1b	-0.307787	-0.483882	-0.638238	-1.55791	-0.291653	-0.226595	-0.104266	-0.00421758
Cdkn1c	-0.255504	-0.434997	-0.95678	-1.90407	-0.0962927	0.0481351	-0.108761	-0.325346
Cebpb	-1.24985	-1.10918	-0.567221	-0.0119764	0.231123	0.0211247	-0.200791	0.101587
Cep78	0.25608	-0.440445	-1.22069	-0.0108564	-0.0453318	-0.00380137	-0.163234	0.0531791
Cerk	-0.384499	-1.06933	-0.748314	0.064846	0.0601904	-0.16089	-0.0498824	-0.0936136
Cfp	0.0465537	-0.0333484	-0.190806	-1.37648	0.0730475	0.103223	0.0107257	-0.00474839
Cgnl1	-0.0797859	-1.14878	-2.67479	-0.543274	-0.0245862	-0.123037	-0.0630067	-0.182859
Chaf1b	-0.281537	-0.475917	-1.02229	0.295853	0.0796382	0.0910879	0.0163475	0.00435074
Ckb	-0.0956821	-0.49135	-1.07588	0.439421	0.171678	0.0984762	0.00414992	-0.0408718
Clec12a	-0.0221949	-0.553202	-1.49321	-1.95944	-0.0977583	0.0374681	-0.143829	0.0811714
Clec4a1	0.110689	0.0572106	-0.006793	-1.28114	-0.0143591	-0.0662681	-0.178998	0.0702035
Clec4d	-0.0981246	-0.92777	-2.24072	-1.78342	-0.0433564	-0.0696958	-0.0440885	-0.198492
Clec4e	-0.225982	-1.71548	-2.28868	-3.1544	-0.223833	-0.0803553	-0.0905955	0.10496
Clec4n	-0.00257877	-0.744808	-1.8686	-2.81777	-0.119473	0.0836968	0.352337	0.151004
Cln6	-0.111544	-0.262038	-0.452763	-1.10735	-0.0458189	-0.0632191	-0.123631	-0.0235325
Cmtm8	-0.337635	-0.908199	-1.73715	-2.42424	-0.229413	0.479955	-0.625483	-0.36329
Cnnm2	-0.0567571	-1.29578	-0.800176	-1.33691	-0.0357363	-0.1151	-0.0765201	-0.11407
Coro1a	-0.194952	-0.68641	-0.894529	-1.31881	0.0797511	-0.0928821	-0.0403526	-0.0244135
Cpd	-0.0338967	-0.660454	-1.50871	-1.00871	-0.0316162	-0.0953524	0.118234	0.13128
Cped1	-0.507501	-1.6024	-2.12609	-1.15242	0.046567	-0.105425	0.155982	0.0669962
Crebrf	0.0634134	-0.296426	-0.0997802	-1.26761	-0.122386	-0.394635	-0.0742025	-0.088145
Creg2	-0.378298	-1.50924	-1.6479	0.17142	0.0576915	-0.0633148	-0.0703896	-0.0668083
Crim1	0.0245099	-0.212456	-0.933033	-0.958714	-0.161556	0.0339556	0.017543	0.143252
Csnk1e	-1.03068	-0.791881	-0.794224	-0.38389	-0.0290825	-0.108373	-0.012083	-0.0408087
Ctla2a	-0.352209	-0.670128	-0.590683	-2.04985	0.0168848	0.0829779	0.109326	-0.22054
Cxcl16	-0.248187	-0.6645	-1.13809	-2.24436	-0.035366	-0.0199307	-0.157308	0.0957916
Cxcl2	-1.64694	-1.88487	-0.659461	-2.39705	-0.0842736	0.0148707	0.0816183	0.284163
Cxcr4	-2.16517	-2.17534	-1.44497	-1.30505	-0.406126	-0.519953	-0.225849	-0.0601994
Cybb	0.101009	-0.209037	-0.447387	-1.58063	-0.120234	-0.188059	-0.0166116	0.00860712
Cyfip2	-0.0570033	-0.791574	-1.37316	-0.534662	0.0387412	-0.149478	0.0927241	-0.0560659
Cyp27a1	-0.132131	-0.529234	-0.753804	-1.36634	0.0679175	-0.0538113	-0.199439	-0.0716147
Cyp2s1	-0.798853	-1.85192	-2.38063	-0.710934	0.0288677	-0.199595	-0.301491	0.0663557
Cyp4f16	-0.0349192	-0.202858	-0.423347	-0.991953	0.0470601	-0.0191273	-0.103205	-0.0306168
D3Ertd751e	0.312734	-0.109447	-0.247667	-0.987775	0.104278	-0.11561	-0.0390934	0.116046
D930028M14Rik	-0.175852	-0.413666	-1.16009	-2.35406	-0.0767017	0.352606	-0.00405664	-0.12837
Daam1	0.0526408	-0.626484	-1.0597	-0.467555	-0.0302708	-0.0771661	-0.123022	0.0625593
Dagla	-0.309211	-1.61427	-0.72493	0.856494	0.0981192	0.0134409	0.0724923	0.00257644
Dapk1	0.0029612	-1.40159	-1.53478	-0.21044	0.103112	-0.084887	-0.0448501	-0.0907236
Dbndd2	-0.0712859	0.0999129	-0.173168	-1.72629	-0.0477373	0.0458471	-0.0982035	-0.201411
Dbp	-0.647345	-0.922306	-0.552893	-2.2978	-0.0709135	-0.180701	-0.169215	-0.135621
Dclre1c	-0.0780955	-0.524618	-0.514251	-1.30899	-0.0431511	-0.187663	-0.09724	-0.0845763
Ddah2	-0.176879	-0.146048	-0.237735	-1.39708	0.0919427	-0.0891704	-0.144522	0.11201
Dennd1c	0.148927	-0.298276	-0.574214	-1.30534	0.0803925	0.141525	-0.117152	-0.0237853
Dennd2a	-0.0895305	-1.07469	-0.483535	0.492693	-0.0279162	-0.0582976	0.0414276	-0.0736396
Dennd2c	-0.130459	-0.811045	-1.20294	-0.382993	0.088761	-0.0375371	-0.0771823	-0.0292562
Dennd4a	0.309401	-0.584371	-0.905454	-1.49181	-0.0171847	-0.203734	-0.0932156	-0.0730589
Dfna5	-0.399081	-1.59997	-1.64533	-0.426815	0.0807847	-0.00766696	0.00937504	-0.0208369
Dgkd	0.013425	-0.402357	-0.835773	-1.08046	0.042087	-0.141189	-0.0694955	-0.0486239
Dgkg	-0.02437	-0.681361	-2.03655	0.00872548	-0.000654593	-0.157271	0.152441	-0.0248659
Dmwd	-0.230766	-0.263832	0.889254	-1.37591	0.263097	0.374983	-0.160443	-0.0643181
Dmxl2	0.238237	-0.612376	-1.10712	-0.300834	0.00168254	-0.223977	-0.102969	-0.0636967
Dna2	-0.0614737	-1.09489	-1.32708	0.812695	0.0791903	-0.266213	-0.00784748	0.0520612
Dnmt3l	-0.230886	-0.838859	-1.54619	-1.63002	0.0789157	-0.239334	-0.244187	0.313032
Dock5	0.0463157	-0.607311	-1.4886	-0.30842	0.0331924	-0.187377	-0.0740798	-0.0152277
Dock8	0.127715	-0.833616	-1.4272	-0.0680469	0.0381164	-0.124842	-0.0211172	-0.00493306
Dppa3	-0.70102	-1.40816	-1.6062	-0.378811	-0.10372	0.0908127	-0.110347	-0.19923
Dtx4	-0.514176	-1.62643	-1.45887	0.0402947	-0.0390756	-0.106313	-0.00567663	-0.124869
Dusp1	-2.44433	-2.51768	-1.82481	-0.682677	-0.0298389	0.0847177	-0.0592787	0.0734824
Dync2li1	0.000425304	0.0744316	0.279089	-1.41959	0.0025393	-0.198716	-0.0705684	0.162918
Dyrk3	-1.50609	-0.615645	-1.28745	0.111886	0.00663118	-0.417618	-0.325669	-0.178078
E130102H24Rik	0.234884	-0.649548	-0.874922	-1.11135	0.00204219	0.151648	-0.0900778	0.0628074
E2f2	-0.653625	-1.14649	-0.996491	-0.35751	-0.0476273	-0.102601	-0.130216	-0.0377481
Ebi3	-0.180007	-0.302955	-0.632564	-1.84877	0.169253	0.0325821	-0.288827	-0.0736068
Ece1	-0.136665	-0.436769	-0.336184	-1.24368	0.0507534	0.0111713	0.0970152	-0.0327788
Eif2c4	0.23026	-0.377862	-0.722316	-1.52831	-0.0778777	-0.112096	-0.133811	-0.168001
Elk3	-0.121672	-0.734925	-1.21553	-0.85455	-0.0216471	0.0636245	0.0509002	0.0578467
Emr1	0.0993823	0.0924687	0.179605	-1.32344	0	-0.105594	-0.189887	0
Emr4	0.10764	-0.424062	-1.89941	-5.23407	-0.165264	-0.228577	-0.373756	-0.155552
Engase	-0.811139	-1.10827	-0.997865	-1.44205	-0.0980169	-0.332197	-0.278947	-0.217589
Epn2	-0.168816	-1.32901	-2.17706	-0.854337	0.268446	-0.103051	-0.171005	-0.14703
Eva1b	0.0828407	0.194633	0.0704061	-2.52368	0.467174	0.32978	-0.205892	-0.0921277
Evi2b	-0.26372	-0.742125	-1.06012	-0.879856	0.0521507	0.0327325	-0.0590937	0.100126
F630028O10Rik	-2.21309	-2.71571	-2.54687	-2.41249	-0.037575	-0.179121	-0.13615	-0.0105069
Fam102a	-0.389633	-1.15033	-1.63598	-0.534538	-0.0475003	-0.0951008	0.0785152	-0.109925
Fam102b	0.028757	-0.771264	-0.99978	-0.890859	-0.122169	-0.186982	-0.0630214	-0.0224824
Fam105a	-0.271137	-0.950051	-0.868548	-1.09831	-0.0778667	-0.196457	-0.135904	0.0357005
Fam107b	-0.081844	-0.551373	-0.796967	-1.31845	-0.0862038	-0.289532	-0.18159	-0.0858755
Fam110a	-0.444775	-0.231039	-0.699816	-1.14447	0.0637149	-0.0382438	-0.176134	-0.00556756
Fam111a	-0.168764	-1.07424	-1.18067	-0.338164	0.00593356	0.00733356	0.0625205	0.0603169
Fam131a	-0.281223	-0.315862	-0.79195	-1.65558	-0.0973393	0.0184652	0.0422452	-0.340363
Fam187b	-0.786638	-2.05705	-1.80667	-1.65945	0.0758102	-0.210388	0.156367	0.300797
Fam212a	-1.78466	-0.554702	0.0147519	-0.0317297	0.129482	0.0263766	-0.00619574	-0.0732875
Fam213b	-0.168337	-0.30875	-0.469667	-1.53268	0.111484	0.0469024	-0.0830286	-0.0660512
Fam214a	-0.205796	-1.76116	-1.8998	-1.14223	-0.0301553	-0.287904	-0.138733	-0.249571
Fam3c	-0.040983	-0.55678	-1.01813	-1.14092	-0.0498107	-0.0830994	0.0430546	-0.00886546
Fam49a	0.102609	-1.00703	-1.01096	-0.631101	-0.0704938	-0.0965347	-0.0320217	0.101439
Fam84b	-0.864679	-1.20238	-0.49874	-0.528816	-0.0379654	-0.144184	0.0552181	-0.00728006
Fbxl20	0.0198381	-0.309054	-0.329433	-1.00364	0.0493585	-0.212677	-0.151125	-0.0679202
Fbxl4	-0.0548635	-0.146116	-0.726338	-2.03083	-0.0586831	-0.00515553	0.0348293	-0.129231
Fcgrt	-0.0359157	0.297348	0.425512	-1.42732	0.0260028	0.00998027	-0.095126	-0.0820263
Fcrl1	-0.237403	-1.31506	-2.74935	-2.99577	-0.00149587	0.0337349	-0.264798	-0.0822927
Fgd3	-0.871051	-1.62206	-1.68318	-1.09333	-0.0148302	-0.205444	-0.0477326	-0.0277517
Fhod1	-0.343276	-0.918791	-1.05195	-0.527316	0.0399423	0.0887935	0.0928875	0.00602253
Fignl1	-0.124178	-0.549298	-1.0575	-0.285626	-0.0280383	-0.0557266	0.0066564	0.169917
Filip1l	1.2828	0.309461	-0.338578	-1.35831	0.1332	0.108824	0.16255	0.262775
Fmnl1	-0.0688523	-0.445837	-0.702443	-1.02067	0.0226939	-0.0722655	-0.052371	0.00392127
Fmnl3	-0.115463	-0.634763	-1.00679	0.178733	0.00453734	0.125768	0.00807557	0.0261772
Fmo5	-0.148307	-0.262786	-0.438042	-1.09256	0.108372	-0.146339	-0.107201	0.0289883
Fnip2	-0.495226	-1.39893	-1.15394	-0.560515	0.0412208	-0.319723	0.119376	-0.149963
Fos	-2.14571	-2.48282	-1.95422	-0.749792	0.190487	0.0177962	-0.0645666	0.0399201
Frat1	-1.39326	-0.66713	-0.417614	-1.62911	-0.244483	-0.272553	-0.299603	-0.243739
Frat2	-1.63549	-0.689838	-0.955786	-2.17139	-0.277771	-0.294012	-0.269499	-0.0380822
Frs3	-0.268155	-0.184837	-0.293836	-1.44207	0.213005	-0.119869	-0.232834	0.15955
Fyb	0.173042	-0.710928	-1.51241	-1.97395	0.0234923	-0.165275	-0.0676758	-0.0402885
Gab3	-0.0846194	-0.484307	-0.546674	-1.28585	-0.0406642	-0.0700253	-0.0268446	0.0473369
Gas6	-0.169267	-0.451222	-0.960288	-2.19887	0.128643	-0.0277366	-0.0440291	-0.0459988
Gatsl3	-0.273192	-0.496628	-0.371248	-1.60443	-0.0682221	-0.119312	0.193711	-0.0389896
Gbgt1	-0.166235	-0.620736	-0.528424	-1.12669	-0.158029	0.0813281	0.236226	0.141035
Gdf15	-3.38738	-1.13466	-0.444138	0.63519	0.231353	0.305087	0.0523628	-0.0564134
Gdpd1	-0.181559	-0.804336	-1.01385	-1.27222	-0.146519	-0.251121	-0.216991	-0.0510856
Gdpd5	-0.19891	-1.14371	-1.16369	-1.04927	0.0649545	0.0927427	-0.011961	0.0945984
Glipr1	-0.127632	-0.772409	-1.08957	-1.07959	-0.0430624	-0.115386	-0.232413	-0.0617994
Gm11545	-1.35108	-1.48983	-1.48424	0.250978	-0.283341	-0.107913	-0.227716	-0.240469
Gm13710	-0.155566	-0.513011	-0.784176	-2.24405	0.0806438	-0.168556	0.15072	-0.08192
Gm14492	-1.86164	-1.70277	-1.62173	-1.36516	-0.0431954	-0.200465	-0.131752	-0.267509
Gm15706	-0.647342	-0.501469	-1.21287	-1.41551	-0.00878558	-0.16943	0.327896	-0.155105
Gm16516	-1.39232	-0.683862	-0.390917	-0.111312	0.249185	-0.0886037	0.0183686	0.261581
Gm711	-0.0332852	-0.237043	-0.116425	-0.967979	-0.0444727	-0.0732805	-0.17523	-0.177808
Gng2	-0.0688856	-0.846359	-1.10572	-1.33845	-0.134689	-0.104601	0.0447219	-0.0263779
Gpr132	-0.558742	-0.251545	0.253526	-1.47532	0.0348804	-0.194776	-0.208655	0.0613123
Gpr137b	-0.40863	-1.31411	-1.51377	-0.493447	0.0222695	-0.115666	-0.142111	-0.0832462
Gpr137b-ps	-0.345713	-1.09841	-1.24614	-0.299911	0.01493	-0.129726	-0.123125	-0.0799359
Gpr141	-0.138066	-1.50558	-0.666017	-1.64517	-0.148442	0.0286021	0.185931	0.196535
Gpr162	-0.303657	-2.11499	-2.28599	-4.1227	-0.026257	-0.322824	-0.240612	-0.0544736
Gpr171	0.516367	0.23196	-0.0525123	-2.06267	0.232819	0.309318	0.531615	-0.00711175
Gpr34	-0.364665	-0.907393	-1.09946	-2.96306	-0.357052	-0.300258	-0.0919565	0.0560258
Grk5	0.129128	-1.14342	-1.44942	0.490938	-0.0631737	-0.110137	0.0120563	-0.0468664
Gstm5	-0.0725645	-0.0729989	-0.199539	-1.40862	-0.149238	-0.055929	-0.0252158	-0.116294
Gstt1	-0.111273	0.0921663	0.597975	-2.06954	0.0721969	0.240239	0.0248628	0.360048
Gyg	-0.0726872	-0.447938	-0.906419	-1.08138	-0.0809998	-0.10541	-0.132808	-0.0666888
H2-K2	-1.1863	-0.21271	-0.160151	-0.654593	-0.0260339	-0.177066	-0.0727387	-0.0531182
Hck	-0.304096	-0.92429	-1.19417	-0.494778	0.0111953	0.0628454	0.0225767	0.0905852
Helb	-0.185576	-0.836375	-1.01767	-0.234229	-0.0318858	-0.121114	-0.207514	-0.00315024
Herc3	-0.12357	-0.866638	-1.31883	-0.195652	-0.0510662	-0.0256748	-0.0262702	-0.0637874
Hgf	0.276941	-0.759512	-1.04236	-0.146911	-0.0838264	-0.410483	0.102085	-0.0269023
Hist3h2a	-0.191506	-0.230986	-0.251693	-1.00507	0.161534	0.146093	-0.0696696	-0.0585553
Hmga2	-0.0594311	-1.8939	-2.46776	0.183179	-0.0501271	-0.0481485	0.00551883	-0.164973
Hmga2-ps1	1.00399	0.378012	-0.0854373	-1.45867	0.139386	0.12544	-0.0423993	0.109154
Hpgd	0.083544	-0.416629	-1.21543	-3.61957	-0.176731	-0.301825	-0.260898	-0.215884
Hpgds	0.136743	-0.612895	-1.44355	-1.13803	-0.0288006	-0.198839	-0.0500274	-0.0559701
Hpn	-0.418153	-0.410182	-0.125077	-1.69614	0.030303	0.162805	-0.223641	-0.0793201
Hs6st1	-0.84724	-1.35405	-1.12432	0.667561	0.0397249	-0.0712873	-0.0780301	-0.0674883
Hscb	-0.166447	-0.167528	-0.314586	-1.34305	-0.0138761	-0.107316	-0.145928	-0.167183
Hspb6	-0.137447	-0.260518	-0.401018	-1.01609	0.13217	0.111474	0.103702	-0.0985863
Hyal1	-1.00525	-0.910069	-0.643065	0.174502	0.170236	-0.141874	0.148474	-0.116956
Id3	-2.6739	-3.4094	-3.28069	-3.34209	-0.0716408	0.159587	-0.427402	-0.023063
Ifitm1	0.00781217	-0.775016	-1.04581	-3.12788	0.00712422	0.080753	-0.188429	0.0155596
Ifitm2	0.00809697	-0.268278	-0.651288	-1.77502	0.00570981	-0.00131953	-0.218799	-0.00288162
Ifngr1	0.520467	0.224286	-0.100583	-1.25475	-0.0479928	-0.126437	-0.144851	-0.0208672
Igf2r	0.018927	-0.615201	-1.10409	0.135069	0.0286489	-0.0562934	0.111044	-0.0548541
Igfbp4	-0.151639	-0.310644	-1.09071	-2.79525	-0.0300534	0.0618436	0.07806	-0.00956404
Ikbke	-0.0626549	-0.607587	-0.858273	-1.72222	0.00518923	0.0746512	-0.092259	0.0159173
Il10ra	-0.320555	-0.425583	-0.712663	-1.58764	0.0244046	-0.112234	-0.170705	-0.019415
Il13ra1	-0.0749024	-0.837517	-1.82176	-1.32171	-0.15998	0.211648	0.408957	0.254543
Il15	-0.0576889	-0.462853	-0.550756	-1.71893	-0.0502098	0.323894	0.282283	0.0809704
Il16	-0.741666	-0.73774	-1.01914	-1.83009	-0.0889487	-0.210905	-0.156388	-0.0628378
Il17ra	-0.897256	-1.1227	-1.13424	-0.931895	0.0158822	-0.058221	0.0388764	-0.0484169
Il6ra	0.0323684	-0.204254	-0.114951	-1.33943	-0.000120276	-0.208347	0.0721747	0.00574072
Il7r	-0.176058	-1.2919	-1.04443	-0.0921901	-0.017811	-0.178391	0.043463	-0.128849
Inppl1	-0.170021	-1.11511	-1.19812	-0.00324957	0.0546602	0.0563096	0.0267096	0.0348966
Iqcb1	0.0191063	-0.0802747	-0.262429	-1.16495	-0.0952204	0.224431	-0.0138464	-0.266386
Irak2	-0.737951	-1.07553	-0.690441	-0.741492	-0.0540822	-0.00693413	0.0209075	0.0913443
Irak3	-0.200548	-1.01086	-1.43336	-1.62372	-0.0846464	-0.0979982	-0.273121	0.130354
Itga4	0.152624	-1.10227	-1.70497	-1.1695	-0.0672368	-0.225369	0.00159382	0.00684129
Itga6	-0.00400203	-1.17199	-2.28955	-1.42517	0.0291589	-0.126913	0.0661013	-0.0825032
Itga8	0.101817	-0.495068	-2.11226	-1.87236	0.191824	0.034355	-0.130645	-0.0803586
Itm2b	0.139491	0.0660717	-0.178849	-1.21563	0.134488	-0.281459	-0.14973	0.0566022
Jag1	-1.9241	-2.78262	-2.6511	-0.0371806	0.108844	0.203298	0.300379	-0.128302
Jag2	-0.178625	-0.103034	0.474556	-2.49908	0.367796	0.0241175	-0.150601	-0.0633331
Kcnj10	-0.256987	-1.48311	-0.647751	-1.66457	-0.0385654	-0.405276	-0.103785	-0.0472836
Kcnj2	-2.82604	-3.05077	-1.88707	-0.249196	-0.0316542	-0.264236	0.0331556	-0.118557
Kif21b	-0.361355	-1.3795	-1.31919	-0.106566	0.0285453	-0.13779	-0.144681	-0.0492485
Kif3c	-0.3799	-1.55413	-1.58909	-0.788237	-0.0435453	-0.202403	-0.319476	-0.0438477
Kifc2	0.0477525	-0.464681	-0.808415	-1.12413	0.0349753	-0.25399	-0.199312	-0.338298
Klf10	-1.70124	-1.23879	-0.839369	0.64702	-0.0992325	-0.0438816	-0.0303858	-0.0431861
Klf11	-0.747898	-0.980165	-0.83355	-0.945311	-0.0687613	-0.21624	-0.0794379	-0.164578
Klf2	-1.89167	-1.24066	-0.20966	0.168724	0.309537	0.22989	-0.11321	0.174494
Klhl24	-0.24879	-0.778473	-0.373243	-1.01124	-0.134799	-0.469998	-0.0889412	-0.129008
Klhl6	-0.504539	-1.86264	-2.33195	-2.10078	-0.0309682	-0.0485474	0.0403151	-0.0488628
L3mbtl3	0.17033	-0.416468	-1.37301	-0.154499	-0.0720106	0.116525	0.133555	-0.0178311
Lbr	-0.0290378	-0.164001	-0.55642	-1.41955	0.0457382	-0.0314994	0.0780953	-0.0862472
Lcn2	-0.179655	-0.269057	-0.42079	-1.15047	-0.0692669	0.00939389	0.0829086	-0.185049
Ldlrap1	-0.696986	-1.57435	-1.15239	0.695604	0.0443105	-0.00860222	-0.00616652	-0.0764763
Leprel2	-0.164379	-0.422439	-0.617657	-1.56561	0.190284	-0.0610175	-0.203492	-0.0277797
Letm2	-0.258021	-0.206406	-0.190812	-1.06737	-0.130653	0.13809	-0.0407047	-0.0461195
Lhfpl2	-1.70575	-2.35856	-2.03284	0.0395751	-0.135719	-0.254205	-0.0586906	-0.101701
Lilrb3	0.0547166	-0.310751	-0.714249	-1.32272	0.02262	0.0210603	0.0145195	-0.0397363
Limd2	-0.254267	-0.437032	-0.5406	-2.25495	-0.0218619	-0.0173808	-0.100859	-0.0815511
LOC100503496	-0.604462	-0.293609	-0.251574	-1.15247	-0.860941	-0.0933576	0.189468	-0.382267
Lonrf1	-0.488483	-1.10473	-1.23675	0.198032	0.172119	-0.0312467	-0.0155503	-0.0435881
Lonrf3	-0.86888	-2.31998	-1.19385	0.311451	-0.060399	-0.217722	-0.0441688	-0.00103086
Lpar5	-0.698895	-0.688766	-0.763771	-1.27789	0.0930015	-0.243021	-0.125711	-0.106753
Lpar6	-1.71471	-2.77078	-1.86715	-2.35856	-0.157223	-0.0471511	-0.0761262	-0.0655781
Lpcat2	-0.0623331	-0.405349	-0.940239	-1.83161	-0.0526528	-0.000228461	-0.0579281	0.06075
Lpcat4	-0.151595	-0.376014	-1.09497	-0.30708	0.151942	-0.0590317	-0.0975338	0.274468
Lpin2	-0.72429	-1.95553	-1.9958	-1.74465	0.00267333	-0.0586825	-0.0701389	-0.0935224
Lrp1	0.0855852	-0.598102	-1.39856	-0.353265	0.145638	-0.0714058	-0.0242832	-0.0389455
Lrrc14b	-0.975745	-1.23213	-1.15933	-1.04795	-0.277136	-0.437622	-0.431421	-0.109058
Lrrc16a	-0.16279	-0.801557	-1.82478	-1.36936	-0.0189666	-0.0115098	-0.124665	-0.210329
Lrrc20	-0.262639	-0.802089	-1.49581	0.260836	0.055947	-0.0887269	-0.0841663	-0.0252359
Lrrc8d	-0.188611	-1.22572	-0.911831	-0.10953	-0.0122477	-0.00831097	0.00935977	-0.0478495
Lrrk2	0.122497	-0.0204727	-1.09949	-0.5418	0.112883	-0.0810004	0.00206711	-0.0639236
Lsr	-0.264801	-1.133	-1.8281	-2.15852	0.104524	0.13442	-0.018929	0.23408
Lst1	-0.0203224	0.0525876	0.0741264	-2.09573	0.00269724	0.000823089	-0.0907613	-0.0828879
Lyl1	-0.673747	-0.95912	-1.2711	-1.73683	0.147332	0.0418618	-0.184586	-0.0394029
Lysmd3	0.169249	-0.150788	-0.573248	-0.995301	-0.147048	-0.0671352	-0.0481531	0.102056
Lyz1	-0.177188	-0.384689	-0.469872	-1.4718	-0.103449	-0.078269	-0.0229084	0.0399332
M1ap	-0.556882	-0.989996	-1.19278	-0.57214	-0.0383722	-0.0970408	-0.421682	-0.0769808
Madd	-0.241313	-0.706588	-0.60055	-1.1906	0.037572	-0.0869102	-0.0764021	-0.0665501
Maf	-0.418141	-0.355288	-0.79375	-2.34439	-0.0815293	-0.090667	0.005068	0.0760448
Map3k14	0.392207	-0.082192	-0.256516	-1.16434	0.0751827	0.144568	0.0160242	-0.0508513
Map3k5	0.0311498	-0.674477	-1.62855	-1.10119	0.00270949	0.107393	0.0510843	0.0556252
Map3k9	-0.450117	-1.3688	-1.91666	-0.695844	0.0619994	-0.054152	0.0454557	-0.0571316
Map4k3	0.147638	-0.996054	-1.06164	0.260793	-0.129467	0.0895289	0.0570921	0.000974398
Mapk11	-0.136175	-0.435513	-0.0546236	-1.42182	0.108352	0.196429	0.207959	-0.18985
Marcksl1	-0.257856	-0.639508	-0.558578	-3.29296	0.0623944	0.142472	-0.038581	0.300198
Marco	-0.159514	-0.226365	-0.445102	-3.81383	-0.0411043	0.0870921	0.066818	-0.114225
Marveld1	-0.318814	-0.92066	-1.19765	-1.0542	0.0215997	-0.00504949	-0.118549	-0.0660111
Matn2	-0.17175	-0.209898	-1.39021	-2.13635	0.067489	-0.0352953	0.11388	0.219334
Mbp	-0.186027	-0.886236	-1.11056	-0.624422	-0.0930775	-0.111235	-0.0492693	-0.0983932
Mef2c	0.0821787	-1.17148	-1.4958	-0.459933	-0.0832426	-0.0612976	-0.0460685	-0.0709006
Mefv	0.719836	-0.163211	-0.418565	-1.94145	-0.021478	-0.14258	-0.143894	0.11159
Mertk	0.228759	-0.640433	-1.41588	-1.89522	0.0271167	-0.0864014	-0.0501966	-0.149123
Mfng	-0.212942	-0.205567	-0.11152	-1.74042	0.031144	-0.0746064	-0.156593	-0.169176
Mfsd6	-0.135842	-0.933008	-1.63117	-1.0124	-0.050204	-0.0989197	-0.0250009	-0.0959717
Micall2	-0.942834	-1.55438	-0.987301	0.336216	0.029653	0.158458	0.0246262	-0.0603067
Mid1ip1	-1.07141	-1.63209	-1.59912	-0.610063	0.0258437	0.0385271	-0.017364	0.0414881
Mnt	-1.00892	-0.524622	-0.116319	0.0866913	0.06675	-0.13401	-0.0220513	-0.0841053
Morn2	-0.491053	-0.119243	0.0246623	-1.2003	-0.401764	0.302062	-0.130963	-0.128422
Mpeg1	-0.000583592	-0.20165	-0.499445	-1.21152	0.00259946	-0.137568	-0.0394542	-0.0384394
Ms4a7	0.0449608	0.25047	0.247314	-1.26079	-0.0793189	-0.0859509	-0.15401	-0.0216448
Msrb1	-0.155943	-0.567424	-1.17693	-0.877225	-0.0209434	-0.162823	-0.231358	-0.0196442
Msrb2	-0.189426	-0.821477	-1.93705	-1.02109	0.145923	0.122854	-0.158923	-0.0396509
Mtmr11	-0.207118	-0.989329	-1.40748	-1.00097	0.0303242	0.11103	-0.0801193	0.00382191
Mxd1	-1.26669	-0.806622	-0.386893	-1.08658	-0.0101256	0.205291	0.147363	0.0505109
Mxi1	-0.233262	-0.87361	-0.573418	-1.03764	-0.127072	-0.203973	-0.184838	0.0278353
Mylip	-1.44521	-0.819038	-0.789129	-1.70767	-0.18583	-0.0962081	-0.071282	-0.217925
Myo1b	-0.0995	-0.916028	-2.1544	0.627007	-0.115254	0.0174391	0.0632802	0.127929
Myom1	-0.204941	-0.801582	-1.13302	-1.66085	0.0145177	-0.243907	-0.114785	-0.168092
N4bp2l1	-0.37139	-0.260818	-0.310619	-1.83565	-0.0834512	-0.186893	-0.154519	-0.0634479
N4bp3	-1.4197	-0.189113	0.238445	-0.903672	-0.0418966	-0.308724	-0.0602584	0.195762
Nadk	0.0114317	-0.248524	-0.460211	-1.11662	0.0267724	-0.111465	-0.157926	-0.0310154
Nanos1	-0.590836	-1.47461	-2.60541	-1.44787	-0.257382	-0.0678768	-0.115386	-0.492652
Naprt1	-0.0232128	-0.219795	-0.245936	-1.01102	0.0373919	0.0597073	-0.218485	-0.1644
Nav2	0.101043	-1.03433	-0.606159	-0.278825	0.00567301	0.01785	0.121292	-0.239077
Ncapg2	-0.108498	-1.0339	-1.53238	-1.82699	-0.144728	-0.327329	-0.0968127	-0.0983286
Nceh1	-0.297696	-1.00649	-0.862327	-0.110189	-0.079041	-0.128488	0.0767503	-0.091414
Ncoa7	0.246771	-0.452774	-0.711584	-1.03805	-0.0181358	0.00598061	0.00579942	-0.0333565
Ncrna00085	-0.217339	-0.973308	-1.70902	-0.703499	-0.0311893	-0.483164	-0.330047	-0.924556
Ndrg1	0.401153	0.52275	-0.497389	-1.65005	0.0517764	0.0469916	0.048588	-0.0401348
Neurl3	-0.381167	-1.02068	-1.23541	-2.03435	-0.0712562	-0.134744	-0.165629	0.00364052
Nfe2l2	-0.969367	-1.08778	-0.378728	-0.226065	-0.0343372	-0.109663	-0.0250201	0.0206227
Nfkb2	-0.0643523	0.0606458	0.1054	-1.16662	0.0885339	0.0201318	-0.0703015	-0.00305738
Nhsl2	-0.07739	0.112811	0.330603	-1.54111	0.102179	-0.109199	0.0376938	-0.0407334
Nlgn2	0.0654672	-0.180245	-0.410036	-1.17481	0.147928	0.164555	0.00390838	-0.237924
Nlrp1b	0.194847	-0.375429	-0.535837	-1.3216	0.0585862	-0.0511595	0.089953	-0.0237709
Nlrp3	-0.018446	-0.900577	-0.687597	-1.84074	0.186999	0.114261	0.0945752	0.0953249
Nod1	-0.0168559	-0.177334	-0.572129	-1.29924	0.168316	0.253704	0.258236	0.0226092
Notch1	-1.37097	-0.922354	-0.365513	-0.364373	0.261075	0.150079	0.0879863	-0.0381923
Notch2	0.108033	-0.572245	-0.625086	-1.05694	0.0465656	-0.147192	0.0114924	-0.0398865
Noxo1	-0.0286665	0.187002	-0.122242	-1.13733	0.0470843	0.0713236	-0.415868	0.121109
Nr1d2	-0.0228822	-0.791133	-0.584033	-1.12341	-0.155905	-0.211895	0.00568673	-0.0631306
Nr1h3	-0.529998	-1.16237	-0.785497	0.0699667	-0.0533039	-0.0141187	-0.0690282	-0.0235001
Nr4a1	-1.45025	-2.1269	-1.21178	-1.72006	0.25183	0.0261337	-0.383973	-0.0818318
Nrbp2	0.028766	-0.151641	-0.350894	-1.64455	-0.133886	0.111846	-0.118227	0.0693022
Nrp1	0.0156899	-1.41928	-2.04115	0.0918759	-0.0556221	-0.0510839	0.189333	-0.0278807
Nt5dc2	-0.330899	-0.861036	-1.75829	-1.20888	0.135579	-0.0500128	0.017904	0.0378555
Nuak1	0.449103	0.207229	-0.252044	-1.56263	-0.0635617	-0.121376	-0.0235291	-0.197317
Nudt14	-0.0857315	-0.0681529	0.0103144	-1.11299	-0.0948031	-0.0989531	-0.068621	-0.0546777
Numb	0.0130551	-0.975757	-1.0953	-0.0465393	-0.0248366	-0.0653044	-0.076556	-0.0608964
Nxpe4	-0.316908	-1.64689	-2.06144	-2.89177	-0.0828795	-0.3038	-0.206424	-0.0222623
Nxpe5	0.044195	0.212577	0.0107922	-1.61196	0.153722	0.3084	0.315781	-0.00424192
Ophn1	0.128409	-0.50159	-1.73342	-1.26266	0.0164301	-0.0234568	0.0134374	-0.0269715
Orai2	-0.315778	-0.210913	0.0549311	-1.51176	-0.0561329	-0.207691	-0.106708	0.056534
Osbpl8	0.222851	-1.17076	-0.763331	-0.394922	-0.0909956	-0.27657	0.0818367	-0.0617511
Osm	-0.610652	-0.021613	0.506589	-1.49484	0.0971	0.550783	0.230339	0.0224336
P2ry12	0.147384	0.411532	0.27615	-1.93383	-0.261121	0.176499	0.146142	0.284841
P4ha2	-0.250263	-0.711639	-1.44617	-0.776338	-0.146659	-0.159757	0.157133	-0.459515
Padi2	-0.24473	-0.988205	-1.29602	-0.117135	0.0593335	0.0326245	-0.083396	-0.0795509
Palm	-0.227689	-0.0479338	-0.0349747	-1.00845	0.109396	0.153811	0.124902	-0.0634846
Park2	-0.074079	-0.00497795	-0.173668	-0.984539	-0.0227001	-0.0853363	0.00670692	-0.242534
Parp8	0.0368523	-0.488066	-0.86076	-1.43031	-0.00782224	-0.0102113	-0.0361491	0.0475105
Pask	-0.17521	-0.350354	-0.893112	0.254493	-0.150326	0.0176561	0.0238341	-0.199387
Pcdhgc3	-0.192875	-0.569465	-1.72231	-0.367056	0.0817037	0.316411	0.0425786	0.0715544
Pcgf2	-0.229177	-0.231791	-0.803191	-1.08364	0.16305	-0.0365297	-0.328339	-0.0920997
Pck2	-0.295067	-0.85709	-1.17005	-0.656582	-0.0858296	-0.0807515	-0.109849	-0.0795247
Pcp4l1	-0.249249	-0.732519	-1.85241	-1.99064	0.0342667	-0.00767612	-0.182702	-0.0493653
Pcyox1	-0.0573233	-0.361851	-0.615838	-1.01722	-0.0777056	-0.15927	-0.158844	-0.057329
Pde3b	0.17072	-1.17867	-1.08227	-2.20493	-0.0965097	-0.144624	-0.232123	-0.128531
Pdgfb	-2.506	-1.47844	-0.912034	-0.0361149	0.0959215	0.132555	0.047184	0.0387676
Peg13	-0.0731901	-0.693862	-1.08124	-0.966865	0.0432101	0.0326141	-0.0236834	-0.111814
Peli2	0.0778513	-0.929621	-1.4271	-1.3875	0.0334273	-0.147475	-0.00535488	-0.0497346
Per3	-0.0342749	-0.759559	-0.94855	-1.68545	0.175439	-0.0890033	-0.0340994	-0.122994
Pf4	-0.126427	-0.146181	-0.236259	-1.31364	0.168256	0.0632857	0.053086	0.166071
Pfkfb3	-1.43233	-1.05514	-0.550427	-0.669505	-0.00960256	-0.0961977	-0.0367067	0.0371963
Phf1	-0.0148131	-0.44748	-0.584625	-1.20139	0.238506	0.084774	-0.238119	-0.137673
Phf15	-0.49574	-1.07061	-0.872392	-0.749267	0.0040999	-0.0274502	-0.0418326	-0.170516
Phka1	0.010652	-0.112009	-0.318882	-1.10539	-0.12563	-0.150911	-0.0132628	0.075432
Phlpp1	0.0865672	-0.972177	-1.94589	-0.829794	0.0235825	-0.0738797	-0.100609	-0.0762911
Pid1	-0.0247377	-0.96801	-2.34275	-1.15392	-0.0797898	0.00152309	0.00939533	0.078955
Pigv	-0.0903725	-0.188477	-0.457528	-1.12089	0.133878	0.112483	-0.13503	-0.0664712
Pigz	-0.0926247	-0.0972681	-0.334254	-1.12677	0.0972594	0.0102509	-0.12312	-0.121929
Pik3cb	-0.314404	-1.73406	-1.35412	0.683097	-0.000680144	-0.0996324	0.0906361	-0.0429853
Pik3ip1	-0.13682	-0.215215	-0.395927	-1.28986	0.222784	0.336437	0.10988	0.0240722
Pik3r5	-0.375262	-1.32464	-1.23902	-0.491143	0.137713	-0.010545	-0.0484814	0.0103236
Pion	0.105582	-0.303215	-1.00403	-1.00762	-0.00599799	0.179121	0.0212862	0.137403
Pitpnc1	-0.0142459	-0.991163	-0.767834	-0.206964	0.0388931	-0.104701	-0.0263829	-0.07481
Pkp4	-0.174628	-1.01118	-1.23778	0.146994	-0.0467947	-0.0509385	0.0617409	0.0333779
Plagl2	-1.03749	-0.804105	-0.741579	-0.780744	0.03117	-0.0660442	-0.0925903	-0.0471135
Pld2	-0.0112679	-0.606851	-0.841265	-1.01622	0.100378	-0.0280173	-0.114483	-0.0864706
Plekhg3	-0.391701	-0.63104	-0.878735	-1.23911	-0.00545442	-0.100693	-0.102956	-0.0142855
Plekhm3	-0.0351734	-1.56732	-1.12346	-0.087745	0.0175599	-0.224497	-0.0419077	-0.0150259
Plekhn1	-0.0616584	-0.63761	-1.125	-0.386466	0.111029	0.246365	0.1106	0.0153867
Plk1s1	-0.0587881	-0.221373	-0.233289	-1.23926	-0.133697	-0.0185209	-0.167037	-0.232442
Plscr1	-0.0201672	-1.35679	-1.52928	-0.343961	0.0932017	0.123935	0.00494477	0.0373943
Plscr4	-0.0335424	-0.950587	-2.6301	-1.2717	-0.0186537	0.0109432	0.0198569	-0.0203695
Pltp	-0.0701339	-0.30845	-0.585621	-1.58025	0.0652896	0.0530486	-0.0863793	-0.0728251
Plxdc1	-0.0425443	-1.08934	-1.24785	-0.308854	0.110105	-0.0901136	0.0497431	0.0392274
Plxna2	0.000851856	-1.11371	-1.5328	-0.800448	-0.0198571	-0.163941	0.0145609	-0.226671
Pmaip1	-1.12057	-1.63558	-1.52	-1.99744	-0.128242	-0.091341	-0.0276956	0.216973
Pmp22	-0.431872	-1.47339	-1.5921	-1.03731	0.0606083	-0.0370469	0.00227633	-0.0537431
Poc1b	-0.131813	-0.763767	-1.2737	-1.10072	-0.0190474	-0.00272169	-0.00343086	-0.157657
Por	-0.320756	-1.18266	-1.73377	-0.725492	0.0359336	-0.000231488	0.00588996	-0.0537869
Porcn	-0.115224	-0.0735498	-0.14348	-1.05249	0.0725581	0.206625	-0.0220927	-0.0773243
Pot1b	0.173087	-1.23393	-1.90098	-2.34019	-0.0588845	-0.345623	-0.29801	-0.0366108
Pou6f1	-0.118179	-0.492819	-0.907015	-1.08741	0.113791	0.0218463	-0.118113	-0.0866405
Ppfibp2	0.013273	-1.05813	-0.980873	-0.828166	0.0166262	-0.153894	-0.282209	-0.180185
Ppp3cc	-0.123252	-0.63752	-1.09603	-0.330356	0.0196757	0.131699	-0.117474	-0.0824442
Prex1	0.0474065	-0.639008	-0.743073	-1.17368	0.0476151	-0.0927416	-0.092927	-0.0232515
Psen2	-0.278029	-0.874377	-1.41035	-0.443841	0.0154521	0.00266057	-0.0329761	-0.0229565
Pstpip1	-0.287463	-1.07628	-1.45782	-0.955665	0.0362315	0.142371	-0.0137655	-0.0122494
Pstpip2	0.00331033	-1.15677	-1.45928	-1.42966	-0.0324647	0.193849	0.29574	0.0881097
Ptafr	-1.8667	-1.92984	-1.35393	-0.347745	-0.125718	-0.317366	0.107753	0.0181868
Ptk2b	-0.0452164	-1.13829	-1.28123	-0.590505	0.0134359	0.00252868	-0.05202	-0.0120018
Ptplad2	-0.0693863	-0.534601	-1.1351	-1.874	-0.043788	-0.320564	-0.0701884	-0.0401705
Ptpn18	0.0569263	0.0700897	-0.185728	-1.58248	0.128441	-0.0306827	-0.240087	-0.149348
Ptpn22	-0.189801	-1.49496	-1.72255	-1.01929	-0.06241	-0.107741	-0.117084	0.00717707
Ptprv	0.149183	-0.481914	-1.049	-1.21382	0.110964	0.115837	-0.0481005	-0.326065
Pvrl1	-0.537158	-1.29401	-0.813929	-0.185201	0.00325759	0.00630028	-0.0978005	-0.0631942
Pygl	0.0767513	0.059293	-0.38694	-1.13067	-0.00814904	-0.00905172	-0.0724541	-0.0595381
Rab39	0.11809	0.0264654	-0.364128	-1.86339	-0.204164	-0.0671763	0.209122	-0.0897128
Rabgap1l	0.0124722	-0.228177	-0.422767	-1.24726	-0.11088	-0.156584	-0.0753351	0.0250695
Rac3	-0.17624	-0.0777768	-0.248021	-2.0115	-0.220846	-0.0281184	0.0507312	-0.218699
Ralgps1	0.0756291	-0.836891	-0.945034	-1.50353	0.17203	-0.327525	0.182598	-0.16181
Rapgef3	-1.05519	-2.53872	-1.94157	-0.993657	0.295926	0.0268809	0.179806	-0.255425
Rapsn	-0.381805	-0.123655	-0.17375	-2.03639	0.419667	-0.0473224	0.0184423	-0.0391448
Rasa4	-0.0737224	-0.525716	-0.848902	-1.05338	0.179675	0.0577913	-0.105225	-0.00707251
Rasgrp3	0.218881	-0.159819	-1.65541	-0.0644455	-0.114462	-0.325292	0.135091	-0.0209064
Rassf2	-0.712798	-0.926508	-0.764977	-1.44043	0.039974	-0.146001	-0.0222082	-0.0893556
Rassf3	-0.550808	-1.25518	-0.888473	-0.0133792	-0.11661	-0.250199	-0.120345	-0.0644532
Rcbtb2	-0.179969	-1.19705	-1.91722	-1.93252	0.013308	-0.0242694	-0.0898235	0.0278271
Relb	-0.250362	-0.0658363	-0.0751842	-1.55997	0.117168	0.122333	-0.154039	0.0370424
Rell1	-0.375994	-1.37583	-1.38323	-0.833942	-0.0185101	-0.169813	-0.0690827	-0.0225025
Reps2	0.220885	-0.568853	-1.7141	-1.42361	-0.0879802	-0.243433	-0.110331	-0.237061
Rgag4	-0.210273	-0.783125	-0.914558	-1.40526	0.0282768	-0.129386	-0.248295	-0.0374981
Rgs18	0.4787	0.0707266	-1.07117	-0.518094	-0.0921461	-0.067514	-0.00459092	0.138064
Rgs2	-0.993861	-1.24884	-1.19994	0.0829399	-0.0400693	-0.115708	0.0358961	-0.00295963
Rhobtb1	-0.0744281	-0.589886	-0.476163	-2.15545	0.0928231	0.182014	0.192047	-0.00819409
Rhod	-0.637455	-1.0947	-1.09873	-1.90207	-0.218811	-0.103759	0.297586	-0.406277
Rilpl2	-0.858411	-1.13061	-0.944663	-0.409564	-0.0218672	-0.0795323	-0.159064	-0.0132521
Rnasel	-0.12143	-0.073378	-0.215258	-1.50469	0.106803	0.0345358	0.248707	0.0142386
Rnf149	-0.237421	-1.13073	-1.03596	-0.316588	-0.0609311	-0.130197	-0.044983	0.0175957
Rnf150	0.0645994	-1.47328	-2.04272	-1.52641	-0.0297957	-0.251437	-0.0211679	-0.129802
Rps6ka2	-0.165714	-1.14175	-0.974817	0.868889	0.020298	-0.18567	0.0518284	-0.0309113
Rps6ka5	0.033307	-0.944487	-1.01	-1.38472	0.0431364	-0.227284	-0.14465	-0.00378208
Rrad	-0.813113	-0.283316	-0.444816	-2.95215	0.113399	-0.0214775	-0.0830857	-0.0818236
Rsph9	-0.098936	-0.43988	-1.01343	-2.23777	-0.148518	0.186155	0.0867947	-0.2683
Rwdd2a	-0.318036	-0.540196	-0.952325	-1.04355	-0.274881	-0.121487	-0.252829	-0.0759382
S100a8	0.0702805	0.0654982	-0.0453715	-1.29994	-0.21945	-0.163623	0.151981	-0.101117
S1pr1	-0.588849	-1.95385	-3.30569	-1.86125	0.0452942	-0.119571	-0.168183	-0.0859081
Sash1	0.173016	-0.116042	-1.15206	-1.75648	-0.000873305	-0.113858	0.0269812	-0.0899336
Satb2	-0.118912	-0.361406	-1.04009	0.5104	-0.0200984	0.105209	0.0105356	-0.107609
Scaper	-0.0209515	-0.0645698	-0.598233	-1.09798	-0.130216	-0.0784629	-0.11619	-0.0358902
Sema4a	0.0638403	0.125185	0.28076	-1.03346	0.0835551	0.073231	0.0515026	0.128438
Sema4d	-0.446157	-1.32235	-1.55588	-1.087	0.00216575	-0.0790207	-0.0140326	0.0126204
Sephs2	-0.425829	-0.672281	-0.944399	-1.01103	-0.208583	-0.129052	-0.119224	-0.0837971
Sepp1	0.0542458	0.0150445	-0.160339	-2.28988	-0.0659999	-0.169891	-0.161335	-0.158903
Serinc3	0.0925648	0.213262	0.271022	-1.75043	-0.0378753	-0.176287	-0.132537	-0.0467589
Serpinb8	0.582521	-1.10123	-2.12897	-0.462995	0.0273414	-0.125878	0.0485179	0.082375
Sesn1	-0.681052	-0.0998259	-0.61537	-1.22627	-0.0876351	-0.131214	-0.0509856	0.00471835
Sfn	-0.344841	-0.790303	-1.12698	0.0182418	-0.14339	-0.202669	-0.057045	-0.0843263
Sgk1	-1.92831	-2.29059	-1.83927	0.126987	-0.229275	-0.211614	-0.270162	-0.0114327
Sgsh	-0.0714144	-0.307745	-0.41888	-1.82056	0.0708486	-0.195837	-0.192293	-0.13524
Sh2d3c	-1.06402	-0.915195	-1.07851	-0.838765	0.0841866	-0.053648	-0.0735071	-0.0975696
Sh3bp5	-0.147317	-0.726847	-0.893055	-1.74457	-0.0275357	-0.107506	-0.00962552	-0.063923
Sh3d21	0.0355366	-0.268531	-0.649802	-3.04798	-0.0665115	0.207388	-0.170325	0.112492
Sh3pxd2a	0.0444078	-1.34553	-1.52449	-2.01606	0.0503562	-0.171864	-0.0812005	-0.0861802
Shc2	-0.246948	-0.907301	-1.08519	0.736736	-0.0850717	0.373076	-0.207066	-0.0393816
Sik1	-1.56497	-0.835201	-0.619073	-1.11096	-0.209575	-0.142627	-0.299533	-0.0803323
Sipa1l2	-0.0182263	-1.57598	-1.62087	-0.0912024	0.00867779	0.0594114	0.0141972	-0.0813837
Skint3	0.0100976	-1.36241	-1.9048	-2.51171	-0.219265	-0.182787	-0.101227	-0.0113473
Slc12a6	0.0740988	-0.640909	-1.14306	-0.869284	-0.0121489	-0.201953	-0.125493	-0.0393306
Slc16a10	-0.20155	-1.85461	-2.08756	-1.12971	-0.0531068	-0.0848656	-0.031647	0.0609201
Slc16a3	-0.241574	-0.607784	-0.570448	-0.995259	0.0587816	0.0211075	-0.104173	0.0525653
Slc24a3	-0.230306	-0.232927	-0.855476	-2.03396	0.0939948	-0.0366151	0.22121	-0.0240779
Slc24a6	-0.47452	-1.27978	-0.882905	-0.517554	0.0559104	-0.1706	-0.0476451	-0.0952303
Slc25a23	-0.0961529	-0.260606	-0.308402	-1.32506	0.0479117	0.141807	-0.112023	-0.11633
Slc25a27	-0.148473	-0.748596	-1.22118	-1.46761	-0.118212	-0.336873	-0.157824	-0.265218
Slc25a28	-0.345312	-0.832535	-1.06344	-0.535794	0.129585	0.17938	-0.117578	0.0913061
Slc25a37	-0.130675	-0.750372	-1.16915	-1.15993	0.053496	0.0102319	-0.0178472	-0.0477521
Slc35f5	-0.266762	-1.0288	-0.851996	-0.336212	-0.069609	-0.0751872	-0.0094682	0.0818614
Slc40a1	-0.151021	-2.64239	-3.52301	-2.28934	-0.0129927	-0.0278387	0.0586451	-0.17034
Slc44a1	-0.0293282	-0.488691	-1.06763	-0.0966984	-0.0580616	-0.182371	0.0407617	0.0387275
Slc45a4	-0.390097	-1.31502	-0.898158	-0.711442	0.0339195	0.0424884	0.104615	-0.0308099
Slc46a3	-0.269805	-0.8242	-0.684088	-1.188	-0.0168388	-0.153171	-0.133509	-0.0448783
Slc7a7	-0.351077	-0.592903	-1.00167	-1.93661	-0.0266784	0.0422089	0.016568	-0.0518456
Slc8a1	0.0932616	-0.169115	-1.4646	-1.13186	-0.0379747	0.0343865	0.109084	-0.195704
Slc9a9	0.0107236	-0.0790619	0.0574563	-1.8449	0.00430184	-0.0150752	-0.0901199	-0.0944816
Smim3	-0.639257	-1.35982	-1.52204	-1.16423	0.00665809	-0.00294637	0.0229445	-0.0107317
Smpdl3a	0.0204447	-0.132608	-0.381203	-1.31729	-0.107907	-0.0909173	-0.100518	-0.114967
Sncaip	-0.0208997	-1.97785	-3.22109	-1.20181	0.033112	0.0967433	0.233282	-0.0268984
Snora30	-3.48982e-07	0	-2.39956e-06	0	0	-13.3841	0	0
Snta1	-0.251612	-0.514593	-0.88995	-1.43153	0.0209271	-0.0831193	-0.190916	-0.216843
Snx27	0.111566	-0.883951	-1.1517	-0.443519	-0.0289623	-0.140397	-0.00839151	-0.0677998
Sorl1	0.0829521	-0.0160994	-0.282343	-2.11528	0.0846227	-0.102932	0.0197324	-0.170884
Spata13	-1.19933	-1.76479	-1.52374	-0.691046	-0.101674	-0.0875321	-0.275785	0.105991
Specc1	0.0268267	-0.955719	-1.10563	0.21343	0.0320551	-0.114513	0.00899221	-0.0297489
Spic	-0.822861	-0.614144	-0.115719	-2.44558	-0.11257	-0.167705	-0.214207	-0.125508
Srgap3	-0.0863936	-0.499774	-1.31319	-0.379878	-0.0109639	-0.172629	0.0441872	-0.0535112
Ssx2ip	-0.173415	-0.77884	-1.08413	-0.478833	-0.0332218	-0.144721	0.0763217	0.0843549
St18	0.0762087	-0.520946	-1.83514	-0.908228	0.000507542	-0.15845	-0.236853	-0.0265803
St3gal5	-0.204705	-1.22944	-2.82171	0.194991	-0.0380781	-0.115865	-0.138918	0.115739
Stab1	-0.0195552	-0.785053	-1.45479	-1.59881	0.151145	-0.0252979	0.0122012	-0.0672115
Stard10	-0.422093	-0.598026	-0.981274	-1.35986	-0.327005	0.333872	0.340977	-0.435654
Stard8	-0.410389	-0.835868	-0.996256	-0.827928	0.0220138	-0.0865838	-0.0809453	-0.0535714
Stk10	-0.283546	-1.52112	-1.22498	0.244071	0.0501848	-0.150091	-0.029096	0.00519378
Stk17b	-0.661219	-1.94147	-1.66008	-1.96794	0.0370334	-0.146895	-0.0820565	-0.0975434
Stom	-0.178247	-0.631576	-1.21607	-0.815295	-0.0568585	-0.109342	0.00639249	0.0318973
Stx16	0.0664018	-0.196087	-0.428055	-1.0301	-0.00254586	-0.0649413	-0.0919872	0.00505933
Susd1	-0.0864685	-0.196853	-0.361702	-1.02021	0.00770293	0.069006	0.00334495	0.0260583
Susd3	-0.356033	-0.998384	-1.43748	-1.04702	0.010629	-0.10213	-0.21698	-0.0689468
Syne1	0.0147296	-0.273059	-1.42616	0.190416	-0.0117679	-0.0303312	-0.0837993	0.0427333
Syt11	-0.217892	-0.585989	-1.18759	-1.15822	-0.0684504	-0.112675	-0.0591943	-0.077501
Tal2	-1.28583	-2.17526	-2.49454	-2.14869	-0.00391592	-0.358775	0.0698012	0.330419
Tbc1d2	-0.649766	-1.20997	-0.86012	0.457914	0.227238	-0.0489137	-0.0307974	-0.187046
Tbl1xr1	-0.0607693	-1.02263	-0.767563	-0.441929	-0.187335	-0.118285	0.0572067	-0.024452
Tecpr1	-0.164269	-1.02115	-0.837392	-0.256229	0.0832433	-0.171732	-0.0954264	-0.0428611
Tef	-0.161295	-0.438346	-0.28962	-1.03987	-0.00387712	-0.174953	-0.107874	-0.153973
Tgfbr1	-0.0273127	-0.932188	-1.22683	-0.291069	-0.160019	-0.23435	-0.0265086	-0.0773846
Tgfbr2	0.153389	-0.0324019	-0.617409	-1.18306	0.0558107	0.0176479	-0.00316404	0.0302495
Tgif1	-2.49042	-1.27412	-0.596926	-0.0748671	-0.170526	-0.133902	-0.0549406	-0.138513
Thbd	-1.58029	-1.68467	-1.3364	-0.527519	0.10694	-0.134297	0.0420755	-0.00918552
Thbs1	-0.589187	-4.21268	-3.20199	-4.24866	-0.0619175	-0.0423483	-0.120327	0.152592
Thsd1	-0.0747623	-0.354268	-1.67065	-0.821076	-0.0588913	-0.0644095	-0.162741	-0.00963578
Tifa	-0.753068	-0.874682	-1.15285	-1.68415	-0.0374956	-0.0663987	0.0159062	-0.0230421
Tk2	-0.189969	-0.383017	-0.351614	-0.994585	-0.0248689	-0.0536704	-0.157824	-0.0731168
Tle6	-0.135692	0.0264021	0.0528969	-1.02795	0.00515039	0.0437091	-0.184893	0.0358218
Tlr13	-0.424053	-1.61604	-1.93083	-0.781598	-0.0326673	-0.134221	0.0559223	-0.0382437
Tlr2	-0.680436	-2.46241	-2.3372	-2.87206	-0.0459152	-0.0806982	-0.00261796	0.0716933
Tm4sf5	-0.303021	-0.889316	-0.998293	-2.38518	0.203752	0.209861	-0.526592	0.0102972
Tmem150b	-0.0512354	-0.629445	-1.23393	-1.48902	0.0164485	-0.162255	-0.281795	-0.0633039
Tmem154	-0.308774	-1.33407	-0.571061	0.00674037	-0.0128742	-0.063764	0.145498	0.0413673
Tmem231	-0.155273	-0.0504914	-0.145264	-1.50544	-0.0492736	-0.0123868	0.234153	-0.0437868
Tmem25	-0.172345	-0.210113	-0.339433	-1.42327	0.33079	0.0508744	-0.0607708	-0.208558
Tmem38a	-0.249369	-0.637241	-0.879582	-1.73223	-0.0548779	-0.123381	-0.137806	-0.00865124
Tmem38b	-0.299217	-1.09015	-1.38161	-0.829705	-0.128741	-0.141509	-0.209925	-0.0516505
Tmem8	-0.0924619	-0.0565553	-0.274201	-1.67865	0.0693465	0.107343	-0.0735674	-0.105899
Tmem86a	-0.725057	-0.786213	-1.01382	-1.27102	-0.0748677	-0.188123	-0.162157	-0.128738
Tmprss4	-0.624587	-0.593911	-0.503372	-1.84925	0.149338	0.174241	0.0680095	-0.050352
Tnf	-2.35915	-1.58945	-0.510198	0.382436	0.238678	0.253997	0.0416807	0.259181
Tnfaip8l2	-0.438778	-0.311314	-0.198116	-1.01529	-0.0397504	0.0177479	-0.00806724	-0.062354
Tnfrsf11a	-0.00834534	-1.03544	-1.1759	-0.291146	-0.0570356	-0.0522696	0.0910694	0.0799394
Tnnc1	-0.495637	-0.601672	-0.853472	-1.81798	-0.468936	-0.227099	-0.434561	0.0575493
Tonsl	-0.0807873	-0.513864	-0.958298	-0.717913	0.178373	-0.134993	-0.108421	-0.0376358
Tpcn1	-0.158086	-0.881894	-1.34732	-0.907765	0.100705	-0.201738	-0.189607	-0.103965
Trim16	-0.821566	-1.27504	-1.26183	-0.737325	-0.0202451	-0.121791	0.0176584	-0.0686227
Trim45	-0.200778	-0.812858	-1.15394	-0.623819	-0.0943524	-0.0987881	0.0060864	-0.170148
Trp53i13	-0.396666	-0.895641	-1.07612	-0.736768	-0.0121714	0.116938	-0.0553989	-0.0268027
Trp53inp1	-0.298059	-0.34195	-0.257707	-1.0985	-0.251247	-0.431228	-0.0149529	-0.0500758
Trps1	0.215657	-0.122974	-1.12266	-1.09394	-0.138276	-0.17381	-0.0450579	-0.0481063
Tspan13	-0.0494248	-0.525041	-1.74549	-2.13293	-0.0234845	0.122968	-0.0679848	-0.213188
Tspan33	-0.697984	-1.00943	-0.415023	0.0715559	-0.151195	-0.112077	0.152708	0.30014
Ttc32	0.12425	0.178719	-0.202554	-1.13593	-0.110961	-0.00985776	0.141468	-0.0553316
Ttc39a	-0.254501	-0.693537	-1.65019	-1.88412	-0.324847	-0.286349	0.012256	-0.0385825
Ttc39c	0.0289154	-0.309694	-1.17074	-0.0090495	-0.0433544	0.0979324	-0.0265074	-0.0886843
Ugt1a7c	-0.00619154	-0.31137	-0.707965	-1.5228	-0.0406141	-0.0637063	-0.000300696	-0.091432
Ulk1	-0.215412	-0.489286	-0.393357	-1.04598	0.075083	-0.222843	-0.107696	-0.107903
Usp35	-0.249495	-0.932276	-0.7531	-2.02049	-0.0190155	-0.198889	-0.083794	-0.195509
Vash2	-0.738173	-1.94125	-1.77576	-0.675809	-0.012304	-0.183171	0.0924877	-0.0222198
Vcan	0.20383	-0.00873333	-0.528678	-1.84741	-0.0522316	0.0717473	0.630862	0.497631
Vegfa	-1.13375	-2.59831	-2.7516	-1.26466	0.0987155	0.00297902	-0.0989593	0.0421035
Vmac	-0.14394	-0.0351882	-0.100474	-1.17211	-0.0983109	0.0142261	-0.101784	-0.083471
Vrk2	0.04271	-0.933518	-1.25009	-0.573212	-0.0575818	-0.00723539	-0.0498918	0.0347865
Wfdc17	0.140505	-0.029865	-0.187948	-1.35821	-0.0887692	-0.0201433	0.099893	0.0130533
Wwp1	0.13481	-0.44034	-0.63869	-2.18332	-0.0854973	-0.211384	-0.0845261	-0.0574472
Xylt2	-0.467241	-1.50771	-2.10296	-2.33959	0.0682946	-0.0888515	-0.213002	-0.0312357
Ypel3	-0.0568337	-0.466284	-0.763346	-1.41197	0.13481	-0.102118	-0.316798	-0.08099
Zc3h12d	-0.600258	-0.769993	-1.16949	-0.930194	-0.0903911	-0.111938	-0.0691197	0.0467607
Zcchc24	-0.176633	-1.05176	-1.09338	-0.993427	-0.0295155	0.113533	0.0744926	0.0665268
Zdhhc14	-0.0246288	-1.41503	-1.37118	-1.64324	0.0013797	-0.0625252	-0.190526	-0.11765
Zfand4	-0.112394	-0.547501	-1.08758	-0.732014	-0.133812	-0.156471	0.00303366	-0.174261
Zfhx3	0.0911061	-0.74878	-0.962957	-0.699716	-0.0789643	-0.1803	0.0404801	0.00741056
Zfp119a	0.0628515	-0.82918	-0.680642	-0.997249	-0.204519	-0.440199	-0.152975	0.0508097
Zfp229	0.223933	-0.45041	-0.727131	-1.0913	-0.067603	-0.324573	0.0978244	0.133884
Zfp263	0.684273	0.0979591	-0.301636	-1.04328	0.00723996	-0.0843988	-0.132895	0.0231233
Zfp275	-0.698801	-1.21038	-0.73252	-0.079513	-0.0304281	-0.167007	-0.0294617	-0.073988
Zfp36l2	-2.09402	-1.05198	-0.684492	-0.486621	-0.153093	-0.0499533	-0.018564	0.0114221
Zfp395	-0.635005	-1.00479	-0.911575	-0.606295	0.0438324	-0.111917	-0.0749641	0.0741635
Zfp467	-0.280522	-0.56589	-0.617789	-1.22639	0.0866319	0.0341926	-0.0352006	-0.0832686
Zfp580	0.145083	-0.396022	-0.530489	-1.0516	0.308876	0.380495	-0.319016	-0.32456
Zfp658	0.366358	-0.746392	-1.68069	-0.822007	0.119275	0.199871	0.0141731	-0.0680231
Zfp719	-0.0499569	-0.466315	-1.15072	-0.387976	-0.0924935	-0.0705717	0.0795886	0.0372124
Zfp821	-0.689681	-1.04564	-1.16947	-1.69056	-0.00563637	0.362587	-0.00993786	0.0837414
Znrf1	-0.190414	-0.918957	-1.13649	-1.06813	0.0964504	0.0103594	-0.153373	-0.00461526
