# Supplementary material for: The Transcription Factor STAT6 Mediates Direct Repression of Inflammatory Enhancers and Limits Activation of Alternatively Polarized Macrophages
Source: Immunity. 2018 Jan 16;48(1):75–90.e6. doi: 10.1016/j.immuni.2017.12.010 (PMC5772169; doi:10.1016/j.immuni.2017.12.010)
Supplement: Table S2. IL-4-Regulated RNAPII-pS2-Associated Genes in WT Mouse BMDMs, Related to Figure 2 [file mmc3.xlsx]

## Sheet: RNAPII_pS2_sign_down
Chromosomal localization			Gene	RPKM				PValue	log2FC
Chr	Start	End		ctrl_1	ctrl_2	IL4_1h_1	IL4_1h_2
chr17	25875500	25877163	0610011F06Rik	2.40821	2.77894	1.38847	1.32117	0.0859916	-0.936841
chr5	63812495	63899619	0610040J01Rik	0.337683	0.361483	0.207537	0.214902	0.0379334	-0.726892
chr13	49202951	49216026	1110007C09Rik	6.07886	5.90831	1.66274	1.70413	0.00843003	-1.83201
chr2	156863122	156873562	1110008F13Rik	2.50083	2.43463	2.22872	2.09993	0.0846526	-0.189267
chr2	32379101	32381915	1110008P14Rik	3.73588	3.44676	2.7015	3.04672	0.0894522	-0.321399
chr9	50762828	50768152	1110032A03Rik	1.73591	1.63425	1.36115	1.23355	0.0456114	-0.377249
chr2	132690283	132751055	1110034G24Rik	0.567752	0.550618	0.502116	0.482173	0.0380892	-0.184244
chr2	91277828	91444642	1110051M20Rik	0.483852	0.475923	0.44507	0.434642	0.030289	-0.125665
chr9	122945089	122951000	1110059G10Rik	2.24105	2.32617	2.06734	2.02817	0.0726265	-0.157273
chr4	45848947	45887008	1300002K09Rik	0.313643	0.309547	0.230532	0.229648	0.0118858	-0.437474
chr17	87389571	87427741	1700011E24Rik	0.572025	0.527641	0.263378	0.282799	0.025234	-1.00962
chr9	57252322	57262599	1700017B05Rik	2.2707	2.32613	1.72138	1.68939	0.00739851	-0.430542
chr5	145042990	145045678	1700018F24Rik	0.100282	0.0955145	0.0792933	0.071076	0.0619421	-0.380845
chr1	53158577	53187617	1700019A02Rik	0.221449	0.205308	0.170033	0.180921	0.0738721	-0.282133
chr19	5502769	5503787	1700020D05Rik	1.9292	2.07367	1.25623	1.07913	0.0203304	-0.77739
chr16	32821702	32868366	1700021K19Rik	1.24279	1.19759	1.0277	0.95651	0.0460519	-0.298541
chr4	42969946	42974325	1700022I11Rik	0.765065	0.749168	0.494845	0.441746	0.0419123	-0.693096
chr11	103198944	103208548	1700023F06Rik	1.86046	1.83269	1.50172	1.40992	0.0554791	-0.34302
chr2	28692080	28699651	1700026L06Rik	1.68865	1.56746	1.01817	1.06932	0.037064	-0.64138
chr16	3905798	3908689	1700037C18Rik	4.96838	5.10151	4.66928	4.76639	0.0705601	-0.0938511
chr7	27907392	27929430	1700049G17Rik	0.955805	1.0019	0.781779	0.859337	0.0966664	-0.254486
chr17	56875633	56888838	1700061G19Rik	1.10815	1.0672	0.90389	0.839154	0.0431781	-0.319639
chr1	169928939	169934653	1700084C01Rik	0.107829	0.114827	0.0870367	0.0752306	0.0688116	-0.456444
chr3	90062796	90068347	1700094D03Rik	4.41205	4.24488	3.42371	3.62246	0.0268288	-0.297016
chr9	108392834	108397767	1700102P08Rik	2.96638	2.95506	2.26837	2.42543	0.0796531	-0.335192
chr14	22019712	23056088	1700112E06Rik	0.430423	0.437219	0.379819	0.369891	0.0151347	-0.210767
chr11	107028223	107030442	1810010H24Rik	2.36013	2.54545	1.52083	1.67892	0.0211084	-0.616465
chr9	63394447	63399244	2300009A05Rik	1.54932	1.5105	1.44404	1.42383	0.0784406	-0.0934672
chr7	27553290	27582098	2310022A10Rik	3.14531	2.91924	1.53645	1.58254	0.0410112	-0.959322
chr16	21649045	21694665	2510009E07Rik	0.756322	0.841053	0.552085	0.578455	0.0908094	-0.498691
chr4	155249966	155256687	2610002J02Rik	1.52979	1.46434	1.27379	1.31116	0.0519284	-0.212
chr7	79925359	79935264	2610034B18Rik	0.532623	0.541451	0.433956	0.453279	0.0340764	-0.275705
chr11	78261754	78290625	2610507B11Rik	3.89204	3.65196	3.34674	3.17389	0.0850509	-0.210318
chr12	71136848	71243303	2700049A03Rik	0.335688	0.331482	0.316342	0.314293	0.0370294	-0.0812492
chr19	7417625	7425904	2700081O15Rik	2.17682	2.10877	1.71631	1.60095	0.0318411	-0.369502
chr16	13986637	14101494	2900011O08Rik	0.14249	0.142813	0.133301	0.133487	0.00154282	-0.0968011
chr5	113086323	113163313	2900026A02Rik	0.40564	0.379051	0.22701	0.254666	0.0157242	-0.704062
chr11	50174851	50200115	3010026O09Rik	3.32131	3.47554	1.56638	1.7119	0.00366502	-1.05193
chr6	34871771	34878065	3110062M04Rik	14.0047	14.8346	8.18946	8.42722	0.0303094	-0.795404
chr10	60346851	60372684	4632428N05Rik	8.57429	8.39146	3.22603	3.18568	0.00780018	-1.40384
chr2	130707853	130840110	4930402H24Rik	1.67273	1.58729	0.951896	0.963698	0.0370147	-0.767089
chr10	81364024	81365820	4930404N11Rik	34.4559	36.7547	23.4977	24.1608	0.0459375	-0.579358
chr3	127553489	127618023	4930422G04Rik	0.429037	0.411545	0.343487	0.344527	0.0717877	-0.288951
chr14	36094965	36096855	4930474N05Rik	0.122249	0.105656	0.0375909	0.0631787	0.0685849	-1.17737
chr18	70453140	70472480	4930503L19Rik	1.02543	1.02072	0.865125	0.822394	0.0724706	-0.278008
chr19	58973358	59076069	4930506M07Rik	1.89147	1.82476	1.43773	1.36578	0.0115671	-0.406606
chr1	160044380	160078586	4930523C07Rik	0.478455	0.424494	0.268975	0.273682	0.0925532	-0.734604
chr5	31485859	31488262	4930548H24Rik	0.961505	1.05656	0.532186	0.695675	0.0758564	-0.716825
chr16	4835416	4867691	4930562C15Rik	0.991491	0.968725	0.511801	0.522397	0.0044201	-0.9225
chr9	15283337	15301607	4931406C07Rik	0.870494	0.98369	0.699969	0.630044	0.0784338	-0.479344
chr14	54583663	54605908	4931414P19Rik	0.884591	0.884857	0.752148	0.730027	0.0488953	-0.255584
chr11	29822395	29825668	4931440F15Rik	0.858877	0.96746	0.423285	0.561833	0.0457658	-0.890585
chr3	36863106	37053033	4932438A13Rik	0.841831	0.820091	0.739171	0.72414	0.023675	-0.183616
chr1	134385940	134390983	4933406M09Rik	0.870502	0.85417	0.556484	0.497236	0.0419892	-0.71083
chr12	80790532	80880833	4933426M11Rik	4.37958	4.20792	3.8379	3.69142	0.0446328	-0.189719
chr7	120982509	121014787	4933427G17Rik	0.480787	0.453385	0.380789	0.387692	0.0883291	-0.281679
chr11	97490783	97500340	4933428G20Rik	0.89854	0.919359	0.431172	0.45729	0.00166291	-1.03289
chr15	84945720	84987971	5031439G07Rik	3.86623	3.8546	2.78043	2.79563	0.000134342	-0.46951
chr1	131688695	131713464	5430435G22Rik	11.2995	11.2684	1.67513	1.6979	1.02591e-05	-2.74216
chr3	127869688	127896323	5730508B09Rik	2.52722	2.51265	1.34972	1.34673	0.00268997	-0.902325
chr1	180432373	180483504	6330403A02Rik	0.190542	0.176861	0.130614	0.129377	0.0785391	-0.498902
chr2	32732621	32741016	6330409D20Rik	2.54581	2.27672	1.17636	1.22608	0.0626528	-1.00529
chr8	120114152	120154574	6430548M08Rik	1.17081	1.15387	0.541349	0.590805	0.0143765	-1.03796
chr2	152415587	152444330	6820408C15Rik	0.140673	0.13994	0.128533	0.130446	0.0330321	-0.115747
chr6	116650684	116652847	8430408G22Rik	14.8657	15.1537	8.40868	8.15925	0.000900411	-0.857502
chr2	153407461	153444479	8430427H17Rik	1.71955	1.72466	0.546986	0.521268	0.00501041	-1.68892
chr17	14978864	14991577	9030025P20Rik	4.68291	4.30609	3.03177	3.04507	0.0815915	-0.564839
chr12	100779123	100872610	9030617O03Rik	1.10763	1.05214	0.729566	0.71348	0.0350201	-0.58176
chr9	22411577	22444679	9530077C05Rik	0.486269	0.473123	0.399212	0.388863	0.0112363	-0.283787
chr2	157010442	157079265	9830001H06Rik	1.98128	1.95477	1.1438	1.1503	0.00665996	-0.77882
chr11	48946150	48979381	9930111J21Rik1	2.50302	2.37961	1.73389	1.71255	0.0484615	-0.502552
chr11	48965817	48979398	9930111J21Rik2	2.90917	2.68865	2.04284	1.95012	0.0539635	-0.487406
chr4	128759258	128769298	A3galt2	0.287661	0.272768	0.222906	0.206942	0.0271385	-0.382705
chr8	3353415	3390299	A430078G23Rik	0.218204	0.266832	0.118463	0.157984	0.0841535	-0.811089
chrX	12936873	12938541	AA414768	0.808027	0.684101	0.489831	0.386572	0.0654993	-0.767705
chr3	60031788	60040157	Aadac	0.156444	0.153389	0.0976268	0.099875	0.00178354	-0.649625
chr9	63602655	63641889	Aagab	1.60966	1.55308	1.21327	1.26182	0.0124125	-0.353694
chr4	53030789	53159895	Abca1	1.8442	1.84169	0.461425	0.483528	0.00458725	-1.9637
chr17	24352023	24410204	Abca3	1.54547	1.47192	1.3347	1.38082	0.0938403	-0.152073
chr11	110176821	110251776	Abca6	0.284619	0.259181	0.173458	0.194035	0.0359042	-0.565359
chr10	79997615	80015572	Abca7	1.3596	1.23436	0.866473	0.94292	0.0491573	-0.51965
chr11	109933406	109995816	Abca8b	0.19683	0.226717	0.141729	0.162629	0.0951905	-0.476753
chr11	110100822	110168153	Abca9	1.71292	1.72693	0.658964	0.67249	8.6152e-05	-1.36934
chr5	8798147	8866314	Abcb1b	1.24393	1.23537	0.814516	0.876197	0.04585	-0.552301
chr5	8893721	8959226	Abcb4	0.571995	0.61753	0.376899	0.387909	0.0555099	-0.637216
chr5	124061857	124095798	Abcb9	0.36533	0.352164	0.293054	0.296224	0.0530111	-0.284018
chr16	14361558	14474878	Abcc1	2.23227	2.23519	1.77648	1.69902	0.0493149	-0.362234
chr19	43782308	43838218	Abcc2	0.275502	0.272463	0.208401	0.21528	0.0150194	-0.371105
chr11	94343295	94392976	Abcc3	1.03322	0.9549	0.569879	0.539823	0.0333349	-0.841233
chr14	118482692	118676931	Abcc4	0.399676	0.384053	0.335594	0.344135	0.0489456	-0.205395
chr16	20331304	20426394	Abcc5	2.14592	2.1	1.36206	1.30471	0.00269396	-0.670984
chrX	73716597	73738287	Abcd1	2.60095	2.55678	1.91129	1.96535	0.0035174	-0.411929
chr16	45729725	45742955	Abhd10	1.1177	1.14712	0.872646	0.942265	0.062837	-0.319498
chr2	150832515	150904731	Abhd12	3.9033	3.79262	1.82349	1.80295	0.0139602	-1.08554
chr11	77515117	77520628	Abhd15	1.69797	1.65126	0.908873	0.866686	0.00168179	-0.915556
chr9	122351616	122381523	Abhd5	1.173	1.10743	0.87303	0.848834	0.048777	-0.405335
chr2	22939989	23040241	Abi1	3.0614	2.94626	2.65224	2.63323	0.0933209	-0.184771
chr11	95830072	95842439	Abi3	3.43763	3.53848	0.8962	0.980983	0.00079281	-1.89385
chr1	66830839	66863309	Acadl	1.2844	1.3565	1.12905	1.15326	0.0991033	-0.210535
chr11	70010183	70015428	Acadvl	6.90139	6.95091	5.62144	5.84631	0.0499188	-0.272543
chr11	103101688	103112199	Acbd4	1.55337	1.50085	1.26061	1.35642	0.0853957	-0.222874
chr7	98213660	98309527	Acer3	2.20726	2.07792	1.37177	1.33598	0.0384898	-0.662261
chr4	49443532	49451109	Acnat1	0.11181	0.101654	0.0843898	0.0787962	0.0756003	-0.387475
chr13	24817955	24831489	Acot13	2.42135	2.37128	1.46199	1.52458	0.00246685	-0.682328
chr4	152178100	152271855	Acot7	0.706872	0.667572	0.56986	0.561664	0.0907527	-0.280581
chr5	35583060	35613801	Acox3	2.26858	2.33944	1.31504	1.36339	0.00354562	-0.782759
chr2	91202912	91214098	Acp2	4.89185	5.06223	3.72827	3.97314	0.0232624	-0.370165
chr6	125049927	125054193	Acrbp	3.49337	3.02924	1.99018	2.21685	0.0806396	-0.632647
chr11	94557102	94601786	Acsf2	0.445546	0.454553	0.380801	0.369842	0.0100712	-0.261957
chr1	78657825	78707743	Acsl3	0.95426	0.944652	0.572155	0.53439	0.0218633	-0.779111
chr5	142903116	142906724	Actb	54.7846	54.0574	49.1007	49.7356	0.00975775	-0.139122
chr6	83512909	83536251	Actg2	0.267258	0.267647	0.173493	0.185184	0.04196	-0.576597
chr7	28893254	28962280	Actn4	1.50851	1.52541	1.20374	1.18636	0.00142061	-0.344112
chr1	125392905	125435727	Actr3	7.47288	7.28331	4.62314	4.50783	0.00390426	-0.69248
chr15	101174125	101212601	Acvr1b	1.55831	1.52066	1.38212	1.36241	0.0331948	-0.165889
chr9	119402501	119433506	Acvr2b	0.462025	0.433357	0.358614	0.386664	0.064607	-0.264725
chr15	101128522	101145336	Acvrl1	2.21238	2.08345	1.70497	1.84076	0.0572898	-0.276854
chr2	163726571	163750239	Ada	0.772834	0.720768	0.496799	0.509556	0.055018	-0.569656
chr12	21323509	21373632	Adam17	4.43756	4.35734	2.41817	2.3842	0.00407842	-0.872921
chr5	8072352	8368081	Adam22	0.226443	0.236625	0.188591	0.183313	0.0331649	-0.316294
chr3	98160812	98163173	Adam30	0.260963	0.217487	0.105321	0.14161	0.0579284	-0.95426
chr12	113489565	113491835	Adam6b	0.135712	0.138237	0.0938945	0.0946845	0.0105632	-0.538738
chr17	33524196	33553782	Adamts10	1.82741	1.84163	1.09983	1.08325	0.00025403	-0.749038
chr9	90162978	90200102	Adamts7	1.10264	1.12421	0.882248	0.947568	0.0787795	-0.283306
chr3	95676204	95687858	Adamtsl4	2.01232	2.15409	1.35339	1.27051	0.0213054	-0.667092
chr10	80339793	80348448	Adamtsl5	2.94541	2.75876	1.75667	1.73834	0.0516054	-0.70672
chr5	139271876	139325464	Adap1	1.96609	1.80729	0.980427	1.01118	0.0489241	-0.921924
chr11	80154162	80178827	Adap2	9.33004	9.25957	5.58811	5.47053	0.00114717	-0.749323
chr1	180165238	180193485	Adck3	0.385805	0.408005	0.223853	0.2511	0.0135106	-0.741009
chr16	35155636	35304549	Adcy5	0.107834	0.112642	0.0958977	0.100874	0.0757933	-0.164099
chr8	88272403	88329962	Adcy7	4.85443	4.74897	3.54068	3.66154	0.00477537	-0.415104
chr2	158502612	158508198	Adig	0.661796	0.766031	0.546905	0.457452	0.0936776	-0.507549
chr1	134415467	134432341	Adipor1	3.36611	3.15633	1.79785	1.75354	0.0370035	-0.877028
chr14	21052574	21448569	Adk	0.3423	0.34521	0.291098	0.303167	0.0684096	-0.210274
chr18	80127135	80151482	Adnp2	1.99762	1.94617	1.65164	1.67731	0.0227403	-0.244516
chr14	66635251	66733462	Adra1a	0.553642	0.508316	0.190619	0.187238	0.0410683	-1.49081
chr5	112910478	113015538	Adrbk2	0.729773	0.732861	0.412851	0.444852	0.0321221	-0.770019
chr12	112620047	112641355	Adssl1	3.31806	3.33627	0.973609	1.16449	0.0255956	-1.63796
chr13	119827961	119830217	AF067063	0.119485	0.126449	0.078731	0.0635147	0.0550497	-0.789886
chr11	114996769	115001880	AF251705	13.5468	13.8588	9.54983	9.52271	0.0228256	-0.522974
chr1	89454811	89895282	Agap1	0.571411	0.60296	0.33445	0.328888	0.0340004	-0.824072
chr5	24452177	24483184	Agap3	2.16591	2.0222	1.68755	1.76992	0.0708913	-0.276583
chr3	116739999	116808166	Agl	0.981815	0.972145	0.724361	0.777752	0.0671081	-0.379408
chr15	73101625	73184947	Ago2	1.72387	1.70638	1.25003	1.26542	0.000713426	-0.447497
chr4	126489543	126533458	Ago4	1.20396	1.15238	0.990109	1.05065	0.0604517	-0.207442
chr17	12119284	12219640	Agpat4	0.679179	0.67625	0.398929	0.413113	0.0126963	-0.739123
chr4	156165290	156197488	Agrn	0.328895	0.335789	0.271407	0.275916	0.0086435	-0.280276
chr4	133011506	133078110	Ahdc1	0.57123	0.523392	0.36428	0.365014	0.0828282	-0.58586
chr13	74211118	74292309	Ahrr	1.77812	1.74097	1.08507	1.00625	0.0135751	-0.750789
chr12	87266728	87273952	Ahsa1	2.12158	2.23114	1.81944	1.84798	0.0841467	-0.247152
chr9	55326949	55438344	AI118078	0.155561	0.162616	0.125645	0.136564	0.0653617	-0.279112
chr10	40001573	40025268	AI317395	0.177143	0.176977	0.146921	0.149165	0.02386	-0.258222
chr17	27563769	27565727	AI413582	30.0711	32.5773	19.3945	19.7712	0.0624556	-0.677687
chr15	82206952	82212815	AI848285	2.23313	2.18465	1.47232	1.68633	0.0937915	-0.484013
chr6	122553809	122564180	Aicda	0.735188	0.698665	0.328825	0.292446	0.00400067	-1.2066
chr10	13652709	13868830	Aig1	0.347093	0.353484	0.287316	0.282108	0.00464215	-0.29904
chr10	43950307	44004846	Aim1	1.48839	1.39238	0.995898	1.08025	0.0253077	-0.472545
chr1	173420604	173466036	Aim2	1.47483	1.44669	1.01256	0.978769	0.00259565	-0.552988
chr2	32621758	32635058	Ak1	0.579072	0.589844	0.446046	0.398624	0.0796638	-0.468712
chr2	28700161	28813165	Ak8	0.328501	0.353672	0.254942	0.271141	0.0481239	-0.374847
chr4	57845248	57896984	Akap2	0.143654	0.141709	0.111234	0.113093	0.0019571	-0.347195
chr4	63367128	63403445	Akna	3.50972	3.32188	2.04237	2.04706	0.0434192	-0.740324
chr4	116636510	116651674	Akr1a1	12.1614	13.1047	7.43077	7.24447	0.0486128	-0.783819
chr6	34354164	34368454	Akr1b8	1.47673	1.41337	0.698536	0.633387	0.00339589	-1.11761
chr12	112653821	112674276	Akt1	3.26064	3.21182	2.59457	2.64442	0.00319076	-0.305025
chr7	27591560	27639453	Akt2	1.17793	1.17639	0.880427	0.898556	0.0192016	-0.404258
chr1	177022115	177248767	Akt3	0.885861	0.847684	0.767512	0.720813	0.0592231	-0.220036
chr9	106233455	106247954	Alas1	5.20296	5.32016	3.69959	3.69613	0.0237285	-0.5088
chr16	52248996	52452997	Alcam	1.86028	1.99618	1.05804	1.07244	0.0477273	-0.856099
chr5	121567687	121593824	Aldh2	2.66966	2.33132	1.23272	1.19239	0.0794774	-1.04416
chr19	3913491	3929716	Aldh3b1	7.14391	6.63901	5.06414	5.17666	0.0778963	-0.428553
chr19	3972328	3981665	Aldh3b2	0.22271	0.223034	0.167402	0.173926	0.0392708	-0.385057
chr1	167349991	167368530	Aldh9a1	2.57359	2.422	1.37579	1.56771	0.0162238	-0.763122
chr6	116410071	116461178	Alox5	0.701493	0.701077	0.412877	0.446725	0.0396069	-0.706332
chr5	149265058	149288047	Alox5ap	3.37192	3.18787	1.44479	1.4637	0.0303916	-1.17338
chr3	127670310	127780527	Alpk1	0.938101	0.885702	0.564999	0.585896	0.0269365	-0.664194
chr18	65265531	65393888	Alpk2	0.180006	0.183354	0.155536	0.162613	0.058579	-0.191697
chr1	59162756	59237093	Als2	0.704511	0.678858	0.596382	0.602685	0.0736367	-0.206274
chr17	24155833	24163733	Amdhd2	11.8255	11.2014	7.63978	8.93895	0.0820573	-0.473987
chrX	142853474	142966728	Ammecr1	0.432502	0.416618	0.380471	0.374922	0.0793094	-0.168741
chr6	149157577	149188712	Amn1	2.62205	2.56729	2.23626	2.36323	0.0953951	-0.174077
chr3	103074014	103099720	Ampd1	0.181261	0.187546	0.131282	0.142141	0.0302442	-0.431731
chr7	110768206	110812408	Ampd3	2.53951	2.31949	1.45623	1.53062	0.0519299	-0.702035
chr9	108296922	108301597	Amt	4.50567	4.14328	3.44216	3.76996	0.099976	-0.262102
chr5	140724127	140753312	Amz1	1.08063	1.2228	0.500261	0.578525	0.0329146	-1.09438
chr7	101896415	101899543	Anapc15	10.4642	8.90101	3.54326	3.97771	0.0661413	-1.36448
chr8	18690263	18741562	Angpt2	0.377584	0.416514	0.302613	0.288632	0.0908903	-0.425561
chr2	151911332	151944654	Angpt4	0.260019	0.255974	0.151381	0.159105	0.0064039	-0.732823
chr1	156839023	156861079	Angptl1	0.296808	0.283252	0.204546	0.188402	0.0136374	-0.561864
chr17	33774900	33781575	Angptl4	1.81724	1.69666	0.750382	0.547397	0.0207603	-1.43703
chr2	136532321	136555854	Ankef1	0.109636	0.122433	0.0905709	0.0791552	0.0693534	-0.451345
chr17	65967501	66077046	Ankrd12	1.17868	1.19764	0.988734	1.01002	0.00594697	-0.249628
chr5	114775140	114805820	Ankrd13a	1.64049	1.6086	1.21924	1.28749	0.028211	-0.374229
chr19	4270180	4283137	Ankrd13d	1.28093	1.20651	0.893774	0.980549	0.0347217	-0.408292
chr19	42036038	42045110	Ankrd2	1.50264	1.49679	1.022	1.03192	0.000632306	-0.546308
chr14	31700015	31830415	Ankrd28	0.657062	0.619106	0.482454	0.492831	0.0632894	-0.387922
chr15	31291479	31367759	Ankrd33b	0.893041	0.90353	0.411211	0.402617	0.000249647	-1.14245
chr3	96596636	96599778	Ankrd34a	0.600543	0.626468	0.361792	0.402839	0.0182516	-0.682313
chr8	45996908	45999850	Ankrd37	7.13359	6.87479	5.94069	6.25855	0.0512852	-0.199499
chr3	38449261	38484816	Ankrd50	0.794968	0.876149	0.558503	0.578315	0.0812751	-0.555811
chr13	112288451	112344641	Ankrd55	0.867618	0.854947	0.740308	0.698298	0.0726604	-0.259887
chr2	173568661	173578341	Ankrd60	0.314272	0.359535	0.1578	0.212171	0.0531116	-0.864923
chr17	43534174	43543639	Ankrd66	0.699781	0.729375	0.352795	0.403703	0.0157594	-0.917755
chr4	47015689	47057306	Anks6	0.377523	0.351644	0.286803	0.283477	0.0982144	-0.354579
chr5	97884688	98030962	Antxr2	1.09069	1.04611	0.94665	0.966533	0.0846567	-0.159477
chr19	20373434	20390671	Anxa1	14.0388	15.7373	7.17393	7.45527	0.0646641	-1.0253
chr14	25842155	25886804	Anxa11	1.09447	1.07594	0.725601	0.738659	0.00182578	-0.567796
chr9	69453683	69491785	Anxa2	5.86286	6.07721	3.39832	3.58643	0.0035467	-0.773531
chr3	36448924	36475887	Anxa5	4.75587	4.60021	2.84182	2.82189	0.0245443	-0.724157
chr14	20455261	20480133	Anxa7	3.03459	2.89032	2.48801	2.49262	0.096232	-0.250465
chr3	95296094	95306804	Anxa9	3.90476	4.13655	2.04318	2.17409	0.0116068	-0.931121
chr13	20794113	20851907	Aoah	2.21879	2.4749	0.515081	0.494209	0.0428976	-2.21738
chr1	79606876	79671972	Ap1s3	0.413501	0.416757	0.202458	0.210948	0.00500538	-1.006
chr18	46741917	46790826	Ap3s1	1.50934	1.52466	1.2391	1.24269	0.0125946	-0.28984
chr2	131210440	131213514	Ap5s1	1.85401	1.87458	1.45607	1.54601	0.0663111	-0.312668
chr5	142463931	142478715	Ap5z1	3.26112	3.40765	2.73922	2.7445	0.077983	-0.282266
chr10	90989311	91082743	Apaf1	1.33496	1.3877	1.17103	1.1083	0.0346244	-0.256407
chr19	23758876	23949597	Apba1	0.558682	0.587977	0.374938	0.377404	0.0457903	-0.607976
chr9	66775487	66795423	Aph1b	0.652879	0.701155	0.481106	0.469581	0.0629795	-0.510222
chr9	66814994	66834706	Aph1c	4.5713	4.84519	2.39141	2.48726	0.0223225	-0.948701
chr9	31149557	31211815	Aplp2	2.10856	2.06376	1.87266	1.87307	0.0665926	-0.155603
chr1	171225054	171226379	Apoa2	14.2117	13.0901	7.34597	7.17347	0.0507565	-0.91101
chr6	122577792	122602444	Apobec1	39.6517	41.3452	6.76547	7.18422	0.0109219	-2.53763
chr7	19671579	19677941	Apoc2	0.647656	0.54256	0.262433	0.274026	0.0980863	-1.14968
chr7	19696244	19699166	Apoe	17.8572	16.753	3.06362	3.35093	0.0172495	-2.43178
chrX	112311408	112372430	Apool	0.415235	0.409986	0.378974	0.390185	0.0825275	-0.101499
chr10	83600034	83648664	Appl2	3.00987	2.95242	2.13009	2.15685	0.00706148	-0.475918
chr8	122574637	122576907	Aprt	5.47937	5.41636	3.25501	3.70322	0.067413	-0.646971
chr7	101348069	101412586	Arap1	5.02565	4.8629	2.80478	2.76361	0.0168378	-0.828499
chr18	37972623	37997574	Arap3	1.64213	1.57092	0.468406	0.484312	0.0149272	-1.75382
chr15	83299740	83350247	Arfgap3	0.93627	0.984469	0.80321	0.837866	0.0506935	-0.227019
chr2	166805581	166898051	Arfgef2	1.15521	1.18865	0.988447	1.02014	0.018509	-0.222705
chr2	43748824	44387623	Arhgap15	0.513123	0.514139	0.470235	0.469145	0.000297182	-0.129023
chr7	123279149	123369915	Arhgap17	4.95874	4.64649	3.35446	3.30599	0.0617093	-0.528201
chr10	26772512	26918648	Arhgap18	1.80293	1.71666	0.763529	0.728526	0.0119386	-1.23811
chr19	41766588	41802084	Arhgap19	1.66635	1.74637	0.667515	0.651939	0.0197052	-1.37098
chr14	33216823	33369936	Arhgap22	1.42476	1.4825	0.295578	0.31569	0.00759267	-2.24978
chr11	97450160	97502400	Arhgap23	0.916267	0.89065	0.446763	0.473608	0.00176662	-0.973243
chr6	87458545	87496327	Arhgap25	10.1392	11.2169	2.79245	3.00811	0.0369629	-1.88038
chr11	103331484	103344702	Arhgap27	1.12746	1.08126	0.838501	0.827489	0.0432552	-0.406831
chr1	171388960	171410239	Arhgap30	9.15158	8.83869	6.4072	6.07616	0.00685223	-0.527211
chr10	127321964	127329943	Arhgap9	3.97197	3.70397	2.52435	2.2837	0.0159266	-0.674892
chr4	140514485	140648756	Arhgef10l	1.93415	1.86793	0.649243	0.640477	0.0150097	-1.55973
chr8	3393008	3456600	Arhgef18	0.283398	0.269605	0.197191	0.185894	0.0122345	-0.529623
chr3	88616207	88648052	Arhgef2	6.28684	6.05566	4.2222	4.11412	0.0146348	-0.566152
chr18	61493794	61536536	Arhgef37	0.31353	0.345058	0.218583	0.238022	0.0470759	-0.52843
chr1	34801722	34812754	Arhgef4	3.97579	3.91238	2.72737	2.48946	0.0431649	-0.596517
chrX	57231485	57338729	Arhgef6	1.24454	1.19887	0.889046	0.838628	0.00921265	-0.500065
chr8	11728105	11827152	Arhgef7	2.08196	2.06161	0.946483	0.91623	0.000614106	-1.15347
chr17	4995074	5347656	Arid1b	1.31509	1.23669	1.01639	0.981591	0.0537555	-0.352961
chr15	96287522	96405463	Arid2	1.02065	1.03039	0.970756	0.985708	0.0462082	-0.0681071
chr10	79927043	79955018	Arid3a	3.12471	3.2917	2.0076	1.98138	0.03921	-0.685746
chr9	57790505	57834234	Arid3b	0.922001	0.841543	0.694562	0.655897	0.0783166	-0.385028
chr2	52397951	52424874	Arl5a	1.41887	1.3658	1.1875	1.17266	0.0620117	-0.238622
chr11	97989580	97996173	Arl5c	5.16909	4.77253	1.28774	1.43079	0.0192224	-1.87065
chr6	97210792	97233315	Arl6ip5	2.25001	2.15064	1.76174	1.89797	0.0563595	-0.265987
chr10	41914990	42018382	Armc2	0.378036	0.341302	0.206148	0.233752	0.0309526	-0.709494
chr7	113207465	113314126	Arntl	0.611231	0.593215	0.390667	0.400336	0.00763365	-0.606615
chr5	122391928	122406178	Arpc3	3.68869	3.79559	3.323	3.27638	0.0440823	-0.181533
chr7	99535486	99606771	Arrb1	3.22662	3.01417	1.92853	1.90556	0.053518	-0.702844
chr11	70432580	70440828	Arrb2	7.05456	6.80318	3.1785	2.95624	0.00202623	-1.17562
chr13	80883422	80896043	Arrdc3	2.19376	2.13823	0.897866	0.885553	0.0100012	-1.28038
chr11	109473374	109573329	Arsg	0.402978	0.398702	0.303862	0.301282	0.00193891	-0.405748
chr5	92331841	92414627	Art3	0.412127	0.402478	0.325686	0.320205	0.0104893	-0.33481
chr4	117926160	117929763	Artn	0.374074	0.356291	0.256344	0.291642	0.0752758	-0.414479
chr8	41340643	41374697	Asah1	2.99775	2.95038	2.64647	2.63543	0.0358031	-0.171379
chr6	5383386	5433021	Asb4	0.232749	0.231044	0.181786	0.18091	0.0020134	-0.35472
chr10	50592669	50851202	Ascc3	0.781834	0.783758	0.722332	0.720142	0.000619683	-0.118163
chr4	9449085	9669162	Asph	2.45492	2.37313	1.72583	1.69955	0.0231863	-0.495177
chr6	86628174	86629704	Asprv1	0.100675	0.111871	0.0696537	0.0780442	0.0501791	-0.525126
chr2	31470270	31520670	Ass1	0.199418	0.213953	0.156472	0.170109	0.0492565	-0.339996
chr2	127338639	127357651	Astl	0.364585	0.388623	0.241033	0.265043	0.0183806	-0.573694
chr12	3426857	3506849	Asxl2	1.8351	1.8548	1.5996	1.56141	0.0174816	-0.223196
chr15	58094047	58135082	Atad2	0.974085	0.961444	0.843178	0.819427	0.0221345	-0.219282
chr1	170704457	170867771	Atf6	1.6621	1.58064	1.43517	1.3851	0.0659221	-0.20138
chr6	136518851	136607379	Atf7ip	1.49809	1.40012	1.15605	1.07042	0.0368717	-0.380404
chr2	91674612	91710592	Atg13	1.81411	1.85925	1.3773	1.362	0.0175434	-0.423293
chr14	47540893	47568434	Atg14	1.13535	1.15388	0.939002	0.900945	0.0238847	-0.315198
chr19	6241668	6262304	Atg2a	1.65521	1.64504	1.19639	1.21282	0.00137487	-0.454015
chr4	99193934	99259787	Atg4c	0.979475	0.940027	0.782181	0.82539	0.0340214	-0.25585
chr6	114643097	114860614	Atg7	1.32936	1.32211	0.919617	0.948599	0.016627	-0.505131
chr7	140941581	140947658	Athl1	3.49154	3.37517	2.13947	2.31467	0.0121625	-0.624472
chr5	72203343	72298758	Atp10d	0.782152	0.711568	0.470593	0.477556	0.0793872	-0.655724
chr8	12757016	12868728	Atp11a	0.578079	0.570223	0.499246	0.50986	0.0116781	-0.186424
chr4	140986873	141007701	Atp13a2	5.72965	5.81141	2.25305	2.43769	0.00556532	-1.29889
chr3	101576219	101604707	Atp1a1	2.10465	2.11089	1.75323	1.83504	0.0810379	-0.232429
chr7	24978169	25005895	Atp1a3	1.30972	1.389	0.481743	0.534031	0.00583184	-1.4097
chr9	96332675	96364299	Atp1b3	2.20037	2.29216	1.62542	1.70367	0.0114593	-0.4324
chr1	133702674	133753747	Atp2b4	0.143257	0.159746	0.104331	0.114093	0.068566	-0.472201
chr8	119700009	119757718	Atp2c2	0.273586	0.271879	0.165586	0.194499	0.0975187	-0.599149
chrX	74297097	74304721	Atp6ap1	2.84367	2.72773	2.2505	2.38064	0.0336291	-0.266673
chr6	38048483	38124586	Atp6v0a4	0.100188	0.0989597	0.0961568	0.0957107	0.0772377	-0.0537285
chr17	24163866	24169429	Atp6v0c	23.231	23.3375	22.088	22.0785	0.0270363	-0.0764019
chr17	26676396	26699646	Atp6v0e	2.1134	2.00364	1.79832	1.63832	0.0862453	-0.260609
chr15	38661904	38692444	Atp6v1c1	3.73861	3.92783	2.63925	2.68687	0.0398392	-0.525472
chr12	78842982	78861638	Atp6v1d	2.03935	2.01842	1.54996	1.595	0.0118472	-0.367645
chrX	106027224	106128160	Atp7a	1.0606	1.02084	0.903782	0.909493	0.0882161	-0.198984
chr5	67618139	67847431	Atp8a1	0.893799	0.908094	0.594763	0.596799	0.0130458	-0.596659
chr10	80519585	80539124	Atp8b3	0.165551	0.15038	0.118175	0.123447	0.0994153	-0.386858
chr2	126320973	126491553	Atp8b4	1.54006	1.55395	0.822799	0.870532	0.0134278	-0.869614
chr2	130906496	131030326	Atrn	0.785839	0.76115	0.672429	0.64723	0.0232699	-0.229298
chr15	85336381	85463836	Atxn10	0.716658	0.731444	0.640205	0.633506	0.0261366	-0.185125
chr8	109726451	109737739	Atxn1l	2.65751	2.73948	2.16199	2.23413	0.0122986	-0.295924
chr12	101918901	101958243	Atxn3	1.57588	1.53577	1.26863	1.32817	0.0266283	-0.260945
chr12	33147686	33251157	Atxn7l1	1.25382	1.16208	0.841471	0.878671	0.0526127	-0.490033
chr2	130100394	130103375	AU015228	0.206687	0.210531	0.119166	0.12818	0.0149183	-0.754271
chr10	127000709	127020994	Avil	1.44845	1.37678	0.954412	0.862961	0.0153997	-0.636514
chr19	42123275	42128993	Avpi1	5.09134	4.72457	3.48525	3.39554	0.0654724	-0.512548
chrX	73892102	73894428	Avpr2	5.19845	5.50672	4.33734	4.42517	0.0807115	-0.288892
chr7	25756500	25788733	Axl	1.258	1.24966	0.718557	0.703858	0.00107816	-0.817999
chr15	38487430	38519266	Azin1	2.3599	2.5018	1.71168	1.71108	0.0625732	-0.506301
chr14	57015134	57018982	B020004C17Rik	0.120088	0.133442	0.0830849	0.0806809	0.0855991	-0.630522
chr3	69573919	69598960	B3galnt1	1.27946	1.29984	0.957562	0.891707	0.0401323	-0.480024
chr8	71691720	71701800	B3gnt3	0.958887	1.01599	0.817602	0.841066	0.0782296	-0.251738
chr16	19760234	19772753	B3gnt5	0.286067	0.266608	0.184441	0.177409	0.0415855	-0.61104
chr7	98192415	98199475	B3gnt6	0.916344	0.852578	0.311962	0.345031	0.0122963	-1.42892
chr7	25627624	25629490	B3gnt8	6.62441	5.64119	2.72232	3.09718	0.0661957	-1.07565
chr4	40804582	40854537	B4galt1	1.50086	1.46704	1.29351	1.26686	0.0129999	-0.21309
chr18	20684599	20746404	B4galt6	5.84369	5.75248	2.69105	2.52397	0.00336211	-1.1529
chr13	55600111	55609954	B4galt7	1.99916	1.86065	1.58074	1.53581	0.0920039	-0.30858
chr9	45838529	45862484	Bace1	1.1526	1.16228	1.0677	1.03183	0.0870097	-0.140871
chr7	128523583	128546979	Bag3	1.59326	1.55584	1.17976	1.19734	0.0113482	-0.405737
chr2	118901615	118924524	Bahd1	1.40189	1.35108	1.25911	1.2155	0.055393	-0.153788
chr5	144264525	144358112	Baiap2l1	1.76068	1.917	0.903392	0.949015	0.0392068	-0.989395
chr3	136053364	136326046	Bank1	0.181468	0.190088	0.159195	0.16973	0.0930191	-0.175821
chr15	25363277	25413764	Basp1	2.25846	2.21325	0.964656	0.947466	0.0042321	-1.22565
chr7	16309583	16318334	Bbc3	5.923	5.76669	3.38956	3.73328	0.0220597	-0.714712
chr19	53929659	53944627	Bbip1	2.3849	2.39377	1.84405	1.88748	0.0210784	-0.356842
chr8	94067954	94098811	Bbs2	0.466737	0.455774	0.430559	0.441147	0.0795533	-0.0817245
chr9	22475715	22888280	Bbs9	0.226626	0.227143	0.209749	0.210472	0.00123969	-0.11081
chr13	24801657	24812899	BC005537	24.5909	23.9823	11.7168	12.0045	0.00425004	-1.03398
chr16	44724301	44737284	BC027231	3.61859	3.76171	3.27517	3.35331	0.0696757	-0.155001
chr11	78290841	78296805	BC030499	7.1864	7.35178	5.68232	5.53392	0.0046604	-0.374258
chr8	58911755	58914298	BC030500	0.106	0.112179	0.0558764	0.0469554	0.0128679	-1.08523
chr9	45195766	45249985	BC049352	1.09021	1.02966	0.740358	0.697696	0.0161184	-0.559858
chr7	109712181	109723771	BC051019	0.624638	0.60303	0.444426	0.459498	0.00983379	-0.441647
chr1	163954008	163994781	BC055324	0.674341	0.670269	0.624685	0.615005	0.031832	-0.117208
chr7	25629852	25658761	Bckdha	2.11397	2.06732	1.0027	0.982225	0.00408455	-1.07486
chr2	152758732	152830717	Bcl2l1	2.74375	2.81129	1.5525	1.5858	0.00468918	-0.823814
chr7	19808462	19822755	Bcl3	2.73731	2.56869	1.5807	1.66751	0.0211497	-0.70798
chrX	12036738	12080553	Bcor	0.607308	0.584017	0.517264	0.513441	0.0846574	-0.208936
chrX	48341358	48406728	Bcorl1	0.642099	0.597422	0.51788	0.489175	0.063992	-0.29964
chr3	135281221	135304425	Bdh2	0.235657	0.22498	0.199019	0.190402	0.0385129	-0.2423
chr5	67392147	67427799	Bend4	0.831689	0.890569	0.552998	0.547269	0.0579492	-0.646448
chr19	9985172	10001633	Best1	19.7466	24.0021	6.32952	6.35593	0.0866636	-1.78607
chr5	144190286	144194441	Bhlha15	5.77393	5.80152	1.8638	2.12089	0.0201464	-1.53853
chr6	145858243	145865420	Bhlhe41	4.19583	4.68627	1.44034	1.70036	0.0216339	-1.49981
chr18	32377217	32435740	Bin1	1.34167	1.26688	1.08349	1.05772	0.074559	-0.284822
chr14	70100145	70138206	Bin3	2.72364	2.56107	1.99919	2.01664	0.0781606	-0.396126
chr19	40928927	40994535	Blnk	2.4188	2.53799	1.98495	1.93104	0.0396133	-0.340029
chr2	127070657	127097084	Blvra	3.63415	3.38088	1.81199	1.91038	0.0272528	-0.914228
chr7	27447978	27465981	Blvrb	6.402	6.49832	4.25618	4.11225	0.00286065	-0.624378
chr2	118528757	118549678	Bmf	2.61557	2.3535	1.71666	1.54789	0.0444905	-0.606092
chr9	69989466	70011659	Bnip2	3.69588	3.64927	3.1581	3.18306	0.00844407	-0.212045
chr14	66985240	67008877	Bnip3l	1.23001	1.27326	0.949816	0.911332	0.0084188	-0.427621
chr3	95241293	95251193	Bnipl	0.637915	0.680038	0.398293	0.463157	0.0388246	-0.61346
chr1	93685694	93695762	Bok	0.248613	0.235175	0.190531	0.19925	0.0392401	-0.311711
chr6	83349484	83358392	Bola3	4.40502	4.49938	1.98194	2.42354	0.0526735	-1.01522
chr13	34037641	34074074	Bphl	2.04099	2.16186	1.27827	1.23888	0.0293767	-0.739577
chr2	154257879	154271243	Bpifb9a	0.204586	0.192115	0.132907	0.155469	0.0789073	-0.460101
chr2	154307244	154320642	Bpifb9b	0.238557	0.217178	0.172341	0.187159	0.0784524	-0.342203
chr5	140705011	140719378	Brat1	1.21419	1.16951	0.9915	1.02228	0.0281616	-0.243297
chr5	150522621	150570146	Brca2	1.04687	1.11347	0.661509	0.621096	0.0148681	-0.752181
chr8	88332311	88362191	Brd7	2.88168	2.89948	2.60362	2.62313	0.00235327	-0.145445
chr5	144244437	144264573	Bri3	5.35283	5.25885	2.25814	2.40642	0.00214268	-1.18584
chr7	4690928	4705426	Brsk1	1.85131	1.81417	0.678713	0.726428	0.00100379	-1.38329
chr7	141949751	142004243	Brsk2	0.558982	0.548113	0.361805	0.387858	0.023478	-0.562465
chr9	108096022	108190383	Bsn	1.00595	0.977696	0.533071	0.561853	0.00205665	-0.857324
chr5	43818893	43843468	Bst1	0.402711	0.377265	0.310785	0.281817	0.0411511	-0.396366
chr7	81792074	81829431	Btbd1	1.93794	1.89304	1.79914	1.78167	0.0801853	-0.0974275
chr10	96617001	96622811	Btg1	13.7994	14.8674	5.08089	5.0106	0.0358068	-1.50624
chr1	134074865	134079155	Btg2	10.6369	9.17652	4.15682	4.68167	0.058057	-1.16461
chr9	51116001	51119700	Btg4	0.145746	0.154242	0.115242	0.122668	0.0327399	-0.334489
chr11	87760541	87785928	Bzrap1	1.21348	1.35741	0.587696	0.644379	0.041399	-1.06118
chr15	76721465	76723845	C030006K11Rik	6.0513	5.68143	4.59715	4.7462	0.0650049	-0.328527
chr4	136895916	136898844	C1qa	6.8126	7.34609	3.83381	4.15969	0.0182619	-0.824789
chr4	136880145	136886177	C1qb	13.6873	14.0885	9.44621	9.11394	0.00369462	-0.58162
chr4	136889802	136892914	C1qc	12.7453	13.2918	8.4585	7.81982	0.00798788	-0.677617
chr6	122847140	122856157	C3ar1	43.2572	45.2503	39.5418	38.7529	0.0882194	-0.176885
chr7	16246743	16259540	C5ar1	12.5843	13.5869	3.84464	4.0011	0.0308987	-1.738
chr7	16234585	16242331	C5ar2	2.05815	2.11025	1.02727	1.13149	0.0112703	-0.949291
chr4	129219578	129227911	C77080	1.70059	1.66718	1.20642	1.22374	0.00603506	-0.470742
chr1	85793447	85851577	Cab39	2.2371	2.15339	2.01542	1.94528	0.061868	-0.148627
chr8	84415364	84640249	Cacna1a	0.491274	0.490915	0.315609	0.338123	0.0435192	-0.587301
chr14	30039939	30353486	Cacna1d	0.460433	0.450905	0.297967	0.305805	0.00193092	-0.593982
chr11	98001508	98022627	Cacnb1	0.864289	0.807763	0.402012	0.426315	0.0202103	-1.01335
chr19	60524696	60581023	Cacul1	2.36271	2.3226	1.60567	1.59713	0.012984	-0.548811
chr9	47530352	47853385	Cadm1	1.83593	1.80426	1.0248	1.01209	0.0044294	-0.837646
chr17	87433401	87446935	Calm2	6.10032	5.71636	3.05784	2.99093	0.0369408	-0.966111
chr9	62858104	62875917	Calml4	1.25817	1.25715	0.821627	0.88753	0.0518762	-0.557457
chr6	113334124	113343922	Camk1	4.98745	4.73412	2.77357	2.88587	0.0176051	-0.78053
chr17	85090700	85458580	Camkmt	0.269646	0.266597	0.229336	0.235453	0.0235358	-0.206311
chr1	136268123	136346104	Camsap2	0.939238	0.89882	0.794916	0.776952	0.0590089	-0.225702
chr8	3587450	3609075	Camsap3	0.95091	0.936609	0.755642	0.795131	0.0493914	-0.283504
chr4	122859228	122885881	Cap1	7.25001	6.87996	4.74214	4.6333	0.0349051	-0.5918
chr13	46501903	46650281	Cap2	0.112895	0.111126	0.107017	0.108642	0.0742876	-0.0548821
chr6	72544391	72562983	Capg	11.0438	10.8188	8.71271	8.655	0.0229888	-0.332057
chr7	28881656	28893585	Capn12	1.64311	1.61659	0.926128	1.05904	0.0573913	-0.715478
chr1	182467259	182517483	Capn2	2.67972	2.59801	1.78027	1.7313	0.00676899	-0.587801
chr7	98121565	98178193	Capn5	0.715383	0.700228	0.366977	0.356359	0.00133689	-0.968687
chr8	92901395	92902409	Capns2	0.987392	0.787728	0.490461	0.376829	0.0841	-1.03333
chr15	9436028	9466035	Capsl	0.307994	0.289006	0.247422	0.218067	0.0809324	-0.358984
chr16	17835276	17838186	Car15	3.65233	3.78399	2.94197	2.938	0.053529	-0.33878
chr5	140872999	141000596	Card11	0.472009	0.423891	0.158411	0.167699	0.0462296	-1.45798
chr16	8658587	8672153	Carhsp1	3.11961	3.19841	2.91446	2.95218	0.0675246	-0.106938
chrX	13517081	13846556	Cask	0.467628	0.462874	0.333266	0.315231	0.0298295	-0.520909
chr9	5298517	5307281	Casp1	2.34196	2.37942	2.11989	2.09549	0.0129097	-0.163546
chr6	42265039	42282496	Casp2	1.40957	1.35306	1.13344	1.19291	0.0337745	-0.247974
chr4	141793612	141815978	Casp9	1.38083	1.39153	1.31668	1.32936	0.0181759	-0.0672797
chr13	74694286	74807921	Cast	1.04781	1.03805	0.923449	0.942778	0.0241007	-0.160518
chr2	103453904	103485153	Cat	3.90024	3.70817	1.99392	1.96867	0.0307507	-0.941151
chr8	122625136	122678175	Cbfa2t3	0.408759	0.432969	0.208295	0.239991	0.0125681	-0.908935
chr11	120729485	120732021	Cbr2	1.36662	1.43985	1.0926	1.11121	0.0625572	-0.348757
chr11	119023029	119031270	Cbx2	0.588769	0.553855	0.383641	0.446276	0.0741124	-0.461312
chr15	79915807	79932646	Cbx7	2.96833	2.70718	1.75307	1.75293	0.0762647	-0.694924
chr4	108619956	108634122	Cc2d1b	1.87839	1.85266	1.75034	1.7499	0.0706039	-0.0921278
chr5	43662379	43740970	Cc2d2a	0.448825	0.48712	0.323635	0.334258	0.0694791	-0.508571
chr14	70138169	70153791	Ccar2	4.58491	4.30589	3.07891	3.03908	0.0592327	-0.539255
chr18	66056856	66291838	Ccbe1	0.114878	0.128199	0.0849604	0.0988873	0.0917873	-0.402902
chr18	74283100	74359984	Ccdc11	0.360621	0.338759	0.274913	0.284215	0.0631305	-0.322898
chr18	46282151	46311928	Ccdc112	0.562552	0.574813	0.337614	0.377748	0.0430687	-0.66895
chr13	100669481	100697240	Ccdc125	1.08621	0.997865	0.840768	0.792352	0.0725008	-0.351776
chr10	58497937	58576244	Ccdc138	0.243421	0.251729	0.209583	0.22324	0.0808104	-0.194088
chr6	83101516	83109121	Ccdc142	5.45344	5.1765	4.31606	4.65384	0.0665877	-0.24497
chr15	3280627	3303526	Ccdc152	7.79953	8.78894	4.66944	4.64198	0.0858217	-0.833108
chr17	25162461	25171913	Ccdc154	3.00668	2.96075	1.90546	2.16025	0.0766724	-0.553602
chr7	45183676	45204892	Ccdc155	0.15791	0.14925	0.130601	0.128323	0.0954028	-0.246462
chr3	55137339	55172936	Ccdc169	0.344007	0.325363	0.252477	0.253595	0.0714733	-0.403461
chr4	116596730	116600266	Ccdc17	3.74628	3.64655	2.75266	2.93116	0.027523	-0.379266
chr1	172521130	172545870	Ccdc19	0.821842	0.811763	0.435068	0.426663	0.000358118	-0.92275
chr10	18213685	18234981	Ccdc28a	0.515348	0.518405	0.427028	0.425014	0.000986609	-0.278895
chr6	90403736	90428480	Ccdc37	0.762571	0.787421	0.658958	0.684288	0.0282406	-0.206537
chr16	27388956	27452218	Ccdc50	1.98744	1.96156	1.22301	1.15931	0.0112224	-0.72912
chr11	120826542	120932872	Ccdc57	0.403082	0.399748	0.338095	0.347903	0.0343674	-0.22689
chr10	70097121	70193200	Ccdc6	0.750695	0.755641	0.739462	0.737979	0.0861979	-0.0279431
chr5	122108052	122134893	Ccdc63	0.357236	0.330535	0.254107	0.276709	0.0486012	-0.373716
chr14	27482405	27508460	Ccdc66	1.5489	1.57115	1.3934	1.35654	0.0232946	-0.182169
chr17	25786580	25790513	Ccdc78	3.53458	3.55409	3.44125	3.46716	0.0362718	-0.0371613
chr9	13246979	13292353	Ccdc82	0.808798	0.838068	0.713224	0.707383	0.072252	-0.213216
chr7	16274042	16286795	Ccdc9	2.68136	2.58584	2.38438	2.44377	0.0790961	-0.125566
chr6	147475871	147632612	Ccdc91	0.417658	0.418238	0.399789	0.399953	0.0057563	-0.0637888
chr7	25711117	25719053	Ccdc97	9.3893	9.80256	7.08588	7.59238	0.0225332	-0.386814
chr4	41769470	41774134	Ccl27a	0.850419	0.899114	0.670253	0.716856	0.0330274	-0.334889
chr13	119623819	119654358	Ccl28	0.203014	0.194296	0.176809	0.165784	0.0652717	-0.213769
chr11	83647843	83649378	Ccl3	15.4033	16.4286	7.68324	7.85679	0.0350821	-1.03448
chr11	83662584	83664683	Ccl4	5.9808	6.45561	4.33254	4.49414	0.0592615	-0.494627
chr11	83587886	83593087	Ccl6	6.05648	6.49413	2.54763	2.51626	0.0362692	-1.30944
chr11	83572917	83578636	Ccl9	16.7258	17.0045	10.2179	9.4833	0.0170862	-0.775762
chr11	6546887	6596761	Ccm2	2.43524	2.27248	1.85117	1.87609	0.0982919	-0.336913
chr9	70407689	70421554	Ccnb2	1.01096	1.0452	0.863425	0.919779	0.0737877	-0.205481
chr7	38097984	38107490	Ccne1	0.478011	0.471149	0.459644	0.452207	0.0669779	-0.0578532
chr5	93267573	93276231	Ccng2	3.01555	2.85995	2.23611	2.01082	0.0355022	-0.468291
chr9	72985504	73013938	Ccpg1	0.896549	0.905954	0.658396	0.71475	0.0761119	-0.392517
chr9	124102183	124109140	Ccr2	5.30271	4.74015	1.52674	1.60309	0.0479292	-1.68201
chr9	114490316	114496544	Ccr4	0.327704	0.293148	0.176819	0.180224	0.0803899	-0.798152
chr9	124121543	124127183	Ccr5	6.88916	7.74377	4.23258	3.80665	0.0428887	-0.864089
chr9	123767211	123783457	Ccr9	0.895982	0.837583	0.638485	0.579178	0.0250694	-0.509627
chr9	111054835	111057270	Ccrl2	1.21772	1.04267	0.598135	0.637495	0.0944772	-0.871325
chr3	51224447	51251654	Ccrn4l	1.99427	2.06243	1.14377	1.22713	0.00476181	-0.774872
chr8	123840844	123860209	Ccsap	0.763603	0.724776	0.322857	0.363803	0.0049732	-1.11607
chr3	100993529	101022176	Cd101	0.688248	0.657235	0.548097	0.494354	0.0603255	-0.368145
chr18	36725067	36726654	Cd14	9.07505	8.17882	2.97707	2.34752	0.0120242	-1.69618
chr6	124304651	124330527	Cd163	2.08941	2.10127	1.53894	1.53667	0.00502984	-0.446312
chr13	102693558	102706631	Cd180	8.27723	8.28337	2.51351	2.47346	0.0017256	-1.73152
chr16	45382135	45409053	Cd200	0.278963	0.288259	0.141207	0.138403	0.0121931	-1.0205
chr16	44820728	44839150	Cd200r4	1.07862	1.12114	0.771326	0.819299	0.011408	-0.467752
chr1	165788681	165862112	Cd247	0.225498	0.201625	0.165932	0.15188	0.0817523	-0.426478
chr9	58524300	58540940	Cd276	0.573921	0.533167	0.471795	0.442038	0.0710949	-0.276767
chr1	60746388	60773359	Cd28	2.11452	2.20211	1.02207	1.07494	0.00514509	-1.04157
chr11	114890041	114904651	Cd300a	13.3527	12.3461	6.82507	7.17917	0.0344534	-0.875837
chr11	115051917	115062038	Cd300e	0.391893	0.408696	0.256221	0.285512	0.03025	-0.56348
chr11	102041511	102055617	Cd300lg	0.34397	0.315484	0.156136	0.172687	0.0193812	-1.00396
chr2	60251993	60284418	Cd302	2.50823	2.24609	1.73755	1.66011	0.0995752	-0.484698
chr6	124864693	124888209	Cd4	0.438859	0.376058	0.170698	0.182798	0.0768817	-1.20496
chr1	195041900	195092248	Cd46	0.684534	0.668017	0.377473	0.401757	0.00458458	-0.795562
chr1	171682055	171705257	Cd48	4.86457	5.02253	3.48926	3.40797	0.0110225	-0.51953
chr19	10718143	10738974	Cd5	0.626677	0.562844	0.315483	0.381765	0.0333139	-0.770637
chr2	104071010	104084957	Cd59b	0.204317	0.204539	0.178292	0.181504	0.0407231	-0.184414
chr3	87357881	87371074	Cd5l	2.44891	2.60555	0.877786	0.781992	0.00648289	-1.60657
chr11	69664371	69666062	Cd68	28.4201	30.3152	18.2344	19.334	0.0206365	-0.644708
chr7	24897511	24902197	Cd79a	1.40523	1.29668	0.993079	1.06004	0.0525702	-0.396162
chr16	38458933	38486932	Cd80	0.917355	0.860935	0.674969	0.626913	0.024846	-0.449892
chr2	93419102	93452672	Cd82	0.833945	0.79964	0.559782	0.552043	0.0333275	-0.555112
chr1	171839697	171855097	Cd84	10.0222	10.3901	9.34681	9.19594	0.0874165	-0.138584
chr2	148436651	148443535	Cd93	6.93082	7.56687	1.07334	1.1691	0.0294836	-2.69268
chr8	83723251	83741311	Cd97	1.92115	1.93181	1.19001	1.35937	0.0812068	-0.595821
chr2	120716154	120731517	Cdan1	5.40164	5.34034	3.22793	3.0499	0.0136187	-0.774922
chr13	64192545	64248538	Cdc14b	0.497919	0.520173	0.396516	0.391109	0.0493369	-0.370287
chr10	60302750	60696490	Cdh23	1.64228	1.70906	0.653196	0.681255	0.00809695	-1.32849
chr14	54631992	54641364	Cdh24	0.262967	0.25264	0.185728	0.186017	0.0454643	-0.471959
chr16	4765461	4789935	Cdip1	3.88167	3.90011	2.84925	2.86785	0.000160972	-0.444817
chr5	4803385	5380251	Cdk14	1.13095	1.17141	0.787547	0.785749	0.0349538	-0.549323
chr1	59256907	59352369	Cdk15	0.351351	0.381607	0.224389	0.224901	0.0675762	-0.706084
chr10	93160876	93241342	Cdk17	1.35482	1.34364	1.32397	1.31627	0.0618703	-0.0314672
chr1	132113547	132139685	Cdk18	4.37855	4.63627	2.01414	2.12977	0.0137967	-1.12131
chr13	64432553	64439721	Cdk20	3.02995	3.03657	1.74445	1.6825	0.013855	-0.823944
chr11	80477046	80481179	Cdk5r1	0.61494	0.628105	0.489919	0.514265	0.0275574	-0.307855
chr5	3344312	3522225	Cdk6	1.60342	1.57264	1.34276	1.32634	0.01279	-0.250885
chr2	32705782	32712784	Cdk9	5.53261	5.50821	5.11898	5.15694	0.00667645	-0.10358
chr6	134920401	134925525	Cdkn1b	5.48615	4.97719	3.43864	3.96627	0.0530526	-0.498789
chr18	46713205	46728342	Cdo1	0.6131	0.567261	0.429463	0.392846	0.0288948	-0.521476
chr8	122568015	122573130	Cdt1	1.74661	1.7568	0.909788	1.06918	0.0653429	-0.824012
chr8	116568724	116732991	Cdyl2	0.503779	0.499106	0.34925	0.335833	0.0144191	-0.549805
chr7	19852097	19861299	Ceacam16	0.594238	0.573516	0.301111	0.378907	0.0832799	-0.780092
chr7	25516042	25540004	Ceacam2	0.303734	0.295247	0.246093	0.237201	0.0111797	-0.309609
chr7	35046422	35056566	Cebpg	4.27448	4.3083	3.82759	3.75974	0.0168858	-0.177853
chr6	120488939	120493807	Cecr6	0.213583	0.228544	0.0802706	0.0735873	0.0135228	-1.52286
chr2	90940397	91019497	Celf1	1.79202	1.71378	1.56465	1.53675	0.092101	-0.176824
chr2	6539699	6884996	Celf2	1.18414	1.1529	0.929707	0.916331	0.0189509	-0.34025
chr3	94478295	94492198	Celf3	2.39863	2.60997	1.41807	1.24192	0.0147972	-0.912987
chr9	59578337	59607292	Celf6	0.20215	0.202955	0.168078	0.166606	0.00236234	-0.275496
chr5	30666902	30674826	Cenpa	1.59884	1.49043	1.0042	0.958396	0.0335132	-0.654503
chr1	161070892	161086343	Cenpl	1.09162	1.06162	0.956426	0.956745	0.0791148	-0.170543
chr12	112722174	112746591	Cep170b	0.42582	0.419429	0.382629	0.371667	0.0328263	-0.164246
chr11	20227037	20249424	Cep68	5.64199	5.83869	4.77782	4.89429	0.0274357	-0.247306
chr9	99243468	99300403	Cep70	0.801481	0.750566	0.45734	0.455945	0.0504785	-0.765035
chr3	106502260	106547761	Cept1	1.89998	1.8213	1.40919	1.36253	0.0177107	-0.425017
chr15	86139101	86186141	Cerk	6.55066	6.62719	2.32518	2.47903	0.00248747	-1.45574
chr2	79332491	79428988	Cerkl	0.518381	0.522962	0.345674	0.346231	0.00744192	-0.589799
chr2	68861557	69111290	Cers6	1.80997	1.76497	1.52331	1.43452	0.0490843	-0.27338
chr9	71626509	71771602	Cgnl1	0.254788	0.240456	0.142492	0.146818	0.0300777	-0.775523
chr7	73426652	73541746	Chd2	4.01029	4.04604	3.46209	3.43344	0.00196621	-0.224461
chr11	69343273	69369426	Chd3	1.97305	1.91431	1.48869	1.52222	0.0133629	-0.368591
chr6	125096163	125130501	Chd4	3.62788	3.61967	2.91632	2.87652	0.0133678	-0.323223
chr14	30009000	30040466	Chdh	0.354904	0.396183	0.24611	0.288406	0.0671258	-0.490747
chr19	3851773	3894369	Chka	2.38756	2.29577	1.36853	1.36631	0.0298764	-0.776078
chr7	122219496	122222539	Chp2	0.227785	0.290614	0.0933905	0.125568	0.0834771	-1.24341
chr15	73090412	73094075	Chrac1	4.76229	4.78955	3.98584	4.13999	0.061413	-0.233263
chr14	66140960	66152948	Chrna2	3.76474	3.87404	1.0727	1.14746	0.00122568	-1.78268
chr11	69784036	69795937	Chrnb1	1.85407	1.72586	1.05069	1.12976	0.0198071	-0.715305
chr10	82985497	83195891	Chst11	0.478256	0.524727	0.178129	0.182749	0.0440566	-1.47471
chr10	60181528	60219260	Chst3	0.539883	0.486135	0.320099	0.323425	0.0878387	-0.67299
chr7	25282179	25294148	Cic	6.01642	5.82743	4.46083	4.43352	0.0370274	-0.413177
chr16	10480072	10527564	Ciita	2.68793	2.66157	2.28061	2.26083	0.00240909	-0.236254
chr12	86947041	86965366	Cipc	2.92516	3.18506	1.13791	1.16899	0.0407532	-1.40527
chr8	104250861	104263447	Cklf	1.96121	1.84952	1.37171	1.23525	0.0229501	-0.547699
chr19	4214392	4222615	Clcf1	0.82889	0.901985	0.475201	0.58956	0.0535174	-0.700972
chr17	25133394	25162099	Clcn7	3.87565	4.03085	2.99112	3.06579	0.0239245	-0.384457
chr4	141404357	141415988	Clcnkb	0.367502	0.382617	0.256553	0.229966	0.0255373	-0.624623
chr5	136967869	136975845	Cldn15	0.468318	0.504301	0.369664	0.338342	0.0323166	-0.458113
chr6	129350244	129365303	Clec12a	6.77136	6.92953	1.34932	1.44472	0.000997156	-2.29385
chr6	129397297	129405413	Clec1b	0.422282	0.38664	0.293256	0.300138	0.0944039	-0.44701
chr6	123122690	123143999	Clec4a2	3.11008	3.28391	2.03882	1.99713	0.0367771	-0.663808
chr6	123049962	123071555	Clec4b1	1.47841	1.32905	0.667925	0.579536	0.0223951	-1.17027
chr6	123262107	123275268	Clec4d	10.2174	10.7163	1.64918	1.46799	0.0081841	-2.74752
chr6	123281789	123289871	Clec4e	1.6057	1.59895	0.426351	0.381183	0.0102566	-1.98857
chr6	123229843	123247024	Clec4n	0.730673	0.841813	0.308072	0.351669	0.0487387	-1.25308
chr4	134510999	134523922	Clhc1	1.03698	0.977905	0.750436	0.726259	0.0411137	-0.448326
chr5	123579070	123684291	Clip1	1.70288	1.62615	1.00573	1.05403	0.00965094	-0.692626
chr7	126571400	126583236	Cln3	4.80865	4.87581	3.6796	3.6359	0.00250285	-0.404715
chr8	14888536	14901719	Cln8	8.08256	8.08658	3.29015	3.21186	0.00503815	-1.31429
chr5	76209868	76304548	Clock	1.26124	1.30583	1.09744	1.11387	0.0529915	-0.215221
chr4	149586638	149647899	Clstn1	0.589621	0.55088	0.426204	0.459613	0.0397362	-0.364587
chr16	3909009	3941147	Cluap1	0.836355	0.813967	0.760474	0.745323	0.0435874	-0.13222
chr8	117257019	117461505	Cmip	1.86472	1.8066	1.38768	1.34668	0.00850571	-0.425096
chr8	104293542	104310145	Cmtm1	0.389652	0.4158	0.344472	0.319322	0.0599178	-0.279063
chr8	104281042	104293181	Cmtm2a	0.171303	0.173902	0.134614	0.135746	0.00811933	-0.352572
chr8	104340594	104347672	Cmtm3	9.84197	8.94744	6.8708	7.32507	0.0755353	-0.404448
chr8	104348193	104395807	Cmtm4	1.10638	1.09461	0.781136	0.833602	0.0468308	-0.446852
chr13	93040715	93144724	Cmya5	0.405783	0.38755	0.315243	0.326965	0.0298431	-0.304886
chr18	84667465	84682059	Cndp2	5.59919	5.5416	4.8025	4.865	0.00340927	-0.204637
chr19	5092871	5098418	Cnih2	4.62349	4.7005	4.38679	4.43016	0.0485226	-0.0806678
chr9	22099253	22109221	Cnn1	0.540847	0.56951	0.363502	0.409685	0.0379406	-0.522134
chr19	43440436	43497213	Cnnm1	0.145821	0.135156	0.110117	0.120718	0.0793808	-0.28359
chr19	46761609	46878580	Cnnm2	0.423696	0.433377	0.277273	0.276033	0.0183892	-0.631341
chr1	36471597	36508776	Cnnm4	0.527199	0.517919	0.398431	0.380907	0.0146629	-0.423345
chr1	39535802	39546877	Cnot11	6.14394	6.28753	2.59489	2.71915	0.000801962	-1.22612
chr1	75135215	75142368	Cnppd1	6.07799	5.60331	4.19646	4.44044	0.0544682	-0.435615
chr1	132509425	132542940	Cntn2	0.388357	0.385581	0.350835	0.348443	0.00265642	-0.146352
chr1	37417085	37430103	Coa5	3.33967	3.5478	2.55688	2.4674	0.0402131	-0.455057
chr12	31654869	31937630	Cog5	0.713346	0.730828	0.628278	0.623556	0.0438698	-0.206201
chr17	34039437	34066242	Col11a2	0.354842	0.355457	0.295531	0.28599	0.0462429	-0.288595
chr4	47208012	47313165	Col15a1	0.255616	0.247959	0.208101	0.206218	0.0430304	-0.281465
chr19	47646341	47692042	Col17a1	0.583089	0.611101	0.520014	0.504271	0.0550552	-0.221415
chr10	77052179	77113705	Col18a1	0.50822	0.498432	0.23961	0.264333	0.0149327	-0.998233
chr1	24257683	24587437	Col19a1	0.200042	0.205548	0.172579	0.16744	0.0131265	-0.254407
chr2	180986535	181017540	Col20a1	0.822205	0.886955	0.541931	0.58924	0.0236248	-0.59547
chr11	51289920	51583925	Col23a1	0.138837	0.14011	0.123363	0.124198	0.00455273	-0.172207
chr8	11198423	11312826	Col4a1	0.128245	0.127421	0.119547	0.118152	0.0160418	-0.105124
chr2	180598222	180622185	Col9a3	0.255511	0.264282	0.232741	0.235198	0.0873365	-0.151617
chr18	9707648	9877995	Colec12	0.172482	0.194426	0.0919642	0.105285	0.0352897	-0.895399
chr5	72157000	72168183	Commd8	3.06813	2.89275	2.38877	2.47507	0.0584772	-0.29343
chr8	70373548	70382066	Comp	0.619351	0.599476	0.537981	0.549517	0.0470492	-0.164481
chr5	72300025	72504208	Corin	0.124474	0.123506	0.11326	0.112985	0.0187095	-0.132338
chr7	126699774	126704754	Coro1a	11.6066	10.3396	5.91343	6.17659	0.0710403	-0.860155
chr19	4148663	4154035	Coro1b	9.11812	9.00098	7.69718	7.29072	0.0638375	-0.273713
chr5	113842439	113908706	Coro1c	3.16181	3.05214	1.55512	1.61668	0.00519206	-0.970209
chr9	62419492	62537044	Coro2b	0.228982	0.212341	0.163486	0.167198	0.0825329	-0.416382
chr16	4626884	4679720	Coro7	2.0429	1.97447	1.82471	1.79125	0.0643182	-0.151873
chr8	119809214	119840579	Cotl1	4.25414	4.19469	2.32972	2.43422	0.00344952	-0.826596
chr19	43733254	43753000	Cox15	1.82147	1.8521	1.62451	1.60371	0.0107423	-0.186444
chr7	4751792	4752902	Cox6b2	2.98352	3.341	1.50414	1.76422	0.0255862	-0.952389
chr11	76777208	76847008	Cpd	0.792785	0.707045	0.390859	0.371909	0.0626461	-0.975483
chr7	81347026	81454758	Cpeb1	0.305616	0.315107	0.215319	0.195518	0.0283978	-0.595383
chr19	37021291	37207293	Cpeb3	0.543458	0.51072	0.409088	0.417152	0.076165	-0.351486
chr11	31872211	31931577	Cpeb4	3.38081	3.4795	1.77061	1.78852	0.0155837	-0.946749
chr6	21985910	22255606	Cped1	0.192045	0.197587	0.143308	0.14779	0.0061368	-0.420607
chr10	117629500	117687352	Cpm	0.423343	0.431958	0.239475	0.266671	0.0331659	-0.756879
chr8	94533028	94570529	Cpne2	1.07718	0.975217	0.699082	0.703691	0.0985365	-0.549028
chr6	113282307	113305571	Cpne9	0.400576	0.413239	0.284016	0.288459	0.0187189	-0.507488
chr15	33083129	33594552	Cpq	0.261504	0.263392	0.249847	0.246183	0.0402789	-0.0816042
chr19	3323301	3385733	Cpt1a	2.55233	2.49392	1.53514	1.45549	0.00343213	-0.754762
chr2	30400476	30415748	Crat	3.42419	3.2091	2.60052	2.72874	0.0526803	-0.315789
chr2	37776249	37799103	Crb2	0.894719	0.883745	0.752312	0.781631	0.0495588	-0.213387
chr6	134830199	134857883	Crebl2	0.766438	0.729559	0.653136	0.680629	0.0803824	-0.165603
chr17	26715650	26776626	Crebrf	1.89712	1.8489	1.27527	1.26779	0.022345	-0.558793
chr1	165763780	165775304	Creg1	6.65641	7.29265	4.48512	4.30216	0.0602144	-0.666679
chr1	39618406	39651182	Creg2	0.518128	0.501329	0.230854	0.252834	0.00358884	-1.07565
chr17	78200248	78376592	Crim1	0.269469	0.275816	0.227027	0.222911	0.0108417	-0.277284
chr12	113140236	113145506	Crip2	0.219212	0.243589	0.148295	0.149543	0.0926746	-0.635864
chr5	109554709	109558993	Crlf2	5.42028	5.21397	4.87576	4.77185	0.0839162	-0.140475
chr2	145917482	145934700	Crnkl1	2.58317	2.66747	1.96	2.07081	0.0157209	-0.381424
chr11	77718732	77725293	Cryba1	4.84802	4.80015	4.64008	4.68458	0.0388889	-0.0492042
chr5	112246533	112252502	Cryba4	0.367729	0.320206	0.196393	0.208048	0.0903913	-0.766343
chr5	112255821	112269582	Crybb1	0.618438	0.561792	0.325263	0.300233	0.0346758	-0.915995
chr14	57275034	57398483	Cryl1	0.513136	0.5204	0.441133	0.464867	0.094108	-0.190006
chr19	61224402	61228418	Csf2ra	16.1666	16.0109	12.6402	12.25	0.0165152	-0.370474
chr6	118107452	118139140	Csgalnact2	1.80219	1.65735	1.11431	1.19679	0.036091	-0.582001
chr15	79417852	79442057	Csnk1e	1.89638	1.82441	0.974491	0.983677	0.0237616	-0.926104
chr18	53862113	53955684	Csnk1g3	1.03091	1.00607	0.872036	0.844791	0.0133436	-0.246687
chr1	10038218	10136768	Cspp1	0.775636	0.791693	0.758409	0.743224	0.097341	-0.0617758
chr1	135729197	135752229	Csrp1	0.921243	0.905403	0.57067	0.622131	0.035567	-0.614844
chr10	110920176	110939514	Csrp2	0.69099	0.716937	0.571299	0.556964	0.0232468	-0.319469
chr2	30595044	30608945	Cstad	3.27158	3.15827	2.51713	2.69894	0.0436956	-0.301822
chrX	134059176	134075863	Cstf2	0.415383	0.446189	0.351253	0.327733	0.0479844	-0.34359
chr7	132987011	133015247	Ctbp2	1.89841	1.79329	1.32854	1.31519	0.059962	-0.48171
chr3	146450493	146465771	Ctbs	1.35855	1.3089	1.08119	1.08794	0.0590371	-0.298345
chr1	74391609	74397285	Ctdsp1	9.04361	8.14196	5.20084	5.5286	0.0611709	-0.679623
chr10	126978717	126999975	Ctdsp2	3.7099	3.65545	2.80905	2.72316	0.00621251	-0.412898
chr9	118926536	119044119	Ctdspl	0.342236	0.328254	0.262537	0.280486	0.0345815	-0.304203
chr18	75431221	75697696	Ctif	0.296823	0.296537	0.27195	0.271191	0.00352402	-0.127581
chr13	60934155	60936566	Ctla2a	0.207635	0.189312	0.147339	0.128768	0.0436004	-0.523719
chr13	60895351	60897447	Ctla2b	0.80838	0.748562	0.355912	0.284847	0.0111207	-1.28086
chrX	162901560	163034541	Ctps2	0.726839	0.724861	0.457062	0.458663	3.3359e-05	-0.664757
chr2	164832872	164841032	Ctsa	37.3238	35.2008	17.0565	18.397	0.00876952	-1.03254
chr14	63122462	63145923	Ctsb	37.2723	39.1081	17.29	17.8849	0.0166398	-1.11866
chr7	142375916	142387870	Ctsd	20.3687	23.3557	4.62096	4.67682	0.0550205	-2.23348
chr9	90054267	90076095	Ctsh	3.67829	3.64364	1.55744	1.58532	0.000159399	-1.22019
chr3	95499210	95509387	Ctsk	2.21734	2.25368	1.34736	1.4948	0.0456352	-0.653616
chr13	64363214	64370306	Ctsl	10.8922	11.8742	4.47298	4.31363	0.0397859	-1.37353
chr7	144435724	144470935	Cttn	0.167327	0.154743	0.1251	0.112588	0.041496	-0.438305
chr3	105001915	105052953	Cttnbp2nl	4.54437	4.43237	2.94903	2.82949	0.00266482	-0.635492
chr2	13276338	13491876	Cubn	0.235475	0.230293	0.212279	0.216059	0.0344227	-0.120862
chr11	88099146	88194140	Cuedc1	0.418348	0.430635	0.286449	0.286597	0.0283069	-0.567085
chr1	80266818	80340430	Cul3	1.77653	1.73692	1.62435	1.58936	0.0307401	-0.128649
chr9	120048683	120068296	Cx3cr1	0.944398	0.872697	0.298851	0.260575	0.0116102	-1.69961
chr5	92346639	92348889	Cxcl10	1.71148	1.73698	0.710468	0.806665	0.0223762	-1.1846
chr11	70454234	70459984	Cxcl16	8.89374	8.72182	3.23726	3.45555	0.0008869	-1.39617
chr5	90903899	90905938	Cxcl2	3.85272	3.66556	0.609769	0.784729	0.00178599	-2.43066
chr1	128588199	128592299	Cxcr4	9.45801	9.36521	2.99783	3.06965	0.000136747	-1.63334
chr9	44511787	44526421	Cxcr5	0.710485	0.723214	0.504911	0.443883	0.0693667	-0.595575
chr9	123806477	123811754	Cxcr6	1.1092	1.17308	0.928981	0.828183	0.0643388	-0.377227
chr18	35829818	35861688	Cxxc5	0.180036	0.169175	0.131527	0.128138	0.0566194	-0.427447
chr1	134405990	134411738	Cyb5r1	3.20232	3.0274	1.60683	1.52064	0.0130411	-0.994171
chr7	107748455	107758032	Cyb5r2	1.1339	1.21233	0.408017	0.408956	0.0325977	-1.52198
chr8	122424771	122432940	Cyba	14.8254	14.1186	10.3539	10.7349	0.0228967	-0.456787
chrX	9435254	9469324	Cybb	5.40269	5.67023	2.06342	2.06361	0.024509	-1.42386
chr7	55842071	55932633	Cyfip1	3.08791	3.04069	2.23703	2.14418	0.0113448	-0.484228
chr11	46193849	46312358	Cyfip2	0.48416	0.523076	0.275473	0.292602	0.0287117	-0.826248
chr1	74713574	74737890	Cyp27a1	1.87664	1.75742	0.878005	0.893741	0.0375774	-1.03641
chr16	20308387	20325404	Cyp2ab1	0.353017	0.338629	0.183702	0.221736	0.055963	-0.770553
chr7	27119955	27133660	Cyp2f2	0.106772	0.0957492	0.0829441	0.0749293	0.092326	-0.359305
chr4	96516138	96553651	Cyp2j6	0.20428	0.203802	0.175188	0.18271	0.0935988	-0.189311
chr5	139352617	139357033	Cyp2w1	0.51449	0.536173	0.370036	0.346109	0.00949282	-0.552976
chr17	32536629	32551797	Cyp4f16	1.69083	1.61743	1.15929	1.09111	0.00901507	-0.555891
chr8	71988482	72009626	Cyp4f18	0.497198	0.457371	0.310813	0.311734	0.075864	-0.616667
chr15	78597047	78622019	Cyth4	16.7406	16.33	12.7075	12.9688	0.00821694	-0.365112
chr17	27751232	27820542	D17Wsu92e	1.59622	1.5595	1.4643	1.43269	0.0349246	-0.123414
chr1	97643902	97662018	D1Ertd622e	3.0248	2.91632	2.5217	2.42955	0.0214593	-0.262942
chr7	125707876	125874797	D430042O09Rik	0.504074	0.487752	0.436485	0.457255	0.0711258	-0.150232
chr5	36600486	36696021	D5Ertd579e	1.5446	1.53541	1.30106	1.23939	0.0671395	-0.277851
chr9	43259879	43280075	D630033O11Rik	0.30889	0.333352	0.137197	0.167913	0.0153904	-1.07379
chr4	123403601	123411911	D830031N03Rik	2.05748	1.94986	1.38075	1.23575	0.0205439	-0.615007
chr3	83898287	84040161	D930015E06Rik	0.880777	0.830431	0.631726	0.622986	0.062967	-0.447659
chr12	71831068	71992376	Daam1	0.913363	0.878581	0.594156	0.596491	0.0359954	-0.58978
chr17	49456022	49564337	Daam2	0.403161	0.414282	0.274178	0.263476	0.00304927	-0.60444
chr19	10245265	10304877	Dagla	0.875952	0.900621	0.380787	0.438274	0.0174718	-1.11705
chr5	143464493	143504442	Daglb	5.3778	5.55987	4.6026	4.6467	0.0558302	-0.241889
chr19	10592197	10604258	Dak	1.57724	1.62491	1.17223	1.26724	0.0402453	-0.392473
chr13	60601947	60763191	Dapk1	1.0606	1.04576	0.461105	0.458839	0.00663484	-1.19513
chr15	100615662	100620761	Dazap2	6.89509	6.96531	5.9914	6.05118	0.00287973	-0.202824
chr5	8396969	8422716	Dbf4	0.788203	0.773366	0.688476	0.671544	0.0129149	-0.199368
chr1	120113280	120120919	Dbi	2.7776	2.62528	2.19958	1.96642	0.061494	-0.375066
chr7	45705247	45710203	Dbp	18.9356	17.7344	11.5043	11.7769	0.0467537	-0.655435
chr12	83520466	83541992	Dcaf4	0.996428	0.980674	0.683206	0.751082	0.0667204	-0.463053
chr1	165329501	165460463	Dcaf6	0.417833	0.419316	0.381106	0.384951	0.0174582	-0.128033
chr1	172148015	172196393	Dcaf8	2.02818	1.96301	1.77992	1.76527	0.0798211	-0.170956
chr16	58408535	58469745	Dcbld2	0.437866	0.467916	0.370846	0.401082	0.0882153	-0.230698
chr7	105752989	105787550	Dchs1	0.38886	0.354926	0.245655	0.27018	0.0392675	-0.527978
chr2	3424131	3455354	Dclre1c	3.02166	2.99952	1.86929	1.82804	0.0019315	-0.703562
chr15	39745930	39760938	Dcstamp	1.68063	1.90459	0.504164	0.569669	0.0410395	-1.73929
chr2	91211582	91237066	Ddb2	3.61752	3.66494	2.34184	2.55927	0.0483586	-0.571317
chr4	141683563	141723419	Ddi2	3.85701	3.84502	2.70419	2.54718	0.0396525	-0.552545
chr3	137623672	137628332	Ddit4l	0.140481	0.140799	0.0533613	0.0666223	0.0520987	-1.22917
chr4	138304738	138312611	Ddost	3.40426	3.29004	2.75687	2.74215	0.0569501	-0.283759
chrX	56454839	56507843	Ddx26b	1.25905	1.15983	0.814966	0.832637	0.0736427	-0.553971
chr8	83715177	83723351	Ddx39	2.90673	2.75359	2.35983	2.41328	0.081123	-0.245954
chrX	13281022	13293983	Ddx3x	5.47869	5.3484	4.53327	4.55115	0.0438375	-0.253179
chr8	70292866	70302452	Ddx49	4.08141	4.00557	3.65017	3.58746	0.0146106	-0.160084
chr9	121710389	121712921	Deb1	2.37255	2.30965	1.38895	1.41478	0.00853751	-0.739839
chr7	25202840	25219859	Dedd2	0.862075	0.794512	0.630358	0.61742	0.0944927	-0.408853
chr17	28207778	28228608	Def6	2.48464	2.46513	1.63548	1.81605	0.0734322	-0.520125
chr1	182275770	182282759	Degs1	3.46569	3.3225	2.04835	2.05021	0.0338318	-0.72791
chr17	57066055	57078510	Dennd1c	3.29585	3.18824	2.37583	2.34118	0.0243816	-0.459031
chr6	39462378	39557834	Dennd2a	0.65232	0.658665	0.359864	0.391037	0.02901	-0.803957
chr3	103127556	103169733	Dennd2c	0.715805	0.691244	0.512928	0.514696	0.0401861	-0.45336
chr3	106482431	106503030	Dennd2d	1.71426	1.94575	1.33133	1.23587	0.0957127	-0.511652
chr15	73512560	73572242	Dennd3	0.153563	0.162992	0.123804	0.121244	0.0667421	-0.369392
chr3	90266534	90280665	Dennd4b	4.5618	4.33628	3.69538	3.7383	0.0878293	-0.259417
chr15	89182213	89196474	Dennd6b	1.16381	1.03418	0.722375	0.793763	0.0691421	-0.535784
chr5	32863721	32956300	Depdc5	0.792802	0.745383	0.653457	0.687975	0.0887564	-0.197455
chr2	104721787	104742801	Depdc7	0.637712	0.665187	0.496996	0.538681	0.0448471	-0.331151
chr15	57869502	57892418	Derl1	1.81988	1.85109	1.62767	1.60072	0.0092125	-0.185346
chr16	10530207	10543054	Dexi	3.16831	2.78231	1.98259	2.26045	0.08002	-0.487942
chr6	50207403	50261769	Dfna5	1.08868	0.994347	0.640997	0.685267	0.0429865	-0.651314
chr1	87853287	87944489	Dgkd	3.05695	2.91207	2.38804	2.32499	0.0415073	-0.340839
chr11	89037582	89060748	Dgke	1.25003	1.22157	1.101	1.03295	0.0891353	-0.211919
chr14	78569609	78629290	Dgkh	0.525221	0.507627	0.355347	0.372543	0.00645792	-0.504836
chr2	91932822	91963563	Dgkz	4.24154	4.22323	1.87549	1.79999	0.00654449	-1.20354
chr14	55739020	55745684	Dhrs1	1.21927	1.113	0.847572	0.895916	0.0732156	-0.419758
chr12	72650353	72664828	Dhrs7	0.670403	0.66021	0.60126	0.597245	0.0269684	-0.150855
chr11	60830631	60858423	Dhrs7b	1.32185	1.28511	1.06984	1.10076	0.0130099	-0.264275
chr9	110084319	110101087	Dhx30	2.63872	2.64378	2.14606	2.24886	0.0727967	-0.265384
chr18	37844825	37935411	Diap1	2.11403	2.06617	1.72233	1.70044	0.0171634	-0.288408
chr4	107291465	107307143	Dio1	0.115441	0.116452	0.111025	0.111197	0.0597716	-0.0614576
chr10	76263049	76345291	Dip2a	0.610574	0.597651	0.517461	0.531398	0.0141649	-0.204068
chr13	52504375	52530836	Diras2	0.222659	0.236099	0.16244	0.146208	0.0209669	-0.571771
chr16	35694903	35769356	Dirc2	0.903059	0.939878	0.744315	0.765012	0.0297613	-0.288101
chr8	125054195	125261151	Disc1	0.408237	0.39519	0.313599	0.31745	0.0337077	-0.348415
chrX	75095854	75109776	Dkc1	5.40477	5.1165	2.82207	2.88699	0.0301124	-0.881984
chr3	132085292	132180304	Dkk2	0.212377	0.197562	0.16077	0.165139	0.0897632	-0.33094
chr14	62276229	62292979	Dleu7	0.213807	0.207779	0.171785	0.185349	0.0911081	-0.239361
chr17	70424792	70816729	Dlgap1	0.194636	0.200158	0.160425	0.160983	0.0457702	-0.296694
chr14	47387779	47418407	Dlgap5	3.57196	3.5356	1.86617	2.11385	0.0460067	-0.836579
chr2	119325784	119335666	Dll4	0.175356	0.193413	0.133006	0.149834	0.0740465	-0.382731
chr7	19083849	19093820	Dmpk	0.413237	0.383374	0.288576	0.282622	0.0741243	-0.479884
chr9	54365158	54501626	Dmxl2	0.849638	0.845559	0.632803	0.660265	0.0393561	-0.390655
chr10	62947029	62974188	Dna2	1.05065	1.09659	0.697153	0.645423	0.00768642	-0.67748
chr10	59879591	59898016	Dnajb12	1.69917	1.64427	1.40166	1.43743	0.0247988	-0.235905
chr7	100503020	100514815	Dnajb13	7.89428	7.63542	2.7467	2.93179	0.00177466	-1.45145
chr3	137867675	137908931	Dnajb14	2.46044	2.39661	1.12711	1.16757	0.00213881	-1.08179
chr3	152183871	152193845	Dnajb4	1.96518	1.98207	0.836976	0.785356	0.00709243	-1.28278
chr5	29735898	29757968	Dnajb6	1.82334	1.78633	1.66913	1.59607	0.0853047	-0.144696
chr12	44205897	44210068	Dnajb9	1.15405	1.14217	0.94536	0.893196	0.0606751	-0.320688
chr16	91614257	91618999	Dnajc28	1.6079	1.43778	1.10121	0.98709	0.0550699	-0.544435
chr19	6987911	6992272	Dnajc4	2.56957	2.42031	1.93053	2.09189	0.0484657	-0.310941
chr2	181520485	181552880	Dnajc5	2.29659	2.27811	2.18547	2.19611	0.0231526	-0.0622259
chr4	132535559	132553742	Dnajc8	2.27454	2.26547	1.79737	1.70873	0.0522033	-0.372828
chr12	84114328	84143510	Dnal1	0.35365	0.350942	0.318934	0.324073	0.0210579	-0.131954
chrX	74273217	74281736	Dnase1l1	8.67442	8.55241	6.63432	6.99991	0.0440176	-0.337424
chr1	84369839	84696221	Dner	0.196446	0.194736	0.144322	0.154317	0.0617818	-0.389437
chr19	43846819	43940198	Dnmbp	0.797969	0.782072	0.64063	0.591802	0.0657854	-0.358454
chr9	20907206	20952623	Dnmt1	1.3422	1.32406	1.02541	1.11423	0.0952971	-0.317449
chr12	3806980	3914443	Dnmt3a	4.28969	4.48572	2.5222	2.51587	0.0331873	-0.800595
chr7	134670687	135173647	Dock1	0.594744	0.584368	0.544053	0.533033	0.0215075	-0.130567
chrX	35888832	36076562	Dock11	0.924707	0.910378	0.592278	0.567112	0.00530157	-0.662481
chr11	34226821	34783905	Dock2	1.94973	1.99208	1.56388	1.59618	0.00603594	-0.318906
chr4	98936665	99120915	Dock7	0.816564	0.792873	0.682512	0.671016	0.0272426	-0.249831
chr19	24999529	25202432	Dock8	2.77183	2.61041	1.07567	1.04517	0.0262897	-1.34357
chr5	35057084	35087831	Dok7	0.107708	0.106697	0.0831849	0.075341	0.0844106	-0.43562
chr2	30392254	30400529	Dolpp1	3.04343	2.85098	2.30527	2.36362	0.0776691	-0.336268
chr16	93711907	93740278	Dopey2	1.09671	1.04572	0.644833	0.687717	0.00745232	-0.685058
chr10	80130434	80137387	Dos	3.0461	3.24534	2.82021	2.68594	0.0977257	-0.192346
chr10	80755206	80794347	Dot1l	3.34996	3.29211	2.97866	2.94149	0.0150381	-0.165999
chr8	105985057	105996423	Dpep2	9.22559	8.82465	3.4192	3.25887	0.00952998	-1.43451
chr8	105973520	105979419	Dpep3	2.90493	3.04662	0.626281	0.720616	0.00273783	-2.14363
chr2	25352290	25356332	Dpp7	4.86832	4.77097	3.25177	3.3973	0.00601876	-0.535774
chr6	122626424	122630271	Dppa3	1.20119	1.32735	0.286256	0.322807	0.0289645	-2.05364
chr15	39768485	39857470	Dpys	0.378656	0.414513	0.245113	0.251201	0.0695712	-0.676375
chr10	88322804	88357075	Dram1	2.90573	2.79435	1.76627	1.69472	0.00671019	-0.719797
chr3	106547798	106575341	Dram2	4.01678	4.03415	2.43504	2.30726	0.022165	-0.763569
chr16	94497724	94526629	Dscr3	2.97488	2.82161	2.39158	2.30595	0.0429083	-0.303277
chr13	44922080	45002096	Dtnbp1	3.03433	3.01434	1.86727	1.99878	0.034379	-0.645758
chr19	12466336	12501996	Dtx4	3.29577	3.73027	1.07786	1.12845	0.0542805	-1.67108
chr14	21676572	21714576	Dupd1	0.218866	0.211678	0.162643	0.167782	0.0108648	-0.381838
chr17	26505591	26508472	Dusp1	11.4683	12.397	2.55236	2.72719	0.0265937	-2.17643
chr6	134715468	134792628	Dusp16	0.534005	0.528689	0.462228	0.462094	0.0243584	-0.201259
chr11	3895240	3901296	Dusp18	0.591359	0.532291	0.398876	0.374628	0.0717132	-0.538712
chr2	127336159	127338377	Dusp2	2.69107	2.54659	1.72972	1.67968	0.0314233	-0.619405
chr11	101971144	101984791	Dusp3	7.04024	7.22634	4.64379	4.65486	0.0233627	-0.617546
chr19	53529318	53541322	Dusp5	0.821236	0.974348	0.402464	0.415798	0.0968175	-1.13382
chr10	99263231	99267489	Dusp6	4.54901	4.38155	2.76979	2.59119	0.00475028	-0.736254
chr12	110601395	110666944	Dync1h1	2.96733	2.9054	2.79802	2.71062	0.0885314	-0.0923351
chr17	6306344	6317474	Dynlt1a	3.21075	3.2551	2.52781	2.57268	0.00212967	-0.342204
chr16	94570206	94695519	Dyrk1a	1.70488	1.67547	1.51859	1.52136	0.0529512	-0.153125
chr1	63622851	63686927	Dytn	0.112984	0.112637	0.108661	0.10883	0.00888648	-0.0529457
chr4	136172394	136196056	E2f2	1.23848	1.20319	0.696596	0.688328	0.015471	-0.818061
chr10	110745465	110787384	E2f7	0.442782	0.422607	0.32965	0.344673	0.0209763	-0.359909
chr14	61339763	61360445	Ebpl	0.444999	0.440002	0.408789	0.414538	0.0157706	-0.104214
chr4	137862237	137965229	Ece1	0.386982	0.367002	0.267998	0.306774	0.086858	-0.391544
chr2	6188465	6212994	Echdc3	0.364219	0.370994	0.280955	0.267741	0.0171466	-0.422155
chr13	12471209	12520450	Edaradd	0.737461	0.841194	0.483351	0.565502	0.0620876	-0.589883
chr14	51116553	51117791	Eddm3b	0.155526	0.1613	0.0573884	0.0578713	0.017457	-1.4588
chr2	155701673	155729475	Edem2	1.63718	1.61915	1.37867	1.40187	0.00485816	-0.227882
chr9	25481597	25604110	Eepd1	1.43801	1.38149	0.628915	0.604675	0.00863671	-1.19258
chr11	32522733	32527574	Efcab9	0.532959	0.512673	0.286183	0.315724	0.00999505	-0.796763
chr12	3962554	4038915	Efr3b	1.48766	1.44987	0.690827	0.667398	0.00211417	-1.11288
chr14	70077445	70082613	Egr3	0.387467	0.386395	0.336813	0.346578	0.065573	-0.179365
chr19	6276896	6300096	Ehd1	4.16288	3.73187	1.67358	1.64186	0.0585123	-1.25169
chr10	82866626	82867929	Eid3	4.90589	4.31299	3.38059	3.07912	0.0866882	-0.513122
chr1	131153207	131172234	Eif2d	0.726571	0.778132	0.655317	0.626315	0.0910302	-0.231497
chr8	27260327	27275656	Eif4ebp1	0.97219	1.03098	0.831946	0.855305	0.0829136	-0.24761
chr10	61432497	61452669	Eif4ebp2	2.32898	2.31503	1.97235	1.89542	0.0557149	-0.263869
chr4	137993456	138207079	Eif4g3	1.33124	1.27717	1.06825	1.06751	0.0724654	-0.288421
chr1	37998010	38055579	Eif5b	1.86224	1.94792	1.73887	1.64398	0.0801667	-0.171612
chr3	51255665	51325987	Elf2	3.0556	3.09196	2.33886	2.34462	0.0134449	-0.392433
chr2	103412098	103450988	Elf5	0.345574	0.310283	0.185427	0.20326	0.0435009	-0.754772
chr10	93247416	93311159	Elk3	1.92714	1.81429	1.09675	1.14382	0.0244745	-0.739724
chr8	70539675	70592858	Ell	1.57051	1.51638	1.17225	1.1756	0.0457774	-0.394814
chr13	20090507	20608353	Elmo1	1.05245	1.02921	0.86873	0.836379	0.0149079	-0.28787
chr6	72565922	72598413	Elmod3	0.770379	0.774393	0.732532	0.73943	0.0224887	-0.0696535
chr12	84149174	84194015	Elmsan1	2.90008	2.79411	2.05499	2.1511	0.00941304	-0.437011
chr9	77917365	77984519	Elovl5	0.623894	0.617234	0.477673	0.487915	0.00398797	-0.362172
chr13	117220573	117274415	Emb	1.83237	1.86288	1.31097	1.23927	0.0186991	-0.535039
chr2	112363019	112368027	Emc4	5.61323	5.82161	4.40496	4.40626	0.0504491	-0.376022
chr6	124704370	124712178	Emg1	2.95421	2.98861	2.81621	2.84756	0.0272516	-0.069385
chr11	29743051	30026033	Eml6	0.929292	0.949617	0.701601	0.712863	0.00722011	-0.40964
chr6	135362931	135383173	Emp1	4.79213	4.69719	2.47621	2.7159	0.0175826	-0.869984
chr17	55749984	55853662	Emr4	0.327966	0.303215	0.175085	0.205697	0.0264716	-0.729088
chr9	14353990	14381242	Endod1	0.699457	0.665756	0.602224	0.552083	0.0882541	-0.242099
chr2	32646595	32682669	Eng	1.29806	1.25736	0.93747	0.900341	0.00603227	-0.475572
chr11	118476960	118489198	Engase	2.93894	3.29839	1.29461	1.35819	0.0567361	-1.23341
chr6	124760055	124769509	Eno2	1.09977	1.14965	0.46593	0.631519	0.0703189	-1.0354
chr19	58943425	58971421	Eno4	1.9587	1.94725	1.26887	1.24458	0.00263909	-0.636004
chrX	49009707	49288242	Enox2	0.559924	0.554594	0.498796	0.488288	0.0217767	-0.175175
chr17	44096310	44105808	Enpp4	0.413544	0.375434	0.280507	0.271553	0.0874955	-0.51516
chr19	40659794	40741602	Entpd1	3.10437	3.13139	1.83983	2.02477	0.0453228	-0.690246
chr19	43689689	43733853	Entpd7	1.246	1.20983	0.951549	0.904129	0.0121396	-0.404264
chr15	81586214	81652077	Ep300	3.70975	3.61617	2.86396	2.85217	0.0342677	-0.357971
chr10	25359798	25523518	Epb4.1l2	1.02269	1.04371	0.898717	0.898694	0.0496472	-0.201199
chr2	121018217	121036755	Epb4.2	0.307435	0.289302	0.22995	0.217714	0.0289878	-0.414679
chr1	180989556	181017495	Ephx1	0.723607	0.715753	0.385253	0.403453	0.00615012	-0.867868
chr10	97644068	97681900	Epyc	0.116038	0.114615	0.10986	0.1111	0.0372958	-0.0619388
chr13	103818786	103920586	Erbb2ip	2.33811	2.19361	1.75523	1.73505	0.0826909	-0.376716
chr17	26561512	26656933	Ergic1	0.808334	0.782377	0.625059	0.635199	0.0278388	-0.335953
chr17	15041612	15064232	Ermard	2.91451	2.75559	1.96776	1.97851	0.0574929	-0.522885
chr13	12565883	12609528	Ero1lb	1.42493	1.48436	0.76671	0.761123	0.0260971	-0.92918
chr9	37528089	37538319	Esam	0.240912	0.237028	0.197931	0.210102	0.0855819	-0.228144
chr14	74732297	74750765	Esd	5.17322	5.20091	3.86818	3.86775	0.00666834	-0.423344
chr15	102296293	102324356	Espl1	0.612005	0.58654	0.473426	0.513151	0.0615351	-0.280781
chr10	128510250	128525859	Esyt1	5.58295	5.68018	4.50614	4.69399	0.0245566	-0.291882
chr9	99309967	99358530	Esyt3	0.220442	0.239081	0.128742	0.137694	0.0292705	-0.786348
chr11	79526561	79530609	Evi2a	14.0696	14.0028	7.98575	7.61637	0.0154526	-0.84741
chr11	79513385	79530609	Evi2a-evi2b	12.4329	12.3506	6.36468	6.58739	0.00482339	-0.936197
chr11	79513385	79523762	Evi2b	10.4834	10.2293	5.37455	5.48882	0.00507996	-0.931044
chr13	74169805	74208700	Exoc3	1.69102	1.73018	1.51245	1.52886	0.0370252	-0.16981
chr4	132639046	132724765	Eya3	1.46991	1.4866	1.07541	1.05507	0.00124493	-0.472717
chr10	23104168	23349903	Eya4	0.169556	0.168212	0.114058	0.125562	0.0709145	-0.495284
chr13	36867178	37049213	F13a1	1.24832	1.27187	0.546019	0.554549	0.00425358	-1.19528
chr13	95696920	95702768	F2rl2	0.902126	1.08293	0.564924	0.657477	0.0990492	-0.699462
chr2	129458359	129536602	F830045P16Rik	0.68509	0.654448	0.343234	0.346733	0.0280425	-0.957136
chr3	10012585	10016610	Fabp5	5.87431	6.75434	2.84187	3.09125	0.0652622	-1.08984
chr19	10182888	10196872	Fads1	2.40952	2.16849	1.09486	1.1647	0.0492896	-1.01868
chr19	10064164	10101503	Fads2	0.327958	0.293376	0.187421	0.181003	0.0778781	-0.754002
chr5	125003475	125012547	Fam101a	3.76084	3.62877	2.05967	2.29812	0.0179537	-0.761902
chr2	32535359	32569750	Fam102a	0.328078	0.311888	0.227244	0.227767	0.0553534	-0.492094
chr3	108970997	109027607	Fam102b	1.153	1.14642	0.865965	0.848784	0.00804052	-0.423273
chr15	27655071	27681542	Fam105a	5.76802	5.34632	2.67992	2.61902	0.0421078	-1.06865
chr19	12573525	12589696	Fam111a	3.80296	3.46466	1.99903	1.94644	0.0591521	-0.881286
chr5	64970075	65041901	Fam114a1	1.21863	1.24155	0.755217	0.783683	0.00196726	-0.676864
chr11	95337018	95381872	Fam117a	0.801862	0.853508	0.631207	0.659146	0.0451632	-0.359388
chr9	35216965	35267805	Fam118b	1.66788	1.6609	1.4876	1.49941	0.00433589	-0.156291
chr17	15396246	15433581	Fam120b	1.31507	1.35243	1.18744	1.23326	0.0565952	-0.140064
chrX	53243415	53269805	Fam122b	0.229094	0.231329	0.192491	0.202708	0.0866699	-0.220381
chr2	32876134	32925253	Fam129b	7.1248	7.30264	6.29049	6.48004	0.0239737	-0.175997
chr1	75142786	75147909	Fam134a	2.35274	2.47238	1.76126	1.65022	0.0132939	-0.500167
chr15	25843298	25973696	Fam134b	0.741532	0.725875	0.390382	0.391011	0.0143716	-0.909149
chr11	101096322	101119843	Fam134c	2.27078	2.12609	1.80932	1.73621	0.062484	-0.310476
chr4	106733915	106748292	Fam151a	0.717828	0.684553	0.560883	0.518261	0.0306804	-0.377991
chr12	84345317	84361821	Fam161b	0.802645	0.810662	0.671553	0.67865	0.00177904	-0.256845
chr4	43427020	43429134	Fam166b	11.1117	12.2259	5.52848	5.97603	0.0342452	-1.02046
chr7	100706702	100841630	Fam168a	0.554244	0.53152	0.487325	0.456469	0.0746754	-0.202167
chr1	34813218	34843050	Fam168b	3.01798	3.05906	2.4935	2.34717	0.0581467	-0.328162
chr11	102436981	102447663	Fam171a2	2.91642	3.421	1.34684	1.39283	0.0864802	-1.20989
chr19	44931119	44983787	Fam178a	1.83153	1.82207	1.49869	1.54984	0.046836	-0.261205
chr7	30977043	30989725	Fam187b	0.321864	0.308169	0.165264	0.175129	0.0050692	-0.888226
chr2	172472554	172474316	Fam209	7.86775	8.09506	5.94745	5.54344	0.0217905	-0.474224
chr9	107984224	107985916	Fam212a	19.0493	18.6471	15.9351	15.8928	0.0414663	-0.244135
chr14	40993740	41013775	Fam213a	0.324827	0.337454	0.232272	0.220518	0.00684089	-0.548601
chr4	154896430	154899043	Fam213b	1.50319	1.321	0.693339	0.685463	0.0793366	-1.03442
chr9	74953053	75032468	Fam214a	2.23975	2.11254	0.695573	0.696163	0.0273345	-1.64489
chr4	43032414	43040301	Fam214b	3.4031	3.13591	2.39165	2.5011	0.068325	-0.418427
chr13	34909964	34919992	Fam217a	0.399368	0.403952	0.294021	0.300067	0.00189089	-0.435298
chr7	131334622	131336716	Fam24a	1.21373	1.32145	0.916076	1.00362	0.0509263	-0.40121
chr10	34126067	34127972	Fam26f	1.23307	1.09316	0.671309	0.676957	0.0900163	-0.786889
chr6	22306522	22356081	Fam3c	0.66979	0.600944	0.496019	0.465979	0.0992375	-0.401556
chr16	30599723	30602797	Fam43a	3.69549	3.50788	2.02232	2.22967	0.00916267	-0.760534
chr12	12262139	12376361	Fam49a	2.33601	2.30794	1.17746	1.21078	0.000448664	-0.959405
chr15	63929094	64060448	Fam49b	2.14186	2.01366	1.47525	1.49066	0.0649167	-0.486554
chrX	74313033	74320149	Fam50a	1.40158	1.41112	1.24302	1.27865	0.06174	-0.157576
chr18	34758906	34773760	Fam53c	1.93915	1.87056	1.47078	1.41964	0.0111459	-0.398402
chr3	95282935	95296164	Fam63a	4.7273	4.98775	2.67184	2.75299	0.0249728	-0.840643
chr1	167001417	167091302	Fam78b	0.606639	0.69568	0.203138	0.246295	0.0323879	-1.5349
chr15	80671847	80700425	Fam83f	0.958058	0.961282	0.851478	0.835662	0.0360584	-0.186031
chr15	60818996	60825080	Fam84b	3.74703	4.22466	1.96185	1.82919	0.0561359	-1.07229
chr8	120166397	120177469	Fam92b	0.479962	0.401934	0.16042	0.157456	0.0871255	-1.47214
chr11	26387084	26471883	Fancl	0.641207	0.611925	0.480074	0.477918	0.0616917	-0.387453
chr13	68582248	68592279	Fastkd3	2.20354	2.12438	1.52279	1.56655	0.0130585	-0.486375
chr9	15910193	16378231	Fat3	0.195076	0.209547	0.158324	0.156595	0.0978621	-0.361598
chr4	141576062	141599924	Fblim1	2.52236	2.53924	1.35323	1.45519	0.0249319	-0.849835
chr12	101746565	101819119	Fbln5	0.129504	0.134862	0.094985	0.105659	0.0615148	-0.397899
chr5	110361752	110387127	Fbrsl1	1.27779	1.26025	0.957557	0.975026	0.00166768	-0.393184
chr11	98082554	98149616	Fbxl20	1.64571	1.60029	1.49802	1.47038	0.0512334	-0.128977
chr9	66508459	66514593	Fbxl22	7.07513	6.66436	5.38005	5.76209	0.0440521	-0.302302
chr8	105264648	105269326	Fbxl8	1.85215	1.85993	1.72377	1.75615	0.0743538	-0.0931737
chr17	87990859	88065285	Fbxo11	1.87662	1.7919	1.47915	1.49945	0.0646982	-0.300564
chr10	11281330	11297969	Fbxo30	1.0322	0.984104	0.8369	0.78079	0.0343688	-0.317778
chr14	47472561	47531962	Fbxo34	0.911477	0.879328	0.808533	0.752216	0.098288	-0.19837
chr16	36966073	36979136	Fbxo40	1.52111	1.38235	0.859328	0.926888	0.0412764	-0.700867
chr4	141147922	141204062	Fbxo42	1.63458	1.59048	1.16176	1.12261	0.00414391	-0.49753
chr8	56551134	56593939	Fbxo8	0.690009	0.726421	0.648973	0.623749	0.0969473	-0.154342
chr19	45578257	45660193	Fbxw4	1.1914	1.0988	0.887045	0.957174	0.0688746	-0.312464
chr3	84815577	84979198	Fbxw7	0.935753	0.954381	0.783108	0.749194	0.0241974	-0.302788
chr8	3681737	3690390	Fcer2a	1.35289	1.33519	1.02223	1.05153	0.00700732	-0.374327
chr3	96282909	96293969	Fcgr1	10.3965	10.6525	7.3263	7.04138	0.00343746	-0.550925
chr3	87376387	87392133	Fcrl1	0.941553	0.896791	0.270723	0.326085	0.00394438	-1.62307
chr1	172596640	172602551	Fcrl6	0.293161	0.381261	0.108175	0.169688	0.0783013	-1.27928
chr14	63145150	63177793	Fdft1	6.29005	6.69938	2.92954	3.2044	0.00853381	-1.08245
chr9	62791830	62811648	Fem1b	2.8136	2.92352	2.08645	2.1028	0.0409786	-0.453635
chr19	10199132	10203943	Fen1	1.22464	1.15033	0.989428	0.91833	0.0453593	-0.316031
chr1	36372291	36422110	Fer1l5	0.439043	0.430605	0.32729	0.331242	0.00868134	-0.401178
chr17	63863981	64139496	Fert2	0.562707	0.553011	0.456815	0.44614	0.00473627	-0.305246
chr13	49263110	49309208	Fgd3	5.48662	5.1883	1.09657	1.10606	0.0222756	-2.27693
chr16	16421978	16560149	Fgd4	3.76357	3.55135	2.5828	2.55925	0.0591787	-0.508498
chr8	25518759	25575718	Fgfr1	0.300175	0.3005	0.147185	0.153874	0.0139869	-0.996538
chr3	84442196	84479491	Fhdc1	0.293239	0.339616	0.1524	0.166489	0.0722857	-0.988821
chr8	105329160	105347970	Fhod1	2.31746	2.22787	1.83755	1.91078	0.0225973	-0.278137
chr18	24708623	25133507	Fhod3	0.114469	0.115616	0.109776	0.110728	0.0253665	-0.0613621
chr5	136953275	136966234	Fis1	3.06664	3.09727	2.87828	2.91724	0.0204216	-0.0889077
chr4	62300342	62360548	Fkbp15	2.82643	2.78087	2.35127	2.49581	0.0953265	-0.21019
chr3	89402673	89411863	Flad1	2.94574	2.91478	2.3038	2.3024	0.0155024	-0.347452
chr11	59791408	59809601	Flcn	5.25777	4.95181	3.42484	3.50616	0.0455767	-0.558788
chr9	32422208	32541368	Fli1	3.53736	3.56564	1.69866	1.65924	0.000335672	-1.08087
chr11	60714149	60727221	Flii	3.45255	3.55278	3.11699	3.24827	0.0673937	-0.138234
chrX	74223461	74246534	Flna	6.78439	6.36736	4.7112	4.80984	0.06039	-0.466064
chr11	103171138	103198900	Fmnl1	3.85471	3.68995	3.26802	3.16734	0.0437864	-0.229435
chr3	97628804	97655287	Fmo5	0.568544	0.540745	0.449358	0.452688	0.0811558	-0.298362
chr2	31026206	31096500	Fnbp1	3.25349	2.99174	1.54436	1.51149	0.0488721	-1.03118
chr3	122538719	122619714	Fnbp1l	2.26262	2.10514	1.62365	1.50433	0.0289957	-0.481662
chr3	27416162	27710439	Fndc3b	1.05353	1.07263	0.92117	0.911189	0.0146555	-0.214548
chr11	46235557	46239871	Fndc9	0.499876	0.542238	0.230565	0.249112	0.0231561	-1.11938
chr11	54438179	54518241	Fnip1	2.99459	2.98838	2.47229	2.55812	0.0560428	-0.250186
chr3	79455971	79567679	Fnip2	7.45015	7.7712	2.21711	2.39547	0.00403957	-1.72245
chr8	25998722	26015601	Fnta	1.41677	1.4146	1.31327	1.29885	0.0377462	-0.116279
chr7	101858331	101870788	Folr1	0.59662	0.547319	0.33935	0.32591	0.0503367	-0.78202
chr7	101839988	101845331	Folr2	3.90632	3.99367	1.72198	1.7253	0.012362	-1.19639
chr12	85473901	85477270	Fos	19.5113	20.1611	4.04897	3.84203	0.00664941	-2.32986
chr17	88440712	88490533	Foxn2	2.29947	2.13862	1.34975	1.36135	0.0579468	-0.711061
chr10	42185786	42276742	Foxo3	2.08977	2.00758	1.2201	1.18494	0.0131784	-0.76863
chrX	101254528	101260873	Foxo4	3.25909	3.51586	2.41302	2.54059	0.04852	-0.45173
chr6	98925342	99028298	Foxp1	1.96551	1.86502	1.51194	1.48825	0.0640343	-0.35249
chr17	17876471	17883939	Fpr1	0.711588	0.576805	0.299675	0.233443	0.0683268	-1.27305
chr17	17887824	17893952	Fpr2	0.785499	0.684313	0.266657	0.303975	0.0462846	-1.365
chr19	41845976	41848132	Frat2	1.03594	0.833581	0.527249	0.376611	0.0701122	-1.0485
chr19	5850974	5875208	Frmd8	3.18439	3.13239	2.67224	2.7711	0.0332885	-0.214697
chr3	116859567	116903750	Frrs1	2.46217	2.52322	1.80017	1.79613	0.0273129	-0.471193
chr11	120361534	120368173	Fscn2	1.33407	1.28906	0.909622	1.02519	0.0736937	-0.439096
chr19	9982646	9985111	Fth1	80.4378	86.4027	20.6079	20.8104	0.0300729	-2.01013
chr7	45457944	45459886	Ftl1	66.5864	60.0507	41.6147	41.1717	0.0929231	-0.613234
chr4	135920726	135940300	Fuca1	3.10246	3.20335	1.89468	1.9582	0.00505625	-0.710744
chr7	31051678	31054853	Fxyd1	0.278958	0.251577	0.123073	0.0827392	0.0298959	-1.36612
chr9	45403138	45410278	Fxyd2	0.879111	0.878983	0.507477	0.561919	0.0502196	-0.717216
chr6	117933559	117937335	Fxyd4	3.68154	3.83785	2.27666	2.27052	0.033192	-0.725644
chr7	31032723	31041839	Fxyd5	7.27839	7.31951	3.10577	3.06771	4.6577e-05	-1.2416
chr15	6579847	6665608	Fyb	6.62572	6.34599	1.8039	1.72315	0.0114874	-1.87883
chr9	123789500	123851661	Fyco1	1.2458	1.22991	1.06637	1.06804	0.027956	-0.214005
chr5	135248938	135251047	Fzd9	0.693843	0.568105	0.320031	0.37368	0.099407	-0.863246
chr10	81366879	81378370	Fzr1	9.85579	11.0796	6.29411	6.59439	0.0812213	-0.699859
chr10	39946912	39960153	G630090E17Rik	0.855029	0.786372	0.64388	0.688977	0.0800593	-0.300406
chr11	102189699	102194081	G6pc3	3.78756	3.73025	2.54549	2.34891	0.0335914	-0.61918
chr11	119267967	119285698	Gaa	1.55501	1.57187	1.37638	1.359	0.00381857	-0.192983
chr8	80764434	80880479	Gab1	0.823625	0.789842	0.711723	0.686328	0.042355	-0.206747
chrX	74988545	75084905	Gab3	0.621823	0.636203	0.342847	0.336562	0.00510822	-0.88881
chr6	129533192	129542331	Gabarapl1	2.45654	2.43474	1.90852	1.81352	0.0417494	-0.394118
chr4	46663898	46991714	Gabbr2	0.169273	0.164035	0.133938	0.139071	0.0144895	-0.287907
chr6	67035096	67037407	Gadd45a	2.08288	2.02442	1.49103	1.48808	0.0325389	-0.463309
chr13	51846675	51848474	Gadd45g	3.42486	3.12386	1.5402	1.56644	0.053873	-1.07586
chr19	3409917	3414457	Gal	0.21205	0.201071	0.148666	0.168328	0.0763652	-0.382109
chr8	122578237	122611487	Galns	1.73258	1.85833	1.09615	1.10466	0.05641	-0.706315
chr11	57645442	57787500	Galnt10	0.745183	0.757263	0.573894	0.607386	0.0428242	-0.346962
chr8	124231394	124345723	Galnt2	0.828577	0.820411	0.656535	0.646497	0.00172341	-0.339708
chr10	99108135	99113247	Galnt4	1.92089	1.9364	1.091	1.22398	0.0518552	-0.736588
chr8	57523825	57653055	Galnt7	1.10313	1.08386	0.74164	0.730879	0.00333278	-0.57066
chr5	110544355	110621383	Galnt9	0.465931	0.47108	0.209835	0.175171	0.0360651	-1.28319
chr8	117158135	117205186	Gan	1.08688	1.02707	0.902978	0.93037	0.0910873	-0.205461
chr10	89408823	89443967	Gas2l3	5.51809	5.44987	3.16278	3.03548	0.00361953	-0.82336
chr8	13465374	13494535	Gas6	3.00687	3.2938	0.885618	0.918867	0.0381437	-1.80392
chr11	67532998	67688992	Gas7	3.77544	3.66257	1.35313	1.33328	0.0123567	-1.46924
chr11	100334412	100336996	Gast	0.193734	0.176638	0.0412423	0.0831787	0.0730319	-1.57375
chr6	88198664	88207032	Gata2	0.234694	0.245452	0.178296	0.171235	0.0153285	-0.458053
chr3	90341654	90358120	Gatad2b	1.56222	1.61121	1.45192	1.4112	0.042315	-0.148455
chr5	134099748	134141758	Gatsl2	0.456489	0.473979	0.432099	0.421238	0.0843713	-0.124841
chr16	70313949	70569720	Gbe1	0.388589	0.395609	0.339302	0.343044	0.0155225	-0.200714
chr2	28496891	28505415	Gbgt1	0.944185	0.987267	0.662626	0.627577	0.00857132	-0.582088
chr3	142560052	142573212	Gbp3	0.740319	0.747858	0.639745	0.660553	0.0459914	-0.194704
chr2	62474530	62483653	Gcg	0.16884	0.15322	0.0973457	0.112562	0.0358393	-0.617574
chr14	47153895	47189402	Gch1	1.35783	1.37786	1.25458	1.23016	0.0172262	-0.13881
chr8	116981828	116993449	Gcsh	0.57658	0.547416	0.43407	0.480878	0.0826206	-0.296875
chr8	70629394	70631635	Gdf15	7.38892	7.61229	2.40944	2.70679	0.00206949	-1.55193
chrX	74305012	74311867	Gdi1	3.77499	3.59969	3.08336	3.16679	0.0579677	-0.23869
chr11	87033794	87074137	Gdpd1	0.931613	0.896618	0.502785	0.478898	0.00436419	-0.897119
chr7	126766414	126775645	Gdpd3	3.34564	3.21705	1.77021	1.79804	0.0213108	-0.879071
chr7	99381549	99460984	Gdpd5	0.537133	0.507442	0.268321	0.311165	0.0174829	-0.85007
chr5	139252324	139270050	Get4	3.19563	3.28786	1.76555	1.87404	0.00281287	-0.832995
chr2	28609450	28621982	Gfi1b	0.251969	0.252673	0.175746	0.158169	0.0649283	-0.595779
chr7	121986722	122021198	Gga2	0.946064	0.959009	0.580104	0.627587	0.0313907	-0.657595
chr11	115584255	115603916	Gga3	3.44716	3.40536	3.08239	2.97107	0.059686	-0.178875
chr7	29170210	29173933	Ggn	8.92631	9.06458	7.20391	7.57564	0.0476404	-0.283664
chr14	37120445	37135139	Ghitm	1.56979	1.59583	1.45053	1.4221	0.0172424	-0.140116
chr6	113716119	113719454	Ghrl	4.3993	4.10584	2.90791	2.82139	0.0497769	-0.569976
chr6	48647234	48660875	Gimap8	0.129857	0.133841	0.109375	0.108544	0.0466112	-0.275095
chr8	120581266	120589075	Gins2	1.58787	1.45028	0.595923	0.553535	0.0312718	-1.40224
chr3	152093841	152165900	Gipc2	0.371408	0.349566	0.247474	0.240608	0.041588	-0.562824
chr5	114727408	114773491	Git2	2.77011	2.69218	2.1769	2.13562	0.0152805	-0.340975
chrX	134588169	134601005	Gla	2.32802	2.31799	1.46953	1.49585	0.00361167	-0.647775
chr9	114401078	114474379	Glb1	1.27238	1.26871	1.0967	1.07742	0.0279501	-0.225016
chr19	30098441	30175441	Gldc	0.245053	0.261189	0.17531	0.169962	0.0434353	-0.552094
chr10	127329882	127341579	Gli1	3.13413	2.93147	1.72196	1.92939	0.0141464	-0.73222
chr10	111985448	111997264	Glipr1	10.0019	9.44462	4.03456	4.08468	0.0300245	-1.2601
chr8	71611024	71624911	Glt25d1	2.77852	2.78964	2.21014	2.36631	0.0980121	-0.282972
chr5	114669500	114690935	Gltp	2.79178	2.7256	2.06163	2.16923	0.0171148	-0.383032
chr1	153899929	153909723	Glul	5.10351	5.0914	3.73587	3.63563	0.0207707	-0.467819
chr9	99006965	99035690	Gm1123	1.12207	1.30892	0.520639	0.463913	0.0618673	-1.304
chr11	94694498	94704499	Gm11541	0.577566	0.567631	0.309023	0.296101	0.00129787	-0.920293
chr11	115020728	115027012	Gm11710	1.49523	1.46176	0.689665	0.885487	0.0821107	-0.908638
chr11	115020689	115026933	Gm11711	1.45547	1.4163	0.694083	0.87586	0.0768877	-0.871228
chr11	48904656	48927182	Gm12185	0.947065	0.930807	0.701763	0.66261	0.0250605	-0.460861
chr3	95236920	95241109	Gm128	7.49206	7.77019	5.57147	5.76372	0.0110485	-0.429159
chr4	145617146	145624394	Gm13212	1.02009	1.07449	0.82339	0.843498	0.0538519	-0.329504
chr4	88754868	88755416	Gm13271	0.983788	0.780849	0.194471	0.392215	0.053341	-1.58871
chr4	88760774	88761584	Gm13283	0.903281	0.810026	0.570129	0.501217	0.0372392	-0.677359
chr4	42158842	42168603	Gm13305	0.220927	0.225036	0.171048	0.149244	0.0997348	-0.477536
chr5	115102922	115107962	Gm13826	2.16227	2.18481	1.81846	1.71056	0.0729174	-0.300779
chr2	145549455	145554982	Gm14092	0.202052	0.22194	0.167108	0.142589	0.0729149	-0.45318
chr19	34592888	34599427	Gm14446	0.583013	0.540962	0.380278	0.409043	0.0303123	-0.509926
chr2	78237547	78302230	Gm14461	0.142881	0.148626	0.11588	0.122208	0.0252167	-0.292036
chr7	3884214	3898092	Gm14548	1.45953	1.51289	0.780706	0.748557	0.00464261	-0.958801
chr8	21249762	21250461	Gm15292	0.110181	0.0816223	0	0.0341653	0.0746345	-2.48902
chr1	177991435	178048291	Gm16432	0.268886	0.271442	0.226801	0.223879	0.00203953	-0.261732
chr11	60902246	60913792	Gm16515	1.8944	1.78881	1.24913	1.19552	0.0228405	-0.591336
chr3	79345376	79464128	Gm17359	1.85647	1.92587	0.779857	0.838404	0.00201867	-1.22483
chr7	19852003	19858355	Gm19345	0.709299	0.637726	0.324364	0.436124	0.0632255	-0.824779
chr4	42158116	42168604	Gm2002	0.268031	0.269277	0.179514	0.179886	0.00203753	-0.580159
chr13	120140246	120155335	Gm20767	0.227135	0.211745	0.174215	0.158271	0.0408482	-0.400533
chr11	55097985	55113028	Gm2a	2.44469	2.27374	1.44285	1.36371	0.0274306	-0.749504
chr17	15009840	15022449	Gm3435	4.30008	4.27147	3.29061	3.01526	0.0742707	-0.442861
chr17	88125512	88131116	Gm4832	0.618441	0.610857	0.285252	0.315352	0.0221086	-1.03335
chr10	88729541	88731101	Gm4925	1.92541	1.81037	1.50291	1.37778	0.0378545	-0.374995
chr7	99624067	99627103	Gm4980	0.45662	0.413435	0.198912	0.267448	0.0530451	-0.899663
chr9	65361060	65380377	Gm514	1.08645	1.0943	0.974655	0.979147	0.00466406	-0.15854
chr11	89073841	89093064	Gm525	0.444719	0.419973	0.297522	0.331705	0.037553	-0.458606
chr4	148643317	148671572	Gm572	0.213973	0.222118	0.192358	0.180031	0.0638047	-0.227819
chrX	109196756	109200445	Gm6377	0.605443	0.626372	0.288886	0.297791	0.00771011	-1.07015
chr9	99229376	99237239	Gm6432	0.460356	0.417221	0.149087	0.221716	0.0423743	-1.24287
chr19	11492038	11512577	Gm8369	0.90932	0.92502	0.624371	0.562767	0.0475504	-0.627773
chr1	93918437	93941239	Gm9994	0.192525	0.18641	0.144885	0.147676	0.0201661	-0.373213
chr7	28437447	28446895	Gmfg	3.6397	3.46624	2.16193	2.22183	0.0241787	-0.696857
chr8	69808687	69821870	Gmip	7.95111	7.58455	7.01145	6.71176	0.0658565	-0.178966
chr13	24751845	24761937	Gmnn	1.15616	1.03174	0.559673	0.71938	0.0513832	-0.774471
chr5	140759944	140830431	Gna12	3.35985	3.19602	1.33653	1.31457	0.0242177	-1.3062
chr11	109362794	109401369	Gna13	3.22841	3.12373	2.69085	2.5129	0.0482776	-0.287691
chr3	108093066	108101430	Gnat2	0.653775	0.64121	0.428965	0.36262	0.0745877	-0.710119
chr5	17962570	18019668	Gnat3	0.648122	0.623519	0.511406	0.459244	0.0675587	-0.389668
chr6	124834240	124840275	Gnb3	2.23329	1.95695	1.30674	1.61057	0.0912419	-0.522394
chr14	19872559	19976693	Gng2	2.55122	2.60275	0.785967	0.842805	0.000502633	-1.6619
chr17	46725664	46729165	Gnmt	1.64988	1.58076	1.37994	1.45295	0.0586409	-0.189545
chr18	38327537	38338993	Gnpda1	3.33788	3.54097	1.83261	1.8178	0.0390197	-0.914109
chr5	69575002	69592285	Gnpda2	1.22991	1.19172	1.02564	0.999037	0.0187688	-0.258287
chr10	88379412	88447329	Gnptab	1.35511	1.35459	1.1214	1.08864	0.0416321	-0.294061
chr17	25234318	25240116	Gnptg	1.85302	1.9287	1.72164	1.60638	0.0985851	-0.184378
chr14	67745229	67749436	Gnrh1	1.71168	1.6274	1.35946	1.39645	0.0557715	-0.276922
chr10	121365090	121397245	Gns	4.65141	4.77387	3.11651	3.04433	0.00498152	-0.613408
chr3	95588934	95619247	Golph3l	1.59557	1.54337	1.27501	1.23532	0.0133364	-0.3224
chr19	43499753	43524605	Got1	1.17917	1.15361	0.876221	0.885996	0.0138508	-0.404659
chr11	70639122	70642055	Gp1ba	5.00227	4.82421	3.65771	3.7862	0.0115562	-0.400614
chr10	51480679	51486219	Gp49a	27.0253	30.6176	13.2091	13.3504	0.0728591	-1.11791
chr1	166130460	166166510	Gpa33	0.310844	0.292788	0.207918	0.22126	0.0203396	-0.492093
chr2	132529083	132578248	Gpcpd1	1.69651	1.65598	1.05924	1.07738	0.00731194	-0.649903
chr2	57237678	57370719	Gpd2	0.439091	0.442568	0.360198	0.381987	0.0918294	-0.248442
chrX	166238943	166389033	Gpm6b	0.122383	0.123923	0.10414	0.104857	0.00918205	-0.23697
chr6	49036518	49058182	Gpnmb	33.5774	37.659	8.04294	9.08014	0.0366742	-2.05667
chr2	31152316	31216567	Gpr107	2.05394	1.97843	1.84	1.80233	0.0757929	-0.146766
chr17	43270347	43324406	Gpr110	0.129646	0.131398	0.120253	0.121928	0.0162066	-0.108207
chr10	14402585	14545036	Gpr126	0.292493	0.295381	0.227677	0.231018	0.00130494	-0.357972
chr12	112850876	112860916	Gpr132	2.89963	2.8044	1.98139	2.00281	0.0276358	-0.517691
chr13	13357620	13393624	Gpr137b	3.14235	3.2224	1.11788	1.18996	0.000751096	-1.46356
chr13	19749682	19824257	Gpr141	1.26975	1.11775	0.437284	0.417907	0.0592541	-1.48118
chr6	124858445	124863917	Gpr162	3.82831	3.80569	0.577775	0.541175	0.000190567	-2.77029
chr18	31942999	31949636	Gpr17	0.110239	0.107454	0.0642279	0.0647684	0.0159702	-0.754965
chr10	127749602	127751798	Gpr182	1.20996	1.27306	0.954409	0.957002	0.0695761	-0.377458
chrX	13632769	13640858	Gpr34	2.35172	2.41222	0.873922	0.826657	0.000879558	-1.48613
chr1	92973119	92986391	Gpr35	0.258231	0.247182	0.198066	0.203331	0.0338167	-0.332433
chr12	100876682	100899524	Gpr68	1.88647	1.87208	0.919111	0.955596	0.00445921	-1.00351
chr13	81095068	81633144	Gpr98	0.143563	0.138639	0.129926	0.127957	0.0918893	-0.130012
chr2	26315533	26348237	Gpsm1	0.843075	0.859195	0.788588	0.797414	0.0433248	-0.102065
chr3	108678638	108722299	Gpsm2	0.741748	0.720019	0.587433	0.581436	0.0343724	-0.3226
chr17	34589806	34591754	Gpsm3	7.43281	6.78029	5.45251	5.81101	0.0864641	-0.335563
chr9	108339080	108340344	Gpx1	27.6626	25.6382	18.38	17.4199	0.0383191	-0.574202
chr11	54902854	54910382	Gpx3	4.31223	4.30103	1.94888	2.07472	0.0166022	-1.09807
chr10	80053488	80056439	Gpx4	9.56509	9.32855	8.24586	8.3112	0.0490308	-0.190454
chr9	40297907	40455764	Gramd1b	1.00481	1.06802	0.552687	0.58124	0.0190687	-0.870274
chr18	56432132	56503792	Gramd3	0.456769	0.447451	0.373774	0.377586	0.0189711	-0.26717
chr15	86057695	86137636	Gramd4	1.58819	1.66007	0.575015	0.618092	0.00428854	-1.44494
chr11	115644144	115708597	Grb2	5.1585	5.10054	3.48604	3.4685	0.00590442	-0.560869
chr12	24572287	24617391	Grhl1	0.230517	0.249826	0.182721	0.196966	0.0604246	-0.339254
chr4	135541888	135573620	Grhl3	0.230574	0.221154	0.166803	0.166325	0.0499178	-0.439378
chr11	115249169	115267243	Grin2c	0.262063	0.303042	0.188682	0.169129	0.08029	-0.659321
chr6	91761510	91807393	Grip2	0.96768	0.959957	0.377818	0.402337	0.00710773	-1.305
chrX	7789993	7820567	Gripap1	1.87415	1.83344	1.32571	1.33257	0.0210861	-0.479989
chr19	60889749	61092555	Grk5	0.656216	0.613988	0.31844	0.312641	0.0385735	-1.00916
chr13	55445072	55460927	Grk6	1.29697	1.28286	0.99703	0.948935	0.0339421	-0.40679
chr11	102430322	102436809	Grn	13.5821	12.212	5.31181	5.75042	0.040669	-1.2214
chr8	13176869	13200624	Grtp1	3.53391	3.70713	2.74856	2.99085	0.0453731	-0.335294
chr5	21186267	21291701	Gsap	1.78491	1.7181	0.960575	0.977151	0.0196221	-0.854231
chr8	120488866	120581383	Gse1	1.38105	1.36689	0.715713	0.762262	0.0140286	-0.894729
chr8	33653238	33698162	Gsr	1.16577	1.1754	0.742509	0.743707	0.00633034	-0.655586
chr2	155563183	155592706	Gss	0.683479	0.668655	0.543867	0.526602	0.00703113	-0.336995
chr3	108012250	108017973	Gstm1	2.55017	2.25305	0.993141	1.0015	0.0669063	-1.26787
chr3	108040408	108044856	Gstm4	0.67528	0.705479	0.590992	0.553012	0.0435841	-0.271369
chr5	134357661	134456262	Gtf2ird1	0.381955	0.349496	0.291102	0.31099	0.0989796	-0.280777
chr5	134184038	134218143	Gtf2ird2	1.47913	1.4688	0.961387	0.944618	0.00111158	-0.62915
chr17	46161032	46169370	Gtpbp2	3.93026	3.80109	3.30183	3.40265	0.0281592	-0.205595
chr17	47385393	47392967	Guca1b	0.59486	0.587564	0.51592	0.510801	0.00519731	-0.203703
chr10	75506814	75517322	Gucd1	1.93861	1.89764	1.82891	1.78407	0.0675079	-0.0865075
chr5	129989021	130002828	Gusb	6.0578	5.92772	5.48018	5.509	0.0709495	-0.125209
chr3	20122084	20155096	Gyg	1.86756	1.91407	1.03088	1.11262	0.00843175	-0.81904
chr17	34282751	34287771	H2-Aa	5.99103	5.62016	5.06669	4.75252	0.0690671	-0.241837
chr17	35263094	35267497	H2-D1	16.6085	15.3228	12.0213	11.4716	0.0610462	-0.442746
chr17	34122832	34139101	H2-DMa	9.52943	9.381	8.15757	8.2952	0.00685773	-0.200852
chr17	34305867	34316674	H2-Eb1	3.75569	3.84337	3.1786	3.05176	0.017712	-0.286505
chr17	35263123	35266730	H2-L	16.0567	14.3545	11.5129	10.792	0.0933084	-0.447242
chr17	36812175	36815566	H2-M10.6	0.124916	0.117776	0.0942821	0.0915541	0.0517315	-0.385095
chr1	180802568	180813603	H3f3a	4.9239	4.61706	2.68156	2.63595	0.0419677	-0.843384
chr4	149979481	150009023	H6pd	1.34392	1.24085	1.08343	0.969263	0.07546	-0.332518
chr17	83831354	83846790	Haao	0.526383	0.49159	0.266955	0.213504	0.0213123	-1.08321
chr10	93488768	93516743	Hal	0.333119	0.298781	0.165078	0.137442	0.019711	-1.06267
chr17	17843326	17855188	Has1	0.892748	0.928294	0.269525	0.241594	0.00158811	-1.83303
chr14	54541785	54554361	Haus4	0.636905	0.623801	0.531043	0.516522	0.00862389	-0.267192
chr4	86581285	86612022	Haus6	0.588831	0.598624	0.543189	0.545429	0.0519744	-0.125375
chr8	71251124	71272590	Haus8	1.00639	0.984744	0.766204	0.786558	0.00463345	-0.358754
chr3	89995446	89998716	Hax1	4.35721	3.99553	3.26989	3.08196	0.066866	-0.395073
chr12	31926455	31950535	Hbp1	3.53899	3.69501	2.36921	2.35047	0.0368939	-0.616105
chr2	153108468	153151441	Hck	3.83264	3.76395	1.4458	1.48159	0.001578	-1.37574
chr16	36934983	36963214	Hcls1	2.66807	2.54339	1.80945	1.74685	0.0193397	-0.551311
chr7	30417712	30419854	Hcst	22.4542	23.9057	12.0567	12.7435	0.0178848	-0.902526
chr4	129516104	129542646	Hdac1	1.62349	1.52727	1.35311	1.28036	0.0570134	-0.258735
chr11	102195747	102230172	Hdac5	2.42292	2.29128	1.34973	1.33265	0.0381462	-0.813499
chr15	97792664	97814863	Hdac7	2.55346	2.48016	1.33939	1.36303	0.0109891	-0.897344
chr7	80343137	80346097	Hddc3	0.936688	0.954113	0.852082	0.806809	0.0895917	-0.188778
chr7	81881256	81934459	Hdgfrp3	1.56847	1.53887	0.839961	0.860046	0.00134625	-0.870139
chr12	51875873	51971321	Heatr5a	1.58434	1.58105	1.21031	1.19873	0.00542383	-0.393925
chr10	17900466	17948067	Heca	0.921429	0.885757	0.79926	0.770615	0.0387139	-0.203095
chr1	53806874	54195034	Hecw2	0.159128	0.161905	0.145238	0.150675	0.0873412	-0.117549
chr10	120083608	120112965	Helb	0.758176	0.747258	0.577193	0.540969	0.0425958	-0.42905
chr2	181227615	181242027	Helz2	1.51767	1.58153	1.06974	1.12514	0.00923252	-0.497754
chr6	3457089	3494498	Hepacam2	0.169849	0.168528	0.135792	0.132147	0.0177561	-0.336727
chr9	15051841	15112108	Hephl1	0.106707	0.112182	0.0836996	0.0931216	0.0854671	-0.307908
chr9	66350450	66508775	Herc1	1.31122	1.24414	0.979825	0.960993	0.0530048	-0.396862
chr6	58833700	58920396	Herc3	0.627621	0.629795	0.412205	0.39281	0.0254903	-0.643374
chr10	63243797	63317881	Herc4	2.16649	2.06509	1.68689	1.65885	0.0563775	-0.338871
chr8	94386500	94395358	Herpud1	4.22991	3.68423	1.68433	1.9061	0.0496168	-1.14028
chr9	59539667	59565105	Hexa	9.00111	8.75054	6.11794	6.27878	0.00605691	-0.517995
chr5	16553495	16573434	Hgf	0.507933	0.530795	0.352758	0.28506	0.0803546	-0.703601
chr8	25944459	25976744	Hgsnat	8.98507	9.04541	2.60333	2.97215	0.0160097	-1.69327
chr16	17233587	17263430	Hic2	0.687763	0.680603	0.628501	0.628988	0.0401906	-0.121908
chr15	100364585	100383955	Higd1c	0.353871	0.337258	0.25125	0.22439	0.0326593	-0.539085
chr13	54590231	54591147	Higd2a	4.4562	4.54688	3.0637	3.41537	0.0724635	-0.474632
chr5	135406519	135545122	Hip1	2.13514	2.13248	1.9294	1.91048	0.0253368	-0.15237
chr7	27523261	27531174	Hipk4	2.44296	2.5524	0.884382	0.899368	0.0194386	-1.48568
chr7	126861972	126865122	Hirip3	5.08554	4.66394	3.89066	3.71491	0.0865295	-0.358269
chr13	21779832	21780625	Hist1h1b	12.3829	11.8713	9.31762	10.2091	0.0664706	-0.312785
chr13	23683473	23683959	Hist1h2ac	11.0929	10.8003	9.06359	8.50104	0.0413163	-0.31781
chr13	23570663	23571220	Hist1h2ae	11.1308	11.1138	8.86491	9.04669	0.0254518	-0.312561
chr13	21716412	21716859	Hist1h2ai	11.8885	13.3381	7.70866	9.67015	0.0940761	-0.537616
chr13	21753377	21753912	Hist1h2ak	12.4522	11.1975	9.09665	8.61521	0.0989666	-0.417106
chr13	23746734	23747223	Hist1h2bb	14.3323	14.8177	12.2044	12.5024	0.0265531	-0.238588
chr13	23583670	23621094	Hist1h2be	1.0228	1.08013	0.860938	0.935505	0.0899364	-0.227258
chr13	22035821	22036320	Hist1h2bk	13.8136	13.8347	10.4648	10.7682	0.0293367	-0.380883
chr13	21715713	21716143	Hist1h2bl	11.9107	12.2069	9.74828	10.2746	0.0376034	-0.268437
chr13	21754123	21754553	Hist1h2bn	16.2093	16.7845	11.9788	10.2746	0.0746161	-0.568169
chr13	21806412	21810199	Hist1h2bq	4.51483	4.50466	3.40507	3.49994	0.0268571	-0.385402
chr13	21806412	21810199	Hist1h2br	4.51483	4.50466	3.40507	3.49994	0.0268571	-0.385402
chr13	23575763	23576266	Hist1h3d	12.096	13.3277	9.32225	9.78051	0.0909731	-0.412393
chr13	21782915	21783397	Hist1h3i	15.659	14.737	10.6128	10.8012	0.0560469	-0.505327
chr13	23760795	23761249	Hist1h4a	17.0488	18.0964	13.8494	13.098	0.0301898	-0.383182
chr13	21750145	21750553	Hist1h4k	24.1621	25.6603	19.416	20.8378	0.0437987	-0.30767
chr3	96221121	96223738	Hist2h2be	6.68046	6.47499	4.68306	4.24338	0.0335083	-0.559504
chr3	96268654	96269155	Hist2h3b	15.9106	16.9682	12.9047	13.9666	0.0569723	-0.291092
chr11	58954685	58955192	Hist3h2a	18.8364	18.3991	15.0642	14.3195	0.0222737	-0.341663
chr10	13966379	14151378	Hivep2	0.281424	0.276636	0.238104	0.236622	0.0235201	-0.233325
chr10	62268855	62340421	Hk1	0.919042	0.90405	0.748034	0.759834	0.00457378	-0.273877
chr16	94129306	94287856	Hlcs	0.395891	0.378561	0.255867	0.245669	0.0116779	-0.626823
chr6	87913976	87936613	Hmces	0.882882	0.858192	0.668506	0.708945	0.027497	-0.337977
chr17	27556574	27563672	Hmga1	6.94429	6.94889	4.86958	4.72382	0.0214468	-0.534263
chr17	27556653	27563671	Hmga1-rs1	6.95761	6.99964	4.89472	4.76406	0.0105814	-0.531102
chr10	120361275	120476935	Hmga2	0.456133	0.475779	0.222367	0.231671	0.00885782	-1.03738
chr8	57511843	57515999	Hmgb2	4.01205	3.81641	3.06855	3.01105	0.0532412	-0.364752
chr4	128260212	128260895	Hmgb4	0.169143	0.125302	0.0520108	0.0349656	0.0983331	-1.7593
chr4	135946453	135962617	Hmgcl	4.84331	4.71214	3.07017	3.12629	0.00981284	-0.62488
chr13	96648962	96670936	Hmgcr	4.41792	4.30489	3.8055	3.74732	0.0269891	-0.207778
chr13	119690462	119708077	Hmgcs1	3.03869	2.98469	2.6398	2.6654	0.0208638	-0.183166
chr10	80016672	80031471	Hmha1	8.65974	8.10376	5.22805	5.1962	0.0549677	-0.68538
chr8	75093618	75100593	Hmox1	5.76934	5.96715	1.82837	2.16389	0.00628385	-1.55572
chr16	4726361	4766249	Hmox2	2.55641	2.49168	2.06169	2.06197	0.0445008	-0.291812
chr19	42045851	42070939	Hoga1	0.237914	0.227416	0.193985	0.208468	0.0824424	-0.209434
chr7	81600481	81692965	Homer2	0.124913	0.128317	0.111774	0.112844	0.0551138	-0.172975
chr5	77086986	77095267	Hopx	0.372016	0.337598	0.235936	0.276854	0.0694894	-0.468666
chr11	96323126	96347930	Hoxb3	0.349313	0.327778	0.270679	0.233963	0.0788229	-0.424089
chr12	17690814	17791926	Hpcal1	1.93813	1.89621	1.113	1.11245	0.0165652	-0.784881
chr6	65117293	65144730	Hpgds	6.69758	7.00672	3.57862	3.7097	0.0132093	-0.91097
chr7	31098725	31110997	Hpn	1.3744	1.35057	0.683142	0.675268	0.00522017	-1.00432
chrX	52988078	53021660	Hprt	1.79572	1.81957	1.60576	1.52824	0.0794603	-0.206106
chr19	42755196	42779976	Hps1	1.45766	1.44937	1.36187	1.35791	0.00969619	-0.096056
chr19	46003478	46006173	Hps6	1.62892	1.53485	1.35767	1.2406	0.0684733	-0.284093
chr11	64435332	64522835	Hs3st3a1	0.138185	0.144097	0.119761	0.126909	0.0650963	-0.194555
chr1	36068400	36106446	Hs6st1	1.31478	1.3144	0.589162	0.627702	0.0173574	-1.11144
chr18	80229756	80247102	Hsbp1l1	0.395162	0.430882	0.319477	0.344194	0.0772458	-0.31575
chr11	101078411	101080505	Hsd17b1	2.92398	2.49305	1.35715	1.72212	0.056196	-0.814914
chrX	96306867	96357240	Hsf3	0.436508	0.462113	0.175597	0.150762	0.0038782	-1.46125
chr7	30553302	30555439	Hspb6	9.08197	8.85045	8.2284	8.47085	0.0668183	-0.102787
chr4	141420779	141425310	Hspb7	2.17571	2.32321	1.00353	1.0067	0.0376042	-1.16222
chr16	35770386	35828462	Hspbap1	0.63124	0.636597	0.478938	0.520594	0.0935463	-0.343045
chr7	130936203	130985658	Htra1	0.13315	0.140169	0.122829	0.117343	0.0711215	-0.186518
chr6	83051267	83054571	Htra2	7.64571	7.60663	2.68791	3.18035	0.0323421	-1.37803
chr16	90386397	90499553	Hunk	0.12013	0.116724	0.103284	0.10848	0.0714458	-0.161541
chr9	107576952	107580133	Hyal1	2.04587	2.08056	0.882222	1.20121	0.0953402	-0.985932
chr9	107581296	107587359	Hyal3	5.25257	5.08151	3.27521	3.78922	0.0743405	-0.548765
chr3	105925891	105932664	I830077J02Rik	0.693638	0.72023	0.555955	0.507743	0.0425781	-0.410559
chr12	21316392	21323607	Iah1	7.18394	7.52022	3.91915	4.46517	0.0180212	-0.810459
chr1	185286662	185329401	Iars2	2.09755	2.11388	1.62078	1.67577	0.0256324	-0.353353
chr6	8630527	8758458	Ica1	0.218833	0.208493	0.186043	0.183502	0.0970306	-0.209587
chr1	59989068	60043087	Ica1l	0.549619	0.584598	0.459669	0.469947	0.086787	-0.28699
chr9	21015960	21028796	Icam1	4.58703	4.2026	3.20198	3.16473	0.0975557	-0.465254
chr11	106377656	106382641	Icam2	0.625711	0.555089	0.441816	0.407208	0.0874274	-0.475887
chr9	21029373	21030531	Icam4	8.0475	7.51359	4.4481	4.35147	0.0438173	-0.822438
chr10	78069368	78079525	Icosl	1.67576	1.61495	0.860368	0.839392	0.0128974	-0.953068
chr1	65158616	65179142	Idh1	5.07478	5.00744	4.1328	4.1094	0.0121166	-0.290712
chr7	80094847	80115350	Idh2	2.37402	2.34861	2.04446	1.9778	0.0364541	-0.231584
chr8	84661331	84662852	Ier2	9.51947	8.51496	5.34836	6.31189	0.0446693	-0.629155
chr1	155096367	155099636	Ier5	10.4134	10.6289	7.28072	7.26162	0.0201413	-0.533033
chr6	125145241	125161782	Iffo1	4.14859	4.11323	3.40179	3.45785	0.00480307	-0.268327
chr4	139530548	139620382	Iffo2	0.736867	0.733546	0.650093	0.647854	0.00117224	-0.17999
chr12	103434189	103440245	Ifi27	8.0056	8.20104	6.6753	7.03906	0.0475987	-0.240898
chr12	103433873	103443680	Ifi27l2a	8.03385	7.94114	6.8533	7.04733	0.0281587	-0.200665
chr12	103450898	103457223	Ifi27l2b	0.194825	0.175898	0.117943	0.117048	0.0875979	-0.657736
chr19	34583529	34588982	Ifit3	2.00557	2.10827	1.63513	1.52845	0.0235176	-0.378928
chr7	140954839	140955961	Ifitm2	7.51632	6.22916	2.3429	3.02244	0.0521126	-1.35722
chr7	141009590	141010744	Ifitm3	4.60498	4.32602	2.06245	1.71765	0.00853948	-1.2404
chr7	140948962	140950239	Ifitm5	4.46298	4.15507	2.28106	2.20675	0.0371293	-0.94135
chr7	141015812	141016892	Ifitm6	1.8541	1.45276	0.559165	0.796051	0.0745213	-1.28694
chr4	88841816	88842459	Ifna4	0.179665	0.133096	0.0552464	0.0371408	0.0983362	-1.7593
chr16	91485215	91510522	Ifnar1	6.26005	6.06116	4.05248	4.10026	0.0226555	-0.595787
chr16	91372783	91394043	Ifnar2	3.51393	3.46188	2.91573	2.84871	0.00615945	-0.27518
chr17	25016086	25099497	Ift140	0.518916	0.522584	0.50595	0.504195	0.0385857	-0.0441004
chr12	86082561	86162459	Ift43	0.411119	0.400602	0.365914	0.373327	0.03806	-0.134939
chr16	49699294	49765126	Ift57	0.39016	0.378731	0.35668	0.350068	0.063652	-0.121583
chr7	67952257	68233667	Igf1r	0.410111	0.403865	0.293998	0.302115	0.00297053	-0.4494
chr16	22059009	22163299	Igf2bp2	1.27056	1.36822	0.92615	0.959475	0.0581512	-0.484828
chr17	12682406	12769706	Igf2r	1.38859	1.40119	0.746276	0.801796	0.0217485	-0.849679
chr7	121064067	121074530	Igsf6	10.5003	10.3306	6.16219	6.64657	0.0223086	-0.701594
chr1	172312407	172319835	Igsf8	1.76781	1.4709	0.72692	0.9388	0.0593379	-0.959273
chr1	172482213	172498877	Igsf9	0.482971	0.429685	0.238756	0.240764	0.0775603	-0.92848
chr18	36744656	36757639	Ik	3.01054	2.79931	2.41875	2.28091	0.0624607	-0.305945
chr1	131254602	131279563	Ikbke	6.50573	6.14403	3.36007	3.72847	0.00851861	-0.83555
chr9	45253839	45269146	Il10ra	18.3824	18.0812	14.2214	13.4908	0.0284813	-0.395936
chr4	41760443	41769473	Il11ra1	1.12156	1.08674	0.928408	0.986469	0.0696158	-0.205684
chr4	42158116	42168604	Il11ra2	0.268031	0.269277	0.179514	0.179886	0.00203753	-0.580159
chr8	70808449	70821423	Il12rb1	0.356173	0.351805	0.249162	0.274268	0.0784349	-0.435708
chrX	36112139	36171261	Il13ra1	0.235784	0.227745	0.150212	0.136127	0.0174904	-0.694935
chr8	82331624	82402586	Il15	2.19886	2.23916	1.78864	1.70592	0.0250781	-0.344805
chr7	83643063	83735490	Il16	0.834936	0.857103	0.574204	0.557332	0.00337083	-0.58048
chr14	29996168	30008896	Il17rb	2.52627	2.43403	2.24394	2.32098	0.084754	-0.119838
chr9	50565368	50581837	Il18	0.603263	0.623579	0.465909	0.423426	0.0428024	-0.464151
chr7	102015077	102018155	Il18bp	7.65662	7.4515	6.03598	6.1372	0.0177707	-0.311618
chr2	24336860	24351491	Il1rn	0.786958	0.871545	0.495303	0.523954	0.0598649	-0.702364
chr7	125603429	125633570	Il21r	1.15112	1.26351	0.617573	0.612469	0.0597457	-0.973095
chr7	126589295	126594910	Il27	3.4222	3.32773	1.99285	2.02876	0.010037	-0.747099
chrX	101264387	101268206	Il2rg	1.49233	1.42672	1.22783	1.16312	0.0291384	-0.287915
chr14	14346495	14355490	Il3ra	3.30071	3.34269	2.69338	2.79304	0.0290082	-0.276057
chr11	53720794	53725103	Il5	0.125114	0.158888	0.057708	0.0831337	0.0854558	-1.01183
chr3	89869324	89913162	Il6ra	3.15881	3.0012	2.73812	2.66664	0.0890605	-0.188702
chr15	9506159	9529876	Il7r	4.87097	5.3128	2.043	2.12766	0.0399277	-1.28792
chr18	12972252	12992948	Impact	3.00125	3.04623	2.57981	2.51208	0.0116669	-0.248133
chr16	56204313	56273753	Impg2	0.114793	0.112563	0.0982214	0.0993918	0.0180337	-0.202274
chr11	70688361	70700155	Inca1	2.93204	2.82271	1.92466	2.03704	0.00758003	-0.538634
chr12	112588784	112615557	Inf2	2.08126	1.91047	1.13445	1.19439	0.0429158	-0.777403
chr8	47667178	47675159	Ing2	1.25932	1.18669	1.02818	1.07424	0.0749208	-0.218379
chr6	125039848	125049264	Ing4	4.81354	4.74137	3.40672	3.40368	0.0165482	-0.488503
chr1	52789420	52817688	Inpp1	0.721996	0.661001	0.452399	0.439309	0.067818	-0.633155
chr1	37299893	37410735	Inpp4a	1.35075	1.35323	0.765323	0.748493	0.00763526	-0.836895
chr1	87620312	87720508	Inpp5d	3.99818	3.8029	2.55445	2.56487	0.0457051	-0.607722
chr7	128611365	128696436	Inpp5f	1.549	1.52073	1.23518	1.22508	0.0157386	-0.319301
chr7	101822632	101837824	Inppl1	5.88828	6.03889	3.0772	2.92231	0.00133125	-0.991335
chr5	28071412	28078662	Insig1	6.44815	6.45694	4.60089	4.67749	0.0122925	-0.475995
chr8	3150922	3279617	Insr	0.96828	0.98197	0.849614	0.837093	0.0050771	-0.20945
chr3	133091953	133110985	Ints12	2.28436	2.33078	2.12222	2.15074	0.0376869	-0.111139
chr4	48279760	48431953	Invs	0.545011	0.538139	0.524706	0.529592	0.0873627	-0.0389503
chr9	108002648	108048782	Ip6k1	2.37557	2.37385	2.10134	2.10324	2.42531e-05	-0.17579
chr4	117894493	117914999	Ipo13	1.80091	1.7932	1.48808	1.55709	0.0764376	-0.239112
chr7	118855775	118972652	Iqck	0.158478	0.161335	0.149842	0.144462	0.0822892	-0.119921
chr7	80711583	80803331	Iqgap1	6.76879	6.52327	5.48834	5.47192	0.0657105	-0.278283
chr13	95627177	95891922	Iqgap2	1.01745	1.0091	0.656407	0.647588	0.000288218	-0.636087
chrX	152144268	152225237	Iqsec2	0.843226	0.813507	0.723025	0.676903	0.0572879	-0.242988
chr6	113638467	113695027	Irak2	3.78342	3.61127	1.26744	1.27895	0.0220186	-1.53804
chr10	120141654	120201537	Irak3	1.55749	1.51441	0.872024	0.788434	0.0130343	-0.88755
chr12	86880703	86884814	Irf2bpl	2.75394	2.80343	1.3048	1.48715	0.0303453	-0.993129
chr6	29526625	29537320	Irf5	11.6839	11.4561	9.63898	9.20874	0.0275562	-0.295999
chr8	120736376	120756692	Irf8	9.24229	9.37982	6.19509	6.44411	0.00672196	-0.559111
chr7	24431926	24445682	Irgc1	0.49549	0.59725	0.284063	0.357633	0.0797012	-0.767988
chr12	87278638	87299705	Ism2	0.233971	0.249156	0.190542	0.179109	0.0319272	-0.386239
chr8	109671321	109693294	Ist1	1.99613	1.91366	1.67165	1.73245	0.0456578	-0.199818
chr17	26212692	26244242	Itfg3	1.53911	1.41053	1.03136	1.09454	0.0566031	-0.472465
chr11	102453297	102469883	Itga2b	0.325043	0.32679	0.237737	0.244776	0.0190469	-0.433935
chr2	79255426	79333114	Itga4	2.33861	2.23551	0.878391	0.899154	0.0186749	-1.36361
chr15	103344286	103366748	Itga5	4.24308	4.10976	3.28475	3.17577	0.00935767	-0.370617
chr2	71786939	71858427	Itga6	1.7162	1.52715	0.470578	0.456331	0.0506407	-1.80699
chr2	12106660	12301920	Itga8	0.222262	0.213448	0.18393	0.176366	0.0242466	-0.274186
chr9	118606709	118901003	Itga9	0.271513	0.268506	0.209548	0.221292	0.0544205	-0.325858
chr7	127296260	127335137	Itgal	0.439789	0.394771	0.222952	0.196571	0.0276383	-0.992266
chr10	77530348	77565674	Itgb2	6.39116	6.56688	3.95598	3.93654	0.0205594	-0.71529
chr16	33829665	33949338	Itgb5	1.38494	1.40832	0.490375	0.509867	0.000357273	-1.4816
chr15	102215995	102231935	Itgb7	1.45191	1.4174	1.13211	1.14314	0.0231891	-0.334679
chr14	73362232	73385271	Itm2b	18.0532	18.2239	9.94668	9.67224	0.00112342	-0.886814
chr1	180330476	180423659	Itpkb	2.99113	2.98333	1.478	1.48774	2.67563e-05	-1.01042
chr6	146108299	146502223	Itpr2	0.4094	0.405104	0.368108	0.366658	0.0201234	-0.148637
chr17	27057304	27122223	Itpr3	0.386156	0.355055	0.248974	0.279579	0.0396362	-0.487836
chr19	47894596	47919299	Itprip	0.890104	0.830301	0.698878	0.667055	0.059432	-0.332862
chr1	151344498	151356798	Ivns1abp	1.48085	1.3475	0.990612	1.06205	0.0607845	-0.462465
chr10	80702693	80705382	Izumo4	6.18653	5.82422	4.66336	4.99123	0.0412118	-0.315039
chr11	51813456	51857481	Jade2	1.24731	1.22532	0.769775	0.804459	0.0044808	-0.651396
chr2	137081451	137116520	Jag1	0.851006	0.898053	0.241084	0.257413	0.0125547	-1.81092
chr8	121730559	121791083	Jph3	0.41547	0.433156	0.292879	0.307378	0.00953603	-0.499549
chr10	80808496	80813498	Jsrp1	0.307943	0.325078	0.248564	0.272141	0.0706157	-0.281787
chr11	100368856	100397790	Jup	0.656134	0.607335	0.316757	0.343358	0.0191697	-0.936601
chr9	21766773	21798546	Kank2	0.578115	0.584492	0.400257	0.399867	0.0109016	-0.539068
chr11	104333229	104442291	Kansl1	2.7569	2.5712	2.21586	2.08264	0.0548326	-0.309788
chr6	56777525	56797813	Kbtbd2	3.01226	2.86001	2.67721	2.53671	0.087103	-0.17155
chr4	152390740	152448855	Kcnab2	1.48295	1.46329	1.23291	1.25418	0.0040599	-0.244416
chr18	80294544	80364254	Kcng2	0.303824	0.280318	0.214537	0.2333	0.0496008	-0.383345
chr11	106008203	106034064	Kcnh6	0.823444	0.82842	0.664836	0.705522	0.0873838	-0.269542
chr19	45792346	45812291	Kcnip2	0.308916	0.291778	0.219071	0.196369	0.027227	-0.53199
chr5	48389503	48482656	Kcnip4	0.287304	0.291845	0.262365	0.26688	0.0160712	-0.129999
chr1	172341210	172374085	Kcnj10	0.734439	0.669897	0.331732	0.411162	0.0255843	-0.91866
chr11	110968033	111027967	Kcnj16	0.376512	0.386015	0.212782	0.211186	0.0149993	-0.846833
chr11	111066164	111076825	Kcnj2	9.86456	9.49384	2.12921	2.00488	0.0076824	-2.22732
chr1	172321033	172329263	Kcnj9	1.53004	1.65685	0.625868	0.705129	0.011973	-1.25964
chr3	32472321	32491969	Kcnmb3	0.254788	0.270054	0.169951	0.15558	0.0110137	-0.689088
chr7	24370263	24385212	Kcnn4	6.72588	6.79923	4.07299	4.1488	0.000398217	-0.718116
chr7	143107254	143427042	Kcnq1	0.35993	0.368688	0.336141	0.335609	0.0962473	-0.117238
chr14	61607457	61612833	Kcnrg	5.93096	5.87414	2.11449	2.11451	0.00477449	-1.48102
chr8	25849623	25937934	Kcnu1	0.137357	0.13115	0.108206	0.11439	0.0345457	-0.270532
chr14	102976581	102982637	Kctd12	7.00093	7.54628	4.14714	4.38906	0.0293902	-0.769077
chr7	97332323	97350216	Kctd21	2.49648	2.30537	1.49098	1.50553	0.06575	-0.680307
chr17	24047720	24073485	Kctd5	1.27489	1.30317	1.16642	1.16511	0.0721719	-0.145009
chr15	79516408	79527739	Kdelr3	5.05015	5.00249	4.51136	4.65364	0.0758255	-0.133368
chr6	71588970	71632686	Kdm3a	2.26561	2.31395	1.84784	1.83553	0.0251198	-0.314183
chr1	134560178	134632878	Kdm5b	0.726731	0.701207	0.64206	0.606729	0.0636659	-0.193404
chr5	75933270	75978428	Kdr	0.231094	0.246369	0.164409	0.180336	0.0266616	-0.469859
chr13	46749088	46929718	Kif13a	0.753409	0.703581	0.563442	0.554235	0.0840274	-0.382488
chr4	149176321	149307698	Kif1b	0.95291	0.962358	0.699506	0.68367	0.00332945	-0.469562
chr11	70700548	70731970	Kif1c	2.41918	2.31688	1.94564	1.91983	0.0604366	-0.293044
chr1	136131401	136178014	Kif21b	1.46885	1.29437	0.589097	0.606094	0.0682393	-1.20911
chr7	127027731	127042420	Kif22	3.24551	3.03933	2.23215	2.32328	0.0427751	-0.464289
chr11	53567379	53604244	Kif3a	0.767763	0.756026	0.431696	0.426907	0.0036959	-0.8276
chr12	3365132	3406494	Kif3c	1.201	1.15178	0.660449	0.680152	0.014499	-0.811487
chr2	49619314	49774778	Kif5c	0.299468	0.277446	0.212504	0.202925	0.05198	-0.473754
chr7	79698098	79714186	Kif7	0.296807	0.287256	0.26276	0.253838	0.0358867	-0.177082
chr17	46630631	46645144	Klc4	2.66132	2.48061	1.4833	1.39212	0.0208751	-0.838537
chr15	38291464	38300711	Klf10	5.90097	6.04352	2.79285	3.5227	0.0727998	-0.919365
chr12	24651371	24662782	Klf11	1.06302	1.04248	0.653748	0.738777	0.0624643	-0.59646
chr8	72319062	72321654	Klf2	5.61579	5.68999	2.64507	2.5153	0.00213297	-1.13151
chr5	64803523	64830129	Klf3	3.92812	3.74198	2.37793	2.51328	0.00940421	-0.649054
chr13	5861489	5870393	Klf6	23.3844	25.0765	13.0979	12.7374	0.0392597	-0.907478
chr16	20097554	20127744	Klhl24	2.47963	2.53143	1.19784	1.13594	0.00107838	-1.10245
chr13	58004957	58102428	Klhl3	0.261539	0.267209	0.14578	0.166853	0.0476099	-0.75811
chr16	19946492	19983049	Klhl6	0.791086	0.829505	0.32067	0.303117	0.00862161	-1.37739
chr4	88718292	88722508	Klhl9	2.84063	2.82158	2.34239	2.32811	0.000905212	-0.277788
chr6	131219235	131247362	Klra2	0.206732	0.197773	0.162922	0.158774	0.03577	-0.33046
chr6	38626660	38637239	Klrg2	0.957338	0.978855	0.58092	0.553075	0.00258648	-0.771808
chr6	145216699	145250231	Kras	1.40105	1.40712	1.06363	1.08326	0.010745	-0.387382
chr10	111972695	111988430	Krr1	9.98009	9.13553	3.58508	3.49838	0.0425851	-1.43223
chr15	101349571	101370125	Krt80	0.562055	0.49687	0.228135	0.266073	0.0307242	-1.09941
chr16	89570176	89571183	Krtap11-1	0.114722	0.113315	0.0352765	0.0237155	0.0406948	-1.95068
chr16	88671046	88671654	Krtap27-1	0.253344	0.187678	0	0.0392788	0.0518057	-3.48903
chr11	79014801	79146354	Ksr1	0.495283	0.500051	0.341049	0.35	0.00425827	-0.526393
chrX	73853780	73880834	L1cam	0.243399	0.258339	0.185141	0.20656	0.0629766	-0.357181
chr6	124904359	124911705	Lag3	0.592354	0.481534	0.236952	0.292586	0.0809962	-1.02004
chr18	12334024	12583012	Lama3	0.277149	0.272795	0.172489	0.164014	0.00722509	-0.708665
chrX	38401357	38456460	Lamp2	3.12173	3.15385	2.57224	2.52064	0.00570809	-0.301267
chr7	101905837	101911903	Lamtor1	8.93829	8.34271	5.60434	5.81488	0.0421164	-0.597723
chr4	130913334	130936148	Laptm5	6.26388	6.19957	4.11227	4.10657	0.00909451	-0.600697
chr11	97799672	97838764	Lasp1	5.07606	5.13591	3.78479	3.82977	0.00126164	-0.423429
chr5	134600103	134615025	Lat2	7.19998	6.87845	3.64947	3.93704	0.00461339	-0.891978
chr14	57689662	57746123	Lats2	1.23584	1.20806	0.904113	0.915739	0.0121112	-0.425364
chr16	96158406	96192257	Lca5l	0.557415	0.50142	0.376736	0.407773	0.0764727	-0.432616
chr4	129548344	129558372	Lck	0.449289	0.460847	0.364869	0.385801	0.0395611	-0.277903
chr7	46861263	46878142	Ldhc	0.234987	0.241683	0.218878	0.216475	0.0740228	-0.130805
chr8	111626271	111630322	Ldhd	3.94494	3.79562	1.53458	1.87468	0.0244241	-1.18298
chr4	107209180	107217914	Ldlrad1	1.13752	1.09091	0.898863	0.896856	0.0678581	-0.311466
chr18	67933257	68255549	Ldlrad4	0.316509	0.311034	0.26409	0.269795	0.00709609	-0.233185
chr4	134745412	134768004	Ldlrap1	3.24198	3.28177	1.30666	1.39006	0.00352408	-1.2745
chr1	180893119	180899102	Lefty2	0.122289	0.128736	0.0949983	0.103781	0.0482007	-0.336664
chr6	124841095	124857687	Leprel2	1.01655	1.02987	0.417494	0.378547	0.0101294	-1.36219
chr8	34135572	34146739	Leprotl1	1.53454	1.47655	1.27244	1.27032	0.0780821	-0.243891
chr15	78926725	78930465	Lgals1	14.1678	14.1338	10.5525	10.4785	0.00131749	-0.428366
chr14	47373860	47386167	Lgals3	53.6932	57.8653	38.4185	41.1305	0.0336101	-0.487885
chr11	78962979	78984924	Lgals9	1.33187	1.31293	1.01495	0.99248	0.00242708	-0.397809
chr12	102394098	102439697	Lgmn	6.06688	5.95139	4.80433	4.91153	0.00475663	-0.306816
chr13	94057796	94195409	Lhfpl2	1.00235	1.06552	0.323191	0.32001	0.0278297	-1.6848
chr6	113168087	113195384	Lhfpl4	0.136839	0.132723	0.11452	0.110235	0.0172107	-0.262264
chr11	82781135	82804274	Lig3	1.70249	1.82093	1.23278	1.28702	0.0407902	-0.483667
chr7	4237754	4243463	Lilra5	0.411456	0.36477	0.273783	0.255171	0.0842807	-0.553334
chr7	3908280	3915501	Lilra6	2.4051	2.40194	1.4168	1.33612	0.0247785	-0.804186
chr10	51490975	51496611	Lilrb4	25.6221	28.8712	15.0766	15.2035	0.0845107	-0.847709
chr15	99778468	99820149	Lima1	1.36642	1.30723	0.960507	1.0594	0.0458434	-0.404522
chr11	3343297	3356141	Limk2	0.830488	0.870647	0.561449	0.565244	0.0427121	-0.594403
chr18	31931507	31958619	Lims2	0.12641	0.136785	0.0589611	0.0827997	0.0841833	-0.892673
chr19	34492316	34527474	Lipa	14.425	14.8688	8.67625	8.42354	0.00511048	-0.776617
chr1	24678544	24766301	Lmbrd1	1.11413	1.15854	0.892973	0.933415	0.018063	-0.315395
chr2	103957995	103981878	Lmo2	4.72909	4.76226	3.65155	3.64978	0.00943809	-0.378454
chr6	24597771	24605414	Lmod2	0.211612	0.197819	0.153379	0.149982	0.0682506	-0.432585
chr6	97238528	97252780	Lmod3	0.432313	0.492397	0.343968	0.313349	0.0921554	-0.492412
chr5	144100436	144188204	Lmtk2	0.417691	0.405634	0.354554	0.349102	0.0332313	-0.226592
chr3	15795147	15848487	LOC100038947	0.571055	0.567973	0.374281	0.385937	0.0129583	-0.583318
chr8	86624043	86716638	Lonp2	1.01308	1.04009	0.958723	0.970272	0.097133	-0.0900037
chr8	36216064	36249516	Lonrf1	0.459309	0.480965	0.341939	0.371944	0.0320657	-0.397394
chrX	36328409	36366856	Lonrf3	2.69529	2.77576	0.773353	0.806259	0.00454044	-1.79225
chr14	69609476	69695834	Loxl2	0.350043	0.353127	0.257917	0.277647	0.0687093	-0.392815
chr6	83034224	83052564	Loxl3	4.12379	3.89952	1.73356	1.66155	0.0185764	-1.24074
chr8	69822565	69831102	Lpar2	1.06905	1.04591	0.611683	0.618229	0.010132	-0.782075
chr14	73237891	73240358	Lpar6	8.47588	8.23317	2.27511	2.85572	0.0142241	-1.70337
chr8	92855350	92919279	Lpcat2	1.01257	0.967872	0.546223	0.562213	0.0178036	-0.837297
chr1	191718024	191784257	Lpgat1	0.938971	0.948416	0.834545	0.800102	0.0689867	-0.207411
chr3	148815586	148954635	Lphn2	0.859346	0.821247	0.5904	0.610568	0.0194323	-0.484773
chr12	16535669	16589770	Lpin1	1.28406	1.37623	0.718334	0.713343	0.0470727	-0.893877
chr17	71183978	71249818	Lpin2	2.36524	2.29161	0.763991	0.723628	0.00276535	-1.64635
chr8	68880555	68906932	Lpl	39.3244	38.4964	37.1395	36.3488	0.0634862	-0.0826412
chr5	137629123	137641099	Lrch4	5.88107	5.45243	3.76709	3.69111	0.0628838	-0.603694
chr7	28451985	28462132	Lrfn1	0.193547	0.222098	0.11903	0.131799	0.0701005	-0.728648
chr6	94604529	94700145	Lrig1	0.196939	0.203773	0.156039	0.163596	0.0158791	-0.32614
chr3	104453983	104511856	Lrig2	1.12318	1.12732	0.988245	1.01472	0.062188	-0.168108
chr10	125966219	126015359	Lrig3	0.154378	0.148614	0.136628	0.133647	0.0646579	-0.164852
chr10	127538158	127621148	Lrp1	5.3649	5.29394	0.989639	1.09724	0.000592663	-2.35263
chr10	7589800	7625477	Lrp11	0.338919	0.343024	0.297713	0.302561	0.00663651	-0.18403
chr19	3584825	3686564	Lrp5	0.695684	0.648551	0.513268	0.533549	0.063999	-0.360776
chr5	35091506	35105697	Lrpap1	1.58201	1.53179	1.33673	1.37154	0.0292647	-0.201305
chr12	69168814	69179010	Lrr1	0.381457	0.386105	0.337953	0.327914	0.0314873	-0.205049
chr13	74359582	74364000	Lrrc14b	3.95717	3.80317	3.29665	3.16222	0.0248764	-0.264838
chr14	55491093	55508264	Lrrc16b	0.11886	0.121278	0.0910273	0.0987473	0.0743823	-0.339577
chr5	21543527	21575902	Lrrc17	0.250973	0.261699	0.196407	0.196216	0.0566582	-0.384891
chr10	61475833	61582228	Lrrc20	0.503816	0.475115	0.3242	0.315592	0.038004	-0.613604
chr8	70616844	70620850	Lrrc25	7.50748	7.90439	6.10974	5.96144	0.0490571	-0.352475
chr7	139212988	139242973	Lrrc27	0.604882	0.640276	0.358966	0.385482	0.0100499	-0.742086
chr7	101912989	101920774	Lrrc51	6.47493	6.35399	4.29384	4.26095	0.011503	-0.584595
chr6	48554799	48570722	Lrrc61	1.33012	1.30605	1.23372	1.24785	0.0487165	-0.0871903
chr3	87736923	87748623	Lrrc71	1.30665	1.3849	0.910857	1.04303	0.0602112	-0.46209
chr5	105699969	105815215	Lrrc8d	1.33756	1.26167	0.827932	0.840908	0.0459947	-0.639239
chr7	66258747	66388341	Lrrk1	0.979095	0.981762	0.896624	0.88399	0.0367196	-0.13911
chr18	35209006	35215024	Lrrtm2	0.953429	0.914874	0.808692	0.809544	0.0972489	-0.207306
chr2	32925215	32961255	Lrsam1	2.89026	2.90494	2.33011	2.46237	0.0802913	-0.274086
chr7	142460812	142494868	Lsp1	1.33992	1.25564	0.334831	0.419343	0.00417515	-1.78308
chr7	30957770	30973469	Lsr	6.15926	6.39445	3.50279	3.82433	0.00800368	-0.776796
chr10	93453396	93484896	Lta4h	1.26649	1.25972	0.93263	0.982555	0.0481361	-0.399491
chr12	84783212	84876495	Ltbp2	0.203929	0.192355	0.156133	0.154375	0.0794859	-0.351904
chr11	50236472	50238471	Ltc4s	5.68281	5.20878	4.03392	3.72738	0.043266	-0.488844
chr4	116136728	116144616	Lurap1	1.09842	1.15005	0.963744	0.914329	0.0354128	-0.25969
chr15	74762056	74763567	Ly6d	0.152912	0.132157	0.0705296	0.0316102	0.0831209	-1.48077
chr4	3678121	3791612	Lyn	2.78469	2.68401	1.25609	1.26046	0.0214642	-1.11975
chr7	24349224	24353833	Lypd5	0.15039	0.129978	0.077074	0.041452	0.0838884	-1.24212
chr6	145211134	145216542	Lyrm5	4.64976	4.80022	3.63248	3.34289	0.0354417	-0.438042
chr3	95134088	95139525	Lysmd1	12.5363	12.8285	8.89229	8.58716	0.00288266	-0.537168
chr7	67222544	67228468	Lysmd4	2.67166	2.66779	1.96686	2.15676	0.098519	-0.37278
chr10	117287795	117292868	Lyz1	11.2648	11.6065	2.52788	2.16549	0.000765274	-2.28484
chr10	117277541	117282272	Lyz2	75.0305	76.3132	9.2957	8.8338	0.00217058	-3.06142
chr6	82946922	83030309	M1ap	1.46299	1.41665	0.655624	0.651546	0.0178835	-1.13944
chr4	123349633	123684360	Macf1	1.67308	1.62268	1.47675	1.41366	0.0412549	-0.189337
chr4	148140490	148145696	Mad2l2	3.03273	2.97544	2.4633	2.44962	0.0251789	-0.290345
chr2	91137360	91179321	Madd	2.29796	2.21562	1.36808	1.37845	0.0272898	-0.716662
chr8	115703253	115706894	Maf	6.28232	6.79289	4.51726	4.68973	0.0597818	-0.506033
chr5	139791536	139802652	Mafk	1.97461	2.06844	1.82155	1.71227	0.0739097	-0.194215
chrX	105120396	105123911	Magee1	0.821656	0.697958	0.45478	0.550328	0.088185	-0.596354
chr6	131284389	131293244	Magohb	0.634919	0.631428	0.461343	0.485452	0.0438552	-0.419549
chr6	49073795	49084717	Malsu1	2.28116	2.48651	1.52866	1.5284	0.0760586	-0.64114
chr18	65430997	65478792	Malt1	2.44287	2.7569	1.44784	1.48601	0.0837831	-0.825653
chr19	23302609	23448322	Mamdc2	0.572948	0.672684	0.137741	0.149144	0.0629293	-2.11833
chr2	25563115	25571316	Mamdc4	3.2822	3.31151	3.01479	3.03433	0.00720814	-0.124365
chr9	13619989	13709533	Maml2	0.375863	0.391854	0.340381	0.354713	0.0786909	-0.143367
chr3	51687613	52105006	Maml3	0.426237	0.407204	0.326303	0.325902	0.0665047	-0.353755
chrX	71050256	71154717	Mamld1	0.361634	0.353102	0.222062	0.210785	0.00347251	-0.723553
chr3	100562205	100685473	Man1a2	0.594175	0.587813	0.537168	0.517277	0.0751338	-0.164732
chr4	134561690	134704290	Man1c1	2.98993	2.98053	0.980506	1.0127	0.00249419	-1.58275
chr17	64601649	64755110	Man2a1	0.671996	0.672553	0.555325	0.573925	0.0546647	-0.251757
chr7	80349097	80371375	Man2a2	1.70779	1.67105	1.31869	1.38285	0.0229433	-0.322746
chr8	85083269	85098739	Man2b1	3.98774	3.96833	2.82672	2.87289	0.00424085	-0.481193
chr8	121590468	121598047	Map1lc3b	2.92661	2.73263	2.25449	2.19626	0.0800117	-0.34656
chr8	70905974	70917529	Map1s	2.4528	2.42189	1.78001	1.67822	0.0310978	-0.495277
chr9	64185793	64253605	Map2k1	1.63546	1.5788	1.2981	1.26782	0.0221559	-0.32501
chr13	111746435	111808983	Map3k1	4.20249	4.13393	2.59889	2.62763	0.00471367	-0.673577
chr19	5689131	5702864	Map3k11	6.98774	6.68462	5.42176	5.61694	0.0275484	-0.308692
chr10	19934526	20142750	Map3k5	0.655231	0.642263	0.579535	0.564971	0.0164739	-0.181003
chr4	133240818	133252928	Map3k6	0.489701	0.525311	0.407742	0.376662	0.0409822	-0.371828
chr12	81714950	81781170	Map3k9	1.15025	1.0675	0.451151	0.495879	0.0139327	-1.22761
chr9	109931774	110005784	Map4	1.19412	1.16097	1.05692	1.06613	0.0723792	-0.149644
chr17	80580513	80728025	Map4k3	1.87827	1.8395	1.36447	1.30504	0.00816796	-0.477863
chr1	39900913	40026310	Map4k4	1.20656	1.17182	0.962611	0.950523	0.0291871	-0.314041
chr7	99267447	99320352	Map6	0.245294	0.237792	0.159807	0.181013	0.0673917	-0.50327
chr16	20233309	20241358	Map6d1	1.07645	1.08806	0.750277	0.821864	0.0701797	-0.46131
chr7	126759626	126765816	Mapk3	2.94878	2.75131	1.57818	1.4815	0.0198195	-0.897604
chr9	75386782	75409359	Mapk6	2.509	2.40199	1.65053	1.66812	0.037866	-0.565417
chr2	92383676	92392683	Mapk8ip1	1.23558	1.17187	0.930779	1.03937	0.0991696	-0.289201
chr1	131053704	131097543	Mapkapk2	4.60195	4.39433	2.16354	2.1556	0.0280214	-1.05858
chr18	23752333	23893861	Mapre2	1.01979	0.973758	0.648582	0.653364	0.0402966	-0.614669
chr11	104231436	104332089	Mapt	0.357334	0.346055	0.27105	0.290414	0.0399139	-0.325129
chr1	184786767	184811300	Marc1	0.376717	0.343026	0.280909	0.302742	0.0950835	-0.302376
chr15	31455899	31531037	March6	1.73123	1.69329	1.37578	1.30789	0.0224733	-0.351695
chr6	116338123	116409540	March8	0.916646	0.862796	0.716765	0.746706	0.0583527	-0.282031
chr10	37133243	37138926	Marcks	14.9209	15.9175	10.6827	10.9343	0.0550374	-0.512562
chr1	120474538	120505084	Marco	0.158844	0.156896	0.106991	0.117273	0.0630037	-0.493539
chr10	127296221	127311786	Mars	2.69669	2.63185	2.21608	2.3521	0.0700448	-0.222121
chr17	12841005	12868143	Mas1	0.202914	0.210237	0.183259	0.169841	0.0880429	-0.226592
chr8	84911853	84937353	Mast1	2.8481	2.91199	2.30693	2.28233	0.0176959	-0.32783
chr13	102732489	103334492	Mast4	0.381371	0.406531	0.17915	0.182007	0.0352612	-1.12539
chr2	23116544	23156024	Mastl	1.04366	0.968242	0.714427	0.816013	0.0709571	-0.394614
chr10	127281956	127288771	Mbd6	5.55446	5.39146	4.75383	4.91998	0.0319103	-0.178237
chr5	138194314	138195621	Mblac1	5.89262	5.8058	4.48459	4.53146	0.00478255	-0.375746
chr3	60472830	60629748	Mbnl1	5.93975	5.48023	4.06107	3.86946	0.0513719	-0.526071
chr14	120275669	120431698	Mbnl2	1.81622	1.77895	1.0095	0.959217	0.00222776	-0.868804
chr18	82475123	82558703	Mbp	1.80286	1.7762	1.06256	1.11293	0.00584197	-0.71824
chr11	93886219	93946984	Mbtd1	1.57037	1.49055	1.31945	1.29577	0.0911705	-0.227033
chr15	83546797	83555711	Mcat	1.35215	1.3313	1.29915	1.28061	0.0667541	-0.0568522
chr7	64392771	64412119	Mcee	1.01505	1.0719	0.833555	0.89241	0.0478388	-0.273993
chr1	20803014	20820213	Mcm3	0.691846	0.734779	0.54734	0.554028	0.0774135	-0.37331
chr8	3500519	3515231	Mcoln1	3.06506	3.1199	2.27696	2.28069	0.0208697	-0.440474
chr8	18595173	18803188	Mcph1	0.401531	0.409086	0.367675	0.373811	0.0214691	-0.128601
chr13	43538406	43560191	Mcur1	1.82422	1.85684	1.65999	1.68601	0.0174062	-0.137684
chr6	15720661	15802169	Mdfic	3.01941	3.01587	1.92287	1.97509	0.0150915	-0.630701
chr17	29827958	29887882	Mdga1	0.167081	0.174235	0.145831	0.151442	0.0446426	-0.19932
chr2	91929822	91931699	Mdk	5.14948	4.89382	1.26802	1.59041	0.00406617	-1.81294
chr10	118141787	118168999	Mdm1	0.281609	0.300869	0.224534	0.226424	0.0899564	-0.36921
chr10	117688875	117710758	Mdm2	5.603	5.5182	3.32621	3.23797	0.00072722	-0.760626
chr18	73770040	73815392	Me2	0.569745	0.562967	0.527149	0.539746	0.0709151	-0.0863629
chr11	70451931	70453726	Med11	26.0226	23.1077	8.0744	8.54148	0.0515017	-1.56405
chr3	59006978	59318412	Med12l	0.412738	0.427858	0.34972	0.368229	0.038953	-0.227531
chrX	12675371	12761973	Med14	0.775484	0.765534	0.744087	0.747866	0.0945553	-0.0466816
chr11	72211724	72215592	Med31	1.81192	1.90278	1.51535	1.5991	0.0403872	-0.254268
chr7	67233827	67372858	Mef2a	2.45539	2.32412	1.53202	1.48084	0.0259665	-0.665729
chr8	70152778	70167488	Mef2b	0.565451	0.54882	0.342918	0.324698	0.00315086	-0.73901
chr13	83504034	83667079	Mef2c	1.28388	1.20428	0.513095	0.501227	0.0307995	-1.29456
chr3	88142395	88169167	Mef2d	2.94292	2.82372	1.97175	2.05792	0.00989094	-0.517069
chr9	64385626	64700975	Megf11	0.268649	0.267043	0.220114	0.221057	0.00139816	-0.280066
chr2	3409043	3422648	Meig1	0.294367	0.272584	0.229773	0.198355	0.0808494	-0.405182
chr7	16175325	16186503	Meis3	0.713116	0.671194	0.521188	0.561893	0.035694	-0.354026
chr2	128698997	128802188	Mertk	1.61846	1.62082	1.44929	1.44945	0.0042321	-0.160247
chr6	17463957	17573980	Met	0.208251	0.205611	0.173383	0.169306	0.00841483	-0.27225
chr6	149141513	149151170	Mettl20	1.72264	1.67493	1.33898	1.36508	0.0148744	-0.329376
chr7	121034445	121076835	Mettl9	4.95911	4.9214	3.23306	3.35885	0.0149574	-0.583889
chr7	82867333	82871576	Mex3b	0.562695	0.605098	0.242795	0.281423	0.00809331	-1.15555
chr4	141010424	141015984	Mfap2	1.07352	1.12364	0.632521	0.747372	0.0539671	-0.671084
chr8	60632860	60676731	Mfap3l	0.41957	0.399252	0.320651	0.338046	0.0283018	-0.313935
chr7	79133768	79149060	Mfge8	0.828487	0.74806	0.490154	0.518485	0.0634729	-0.644358
chr8	35587798	35679449	Mfhas1	1.37603	1.30884	0.97635	0.958899	0.0440467	-0.472333
chr5	34633647	34637114	Mfsd10	4.8538	4.52548	3.60665	4.00896	0.0811369	-0.300518
chr11	116854015	116875637	Mfsd11	4.456	4.27734	2.61719	2.79439	0.00569107	-0.690484
chr10	81357570	81364035	Mfsd12	10.9598	11.1902	6.75851	7.01116	0.00173316	-0.685813
chr1	52656305	52727318	Mfsd6	0.466895	0.45193	0.311148	0.302332	0.00767926	-0.582774
chr11	50225335	50235103	Mgat4b	3.04345	3.04896	2.24385	2.22484	0.00387585	-0.447161
chr1	127204986	127482972	Mgat5	1.04185	1.05278	0.838165	0.833147	0.00487465	-0.325714
chr19	45750259	45783291	Mgea5	3.01123	2.99934	2.63156	2.71407	0.0734335	-0.169142
chr16	4886100	4938296	Mgrn1	2.4656	2.47253	2.40516	2.4167	0.0233093	-0.0343751
chr1	167372384	167393797	Mgst3	0.854221	0.803334	0.590591	0.564333	0.028837	-0.521259
chr10	41476314	41487030	Mical1	2.45438	2.47042	1.61771	1.6915	0.0227472	-0.573578
chr7	112368308	112413104	Micalcl	0.1427	0.154747	0.114986	0.118352	0.0984043	-0.350211
chr15	79108983	79136901	Micall1	2.12142	2.14785	1.70631	1.71426	0.0117028	-0.319753
chr5	139706693	139736333	Micall2	0.902944	0.843106	0.420672	0.441535	0.0258183	-1.01799
chr10	59702635	59864122	Micu1	0.630251	0.620225	0.543563	0.560633	0.0309546	-0.179481
chrX	10717365	10719702	Mid1ip1	4.31715	4.73619	1.82405	1.97225	0.0311871	-1.25386
chr4	103114390	103165754	Mier1	2.76194	2.72474	2.61702	2.61812	0.0932289	-0.0677053
chr7	18839966	18858653	Mill2	1.04477	1.05944	0.644429	0.750172	0.0890268	-0.593426
chr1	180693048	180697034	Mixl1	0.714905	0.622642	0.365394	0.323533	0.0531348	-0.957167
chr10	80665330	80671976	Mknk2	5.88112	5.67879	3.11618	3.25919	0.00369998	-0.858549
chr6	115601938	115618670	Mkrn2	2.45567	2.53183	1.64539	1.78555	0.0226853	-0.539713
chr17	13760541	13905794	Mllt4	0.547191	0.520644	0.439478	0.391633	0.0753204	-0.361576
chr1	90915100	90951142	Mlph	0.145306	0.14326	0.124187	0.12987	0.0753507	-0.183749
chr4	116702434	116708385	Mmachc	10.6123	12.0656	3.36073	3.61574	0.0522344	-1.70072
chr4	154869585	154895530	Mmel1	0.802967	0.739976	0.386109	0.454711	0.0174922	-0.875816
chr14	54431604	54441258	Mmp14	1.16075	1.16129	0.522511	0.648121	0.0691723	-0.988105
chr10	128790910	128800824	Mmp19	2.10525	2.23002	1.42251	1.58022	0.0250733	-0.529847
chr8	92827328	92853420	Mmp2	0.22138	0.232878	0.178352	0.19404	0.0604111	-0.28669
chr9	7571458	7581393	Mmp27	1.19769	1.21172	0.325378	0.370182	0.00910756	-1.79243
chr9	7558429	7568486	Mmp8	0.73134	0.825431	0.363817	0.425057	0.0302812	-0.98069
chr5	111418166	111457025	Mn1	0.242789	0.245195	0.222141	0.22862	0.0792627	-0.114471
chr11	74830924	74845725	Mnt	5.3986	5.20583	2.42887	2.62518	0.00245199	-1.06916
chr18	24653691	24701556	Mocos	3.50851	3.50203	3.0807	3.04351	0.0226661	-0.195002
chr17	49428364	49455430	Mocs1	1.93921	1.85922	1.24554	1.27587	0.0214957	-0.591173
chr7	99219084	99238611	Mogat2	0.141988	0.153395	0.121886	0.116185	0.0786972	-0.311195
chr16	93832121	93876073	Morc3	3.22596	3.33092	2.76496	2.79665	0.0489655	-0.237507
chr19	42074939	42086370	Morn4	0.848927	0.741188	0.456823	0.470068	0.0983279	-0.77866
chrX	53344594	53370559	Mospd1	0.504249	0.524066	0.380339	0.337551	0.0500101	-0.518448
chr3	104794834	104818305	Mov10	1.62099	1.65296	1.2108	1.2505	0.00470973	-0.411612
chr19	12460779	12465285	Mpeg1	14.2633	14.1939	5.17163	5.08264	6.32718e-05	-1.47257
chr17	56009201	56016783	Mpnd	4.8402	5.12824	3.73881	3.54034	0.0228665	-0.453598
chrX	75109733	75130949	Mpp1	4.33436	4.21801	2.09798	2.2569	0.0032987	-0.973691
chr12	78748947	78840713	Mpp5	0.815352	0.828771	0.754862	0.732586	0.0413336	-0.144479
chr11	59662495	59780860	Mprip	0.778852	0.739656	0.692071	0.662586	0.0874529	-0.164727
chr1	155127878	155146780	Mr1	0.509315	0.4754	0.392783	0.432096	0.0937387	-0.255524
chr9	99385420	99436712	Mras	0.428687	0.391543	0.277721	0.305433	0.0423879	-0.492152
chr1	88227020	88262289	Mroh2a	1.3659	1.36694	0.927644	0.978446	0.0389929	-0.519785
chr11	94653791	94660087	Mrpl27	7.36404	7.44892	2.2851	2.35174	0.000170622	-1.67565
chr5	31613951	31622644	Mrpl33	2.08201	2.01162	1.53241	1.70327	0.0885285	-0.339312
chr16	92058336	92112227	Mrps6	1.04111	1.13227	0.664445	0.617301	0.0291817	-0.76183
chr11	115604151	115607624	Mrps7	3.30419	3.08844	2.4446	2.4136	0.083539	-0.395988
chr19	11407661	11427246	Ms4a4c	0.723566	0.771984	0.567722	0.613348	0.0422435	-0.340582
chr19	11536849	11558466	Ms4a4d	0.37231	0.370823	0.302369	0.293865	0.0318362	-0.317742
chr17	87975050	87990892	Msh6	2.60093	2.63805	1.85219	1.94013	0.0181588	-0.466205
chr8	39581700	39642678	Msr1	2.65235	2.95384	1.13425	1.21683	0.044494	-1.2537
chr14	64122621	64416956	Msra	0.473217	0.462115	0.339019	0.33315	0.00748318	-0.476655
chr2	19371636	19394971	Msrb2	0.498372	0.479219	0.351657	0.367408	0.010268	-0.443109
chr14	20482864	20496901	Mss51	1.55273	1.61972	1.45262	1.39509	0.0689453	-0.155795
chr9	108080436	108085027	Mst1	4.3197	4.4055	4.0932	4.0158	0.0341729	-0.105664
chr8	94179089	94180327	Mt1	5.84778	5.02333	3.24244	3.64589	0.084203	-0.658273
chr17	83706163	83792877	Mta3	1.09955	1.06095	0.886508	0.849902	0.0154982	-0.315258
chr10	85119433	85128027	Mterfd3	0.887205	0.965948	0.620027	0.741956	0.0955936	-0.444273
chr3	19187329	19220817	Mtfr1	0.92223	0.880821	0.778613	0.82296	0.0804703	-0.170951
chr5	90931196	91021370	Mthfd2l	0.324127	0.316988	0.258033	0.252126	0.00569526	-0.329636
chr4	148039077	148059562	Mthfr	4.06231	3.85466	2.97575	3.01477	0.0603822	-0.402267
chr19	3388857	3398168	Mtl5	0.806478	0.796587	0.553205	0.559142	0.00173479	-0.527226
chr15	12205094	12272240	Mtmr12	1.72108	1.631	1.15438	1.19397	0.0292599	-0.513409
chr6	113237843	113281392	Mtmr14	2.54134	2.43419	1.88348	1.87492	0.0545007	-0.404732
chr14	60265205	60302371	Mtmr6	2.19138	2.05398	1.73383	1.63147	0.0421479	-0.335152
chr13	68560780	68582121	Mtrr	0.756055	0.784656	0.635863	0.653522	0.0282094	-0.256913
chr8	110721484	110741400	Mtss1l	0.286163	0.295067	0.212256	0.220637	0.00681827	-0.425099
chr3	138089855	138131377	Mttp	0.154879	0.163514	0.130896	0.123083	0.031852	-0.326099
chr7	141839072	141873085	Muc5b	0.449469	0.505741	0.287212	0.324384	0.0485379	-0.643239
chr4	61778328	61782224	Mup19	0.108725	0.124476	0.0638254	0.0796869	0.0568753	-0.7004
chr2	33729956	33887946	Mvb12b	0.492108	0.495643	0.345813	0.352502	0.00300691	-0.500269
chr6	86647045	86669159	Mxd1	1.89807	1.935	1.11964	1.2268	0.0281883	-0.708027
chr5	34176580	34187710	Mxd4	2.17279	2.07096	1.5735	1.59854	0.0482158	-0.419929
chr19	53310506	53375810	Mxi1	0.896899	0.860563	0.622302	0.635583	0.0269838	-0.482493
chr1	9667411	9700209	Mybl1	0.311138	0.306162	0.29027	0.295625	0.050618	-0.0753297
chr2	91118144	91136516	Mybpc3	2.17987	2.09931	1.03832	1.29989	0.06452	-0.87193
chr4	123905013	123912250	Mycbp	5.02305	5.12043	3.49982	3.91041	0.080983	-0.452962
chr15	77760585	77842175	Myh9	3.19384	3.03871	2.28405	2.27576	0.0582232	-0.450849
chr11	104550663	104587219	Myl4	0.243337	0.241913	0.22739	0.227344	0.0295237	-0.0937053
chr13	45389742	45411940	Mylip	2.65245	2.65376	1.36025	1.29854	0.0147923	-0.996912
chr15	25622550	25813671	Myo10	1.85267	1.80308	0.572104	0.559299	0.00794237	-1.69205
chr11	77777265	77865980	Myo18a	1.64251	1.54348	1.11157	1.09966	0.0611192	-0.526893
chr1	51749766	51915974	Myo1b	0.177472	0.194633	0.146618	0.137937	0.0764294	-0.387002
chr17	33555707	33607764	Myo1f	14.8324	14.5882	6.43907	6.43316	0.00935233	-1.19256
chr9	75071206	75223687	Myo5a	4.08239	3.9969	3.0964	3.136	0.0108855	-0.374441
chr9	59751174	59928866	Myo9a	0.716239	0.708953	0.683711	0.688792	0.0352562	-0.054347
chr8	71272714	71360712	Myo9b	3.89555	3.86323	3.46724	3.48923	0.00419521	-0.157474
chr17	71019557	71126856	Myom1	0.551251	0.522956	0.268166	0.27977	0.0160193	-0.971193
chr14	20649102	20656540	Myoz1	0.502192	0.452566	0.319988	0.349971	0.0568624	-0.511062
chr18	60573717	60591716	Myoz3	0.511333	0.50876	0.471698	0.473677	0.0025652	-0.109742
chr7	18991245	19001766	Mypop	4.73621	4.54165	4.16314	3.9655	0.0536213	-0.190778
chr5	150571643	150594525	N4bp2l1	2.53278	2.52457	1.46087	1.48203	0.00195512	-0.781143
chr11	51643089	51651073	N4bp3	0.974283	1.02903	0.738588	0.705917	0.0229998	-0.471813
chr2	145903241	145916425	Naa20	3.9811	3.92722	3.02854	2.94896	0.00440703	-0.403829
chr9	18323021	18385928	Naalad2	0.274241	0.26846	0.217408	0.202724	0.0475959	-0.369315
chr10	127660918	127666703	Nab2	12.1749	11.7757	6.6687	6.93535	0.00402998	-0.816026
chr11	6597823	6606054	Nacad	4.78605	4.78627	2.37369	2.64029	0.037191	-0.932912
chr2	26055536	26092396	Nacc2	0.552655	0.564968	0.442356	0.425669	0.00921914	-0.364625
chr4	155562392	155591001	Nadk	5.70847	5.30176	4.6079	4.38998	0.0769662	-0.291188
chr15	82329532	82338826	Naga	3.15723	3.02029	2.63731	2.63123	0.0946433	-0.229625
chr11	101070094	101077671	Naglu	4.42157	4.5217	2.98177	3.24955	0.0388371	-0.521265
chr13	100144063	100202122	Naip2	1.47244	1.5212	0.989974	0.974035	0.017758	-0.608099
chr13	100211740	100247336	Naip5	0.970388	0.984132	0.750466	0.714514	0.026112	-0.415933
chr13	100281121	100316616	Naip6	0.908056	0.824587	0.667534	0.714529	0.0950011	-0.326151
chr10	111473192	111496886	Nap1l1	2.10468	2.07686	1.57572	1.48264	0.0371659	-0.451276
chr6	58905233	58907126	Nap1l5	0.569589	0.647999	0.43161	0.391087	0.076771	-0.565593
chr7	16098643	16117975	Napa	3.10544	3.03834	2.53214	2.50403	0.0182548	-0.2868
chr2	148694657	148732420	Napb	0.702598	0.692722	0.601103	0.608374	0.0060796	-0.206213
chr7	44572445	44586846	Napsa	1.78891	1.74914	1.3345	1.17575	0.082063	-0.495123
chr11	121237236	121255856	Narf	1.87992	1.89057	1.52052	1.52626	0.0014319	-0.307467
chr17	25773776	25783332	Narfl	4.45287	4.33458	3.97761	4.02607	0.0621959	-0.134781
chr4	116601052	116627497	Nasp	1.47655	1.42716	0.984634	1.07555	0.0298334	-0.495124
chr9	107580170	107584048	Nat6	6.236	5.99523	3.25188	3.83041	0.0417589	-0.788282
chr5	33995984	34005916	Nat8l	0.697895	0.749652	0.389856	0.382316	0.0445246	-0.906616
chr7	48959073	49610088	Nav2	0.669177	0.665089	0.565142	0.554252	0.0166	-0.253328
chr1	60180599	60334705	Nbeal1	0.892328	0.8443	0.680013	0.664039	0.0550818	-0.3697
chr11	101552107	101581951	Nbr1	2.93548	2.80644	2.37346	2.22299	0.0302079	-0.321013
chr12	116405402	116463531	Ncapg2	0.706185	0.7165	0.429002	0.459726	0.0219184	-0.678802
chr2	127103810	127133954	Ncaph	0.846968	0.884844	0.637545	0.572796	0.0342848	-0.516869
chr3	27183004	27244911	Nceh1	5.77932	5.89184	2.00837	2.13559	0.000558006	-1.49387
chr5	134220259	134229625	Ncf1	8.20655	7.88863	3.9559	4.16384	0.00444378	-0.987123
chr1	152807890	152836990	Ncf2	8.00337	7.66602	4.55456	4.29457	0.00503621	-0.824341
chr1	43445751	43570518	Nck2	1.07346	1.04947	0.622963	0.622462	0.0173523	-0.769419
chr15	103453825	103498800	Nckap1l	5.26572	5.03686	4.51714	4.38656	0.0537798	-0.210529
chr15	99422034	99457748	Nckap5l	0.452861	0.4521	0.435663	0.432641	0.0407044	-0.0596554
chr4	135369577	135385672	Ncmap	0.198583	0.191421	0.154498	0.163216	0.0257436	-0.29576
chr1	13139159	13374083	Ncoa2	0.997933	1.00448	0.865993	0.826365	0.0741608	-0.242705
chr14	32159887	32179855	Ncoa4	4.85403	4.54021	3.03678	3.02346	0.059334	-0.632402
chr2	155390656	155440783	Ncoa6	1.65473	1.59859	1.44639	1.46452	0.0793181	-0.160442
chr17	71496100	71526857	Ndc80	0.678593	0.661305	0.531286	0.511686	0.00809203	-0.361423
chr18	38418975	38464406	Ndfip1	1.60455	1.55222	1.29564	1.27106	0.0266532	-0.298534
chr14	105258673	105309298	Ndfip2	0.681549	0.688029	0.571181	0.540607	0.0647842	-0.30085
chr8	95703037	95715119	Ndrg4	0.181673	0.200695	0.117608	0.12848	0.0420756	-0.635787
chr18	60685976	60713389	Ndst1	0.934156	0.91368	0.651818	0.672548	0.00308608	-0.480535
chr15	58933810	58939489	Ndufb9	5.47212	5.65115	4.61635	4.78976	0.0204795	-0.241911
chr19	3908863	3912774	Ndufs8	24.6055	23.4649	16.5945	17.7203	0.0133105	-0.486318
chr2	154544405	154558853	Necab3	1.11676	1.082	0.72286	0.790101	0.027443	-0.539315
chr10	92684745	92722418	Nedd1	0.721653	0.70725	0.67986	0.689701	0.0908089	-0.0611945
chr18	64887756	65217826	Nedd4l	0.703735	0.684244	0.546622	0.53997	0.0248952	-0.353175
chr14	63182445	63193525	Neil2	0.514371	0.566421	0.343051	0.418142	0.0859049	-0.505755
chr3	87971093	87980451	Nes	0.711897	0.667601	0.280907	0.280719	0.0344426	-1.29646
chr17	34931253	34937297	Neu1	3.65077	3.59655	2.66837	2.78565	0.0177387	-0.410128
chr2	164830730	164833596	Neurl2	8.07518	7.17654	2.93756	3.00811	0.0598694	-1.35906
chr1	36264602	36273425	Neurl3	9.18298	9.39584	4.55769	4.56356	0.0142531	-1.02636
chr10	62133090	62134763	Neurog3	0.115088	0.102308	0.0424667	0.0142747	0.070664	-1.93785
chr3	152236984	152266320	Nexn	2.49143	2.46315	2.20871	2.29323	0.090956	-0.138216
chr11	79339892	79581609	Nf1	1.72152	1.70265	1.13573	1.16109	0.00123081	-0.576117
chr15	82996736	83023138	Nfam1	6.48465	6.62662	2.58063	2.61953	0.006773	-1.33418
chr18	80606205	80708173	Nfatc1	1.66619	1.64026	1.49245	1.50899	0.0167675	-0.139628
chr2	168476410	168590283	Nfatc2	1.83592	1.76113	0.515352	0.504798	0.0163423	-1.81803
chr2	75675519	75704641	Nfe2l2	9.8155	10.0112	4.50355	4.56933	0.00536506	-1.12781
chr10	81396191	81427173	Nfic	2.25839	2.16287	1.46648	1.49693	0.0268435	-0.577199
chr8	84704712	84774369	Nfix	1.40695	1.41617	0.875629	0.899625	0.00580229	-0.669265
chr7	30423304	30428746	Nfkbid	8.8027	8.77512	4.18422	4.36205	0.0106127	-1.04039
chr17	45555716	45563168	Nfkbie	4.28387	3.94294	2.85064	2.91309	0.0790945	-0.51333
chr17	35220175	35235815	Nfkbil1	2.47448	2.39488	1.90564	1.99573	0.0157493	-0.319751
chr16	55811377	55822138	Nfkbiz	5.7936	5.66776	1.08277	1.05415	0.00579929	-2.42317
chr10	82748700	82764141	Nfyb	1.67839	1.65904	1.44247	1.47085	0.0101836	-0.196073
chr14	16249314	16311926	Ngly1	0.942842	0.914421	0.845931	0.862775	0.0665672	-0.120274
chr1	74967346	75046639	Nhej1	0.248165	0.242843	0.222209	0.215947	0.024865	-0.164302
chr3	53451996	53463258	Nhlrc3	3.74415	3.74889	3.01864	3.12992	0.0521818	-0.285303
chr13	119710094	119755882	Nim1k	0.602165	0.641714	0.439892	0.501748	0.0709148	-0.401599
chr13	49187547	49196251	Ninj1	9.84386	10.1634	2.72629	2.92483	0.00186308	-1.82391
chr4	135448901	135494504	Nipal3	0.569142	0.57926	0.452582	0.461889	0.00354117	-0.328618
chr11	46148155	46166359	Nipal4	0.253845	0.216256	0.134647	0.123317	0.0894975	-0.865801
chr14	31170928	31206826	Nisch	4.68883	4.52166	2.81927	2.71626	0.00624024	-0.734556
chr4	130530131	130574036	Nkain1	0.218393	0.216365	0.169101	0.166445	0.00162051	-0.373702
chr16	3946933	3976632	Nlrc3	0.811683	0.775154	0.422228	0.495337	0.0334269	-0.790272
chr11	71153102	71201456	Nlrp1b	2.07378	2.04894	1.5413	1.54983	0.00733952	-0.415462
chr11	59542686	59566956	Nlrp3	3.60331	3.31698	2.09598	2.01522	0.0488847	-0.751273
chr1	164307675	164349435	Nme7	0.498874	0.48638	0.449997	0.441488	0.0336227	-0.144285
chr8	88647347	88688474	Nod2	0.990633	0.911432	0.557118	0.535966	0.0480046	-0.799162
chr10	61417972	61425337	Nodal	0.841797	0.917977	0.511267	0.402079	0.0312584	-0.946157
chr13	43398376	43402858	Nol7	8.87529	8.85343	6.2693	5.91444	0.0399803	-0.541131
chr1	170317496	170589849	Nos1ap	0.292538	0.29527	0.26908	0.260164	0.0745655	-0.151412
chr11	78920859	78960124	Nos2	0.211837	0.20706	0.173704	0.177599	0.009425	-0.25388
chr2	26457902	26503822	Notch1	2.07804	1.9544	0.974728	0.91688	0.0146347	-1.09204
chr3	98013538	98150367	Notch2	3.27814	3.24509	1.83732	1.93839	0.0130786	-0.788839
chr17	34564295	34588543	Notch4	1.28636	1.20117	1.02697	1.10898	0.0971184	-0.219836
chr11	120653789	120660837	Notum	0.229476	0.246899	0.141126	0.162644	0.0274394	-0.649118
chrX	134086421	134111854	Nox1	0.218031	0.196289	0.145261	0.151179	0.097222	-0.483005
chr2	25085670	25095205	Noxa1	0.113081	0.104714	0.0819628	0.0876617	0.0526171	-0.360626
chr12	87221123	87238601	Noxred1	1.98072	1.9129	0.995907	1.13136	0.019928	-0.872111
chr19	4984355	4989971	Npas4	1.21367	1.20894	0.651516	0.735667	0.0509551	-0.804404
chr11	97205856	97280576	Npepps	1.85945	1.83333	1.60074	1.58401	0.00713412	-0.213527
chr1	153503016	153549714	Npl	0.310883	0.306052	0.263204	0.26593	0.0099851	-0.221485
chr4	148000746	148002067	Nppa	2.74018	2.63459	1.47902	1.53666	0.00769707	-0.83372
chr6	49822729	49829505	Npy	0.358032	0.378901	0.131063	0.158599	0.00770217	-1.34716
chr11	98767932	98775377	Nr1d1	2.1155	1.95034	0.911346	0.869294	0.0349202	-1.19116
chr14	18204056	18239106	Nr1d2	1.12833	1.09469	0.852359	0.776065	0.0473459	-0.449045
chr2	91184061	91195035	Nr1h3	2.65284	2.51632	1.24303	1.25349	0.0315407	-1.05001
chr1	171213970	171218845	Nr1i3	3.24654	3.41154	2.35365	2.35141	0.0536169	-0.500893
chr8	71374119	71381952	Nr2f6	4.96041	5.20063	4.08159	4.47264	0.0944223	-0.248338
chr18	39410545	39487245	Nr3c1	1.62468	1.58516	1.02633	0.988266	0.00211521	-0.672011
chr15	101266846	101274794	Nr4a1	0.910865	0.789625	0.326272	0.366576	0.0540072	-1.29534
chr3	103058285	103067914	Nras	4.20716	4.15951	4.03231	3.98811	0.0338803	-0.0609757
chr7	109758056	109781545	Nrip3	0.501662	0.525871	0.367499	0.385334	0.0152514	-0.448783
chr8	128359073	128505475	Nrp1	3.76897	3.58005	0.765538	0.778423	0.0201449	-2.25092
chr19	6418738	6533217	Nrxn2	0.141615	0.133566	0.111089	0.116196	0.0519452	-0.275878
chr5	38137193	38159467	Nsg1	0.691538	0.719771	0.582116	0.61221	0.0346119	-0.240837
chr2	25054379	25062881	Nsmf	2.65418	2.89229	1.7674	2.14322	0.0853694	-0.504173
chr5	66260125	66298016	Nsun7	0.483754	0.488613	0.407819	0.407154	0.0175489	-0.254749
chr19	46886831	46962351	Nt5c2	2.29918	2.16446	1.43749	1.39362	0.0348101	-0.656853
chr14	31134853	31139124	Nt5dc2	23.9561	24.5462	1.78823	2.19748	0.000560719	-3.60514
chr9	88327609	88372089	Nt5e	0.386122	0.377752	0.297892	0.316774	0.0462505	-0.313532
chr11	68209364	68386826	Ntn1	0.139744	0.138084	0.124309	0.123672	0.0182081	-0.163962
chr14	20294690	20317575	Nudt13	1.15769	1.19917	0.908071	0.874491	0.00985938	-0.402914
chr3	96705892	96708560	Nudt17	5.60015	5.82729	4.77995	4.82464	0.0696636	-0.250706
chr7	101969843	102014959	Numa1	2.60244	2.4546	2.04482	2.06335	0.0941017	-0.299797
chr12	83794034	83842358	Numb	1.683	1.59507	1.01886	1.02892	0.0428963	-0.678786
chr11	115564444	115583924	Nup85	2.68451	2.66672	2.33783	2.33421	0.0128417	-0.195818
chr9	48362041	48400025	Nxpe4	0.409576	0.419824	0.200137	0.203707	0.00719467	-1.03827
chr5	137730963	137739998	Nyap1	0.332446	0.281008	0.129748	0.16388	0.0469753	-1.06297
chr14	55854115	55874736	Nynrin	0.440714	0.417786	0.358318	0.335854	0.0361328	-0.306525
chr9	43221278	43239816	Oaf	0.299126	0.290841	0.208871	0.224155	0.0256399	-0.446181
chr19	47501048	47537020	Obfc1	1.21288	1.19907	0.994442	1.01044	0.00295717	-0.266683
chr6	113326976	113334186	Ogg1	4.98311	4.57777	2.58666	2.779	0.0297191	-0.833388
chrX	101640064	101684351	Ogt	3.33199	3.34759	2.74084	2.71887	0.000911603	-0.290933
chr2	86130702	86131661	Olfr1039	0.120464	0.148733	0	0.0249025	0.0238883	-3.4343
chr17	37445480	37446517	Olfr108	0.148537	0.165055	0.102768	0.0921178	0.0377159	-0.68626
chr2	87671433	87672365	Olfr1135	0.165272	0.122433	0	0.0512479	0.0746347	-2.48903
chr2	88339567	88340514	Olfr1176	0.162654	0.210865	0.075023	0.0252181	0.0588289	-1.89771
chr2	88391249	88392220	Olfr1178	0.158633	0.146895	0.0365844	0.0245948	0.00469074	-2.32019
chr2	88486734	88487669	Olfr1184	0.123556	0.152551	0.0759859	0.0510835	0.0621252	-1.11961
chr2	88559451	88560418	Olfr1188	0.119467	0.0885016	0	0.0246965	0.0478218	-3.07399
chr2	88682804	88683730	Olfr1195	0.124757	0.154034	0.0383622	0.05158	0.0599585	-1.63211
chr2	111328421	111329338	Olfr1281	0.125981	0.124436	0.0774774	0.0781294	0.00309885	-0.686427
chr2	111911990	111912928	Olfr1306	0.164214	0.152063	0	0.0254601	0.0256703	-3.63488
chr10	78916842	78917936	Olfr1354	0.140798	0.130379	0.0974134	0.109148	0.0555234	-0.392664
chr1	173215607	173216640	Olfr1404	0.149112	0.138078	0.103166	0.115593	0.0555198	-0.392663
chr9	39613569	39614501	Olfr148	0.123954	0.122433	0.0381152	0.0512479	0.0503045	-1.46317
chr19	13838224	13839171	Olfr1501	0.162654	0.240988	0	0.0504362	0.0802645	-3.00054
chr4	43854292	43855463	Olfr155	0.13154	0.146167	0	0	0.0335002	#NAME?
chr7	107000875	107002605	Olfr2	0.155814	0.148406	0.0616013	0.0552174	0.00299323	-1.38084
chr11	59570782	59571738	Olfr222	1.08758	0.895199	0.334425	0.299768	0.0819042	-1.64453
chr11	73906552	73907490	Olfr395	0.123161	0.182476	0	0.0509201	0.0851962	-2.58551
chr6	40544036	40544977	Olfr461	0.245536	0.242525	0	0.0507578	0.0726789	-3.26536
chr7	108868208	108869152	Olfr517	0.122378	0.120877	0.0376307	0.0505965	0.0503071	-1.46317
chr7	102774526	102775470	Olfr561	0.203963	0.211535	0.188154	0.177088	0.0776224	-0.185989
chr10	79034723	79035802	Olfr57	0.107067	0.105753	0.0658451	0.0663991	0.00310813	-0.686429
chr7	103597318	103598274	Olfr618	0.161123	0.1492	0.0743168	0.0749421	0.0464847	-1.05595
chr7	104106281	104107219	Olfr646	0.0821072	0.12165	0.0378714	0	0.0940696	-2.42767
chr10	129046132	129047061	Olfr765	0.124354	0.153536	0.0382383	0.0771201	0.0874663	-1.26839
chr10	129669561	129670517	Olfr801	0.161123	0.17904	0.0371584	0.0499614	0.0106045	-1.96515
chr10	129775871	129776857	Olfr809	0.117165	0.115728	0.0720556	0.0726619	0.00310055	-0.686428
chr10	130074412	130075350	Olfr822	0.205268	0.243301	0.151486	0.1273	0.081952	-0.686172
chr9	38752796	38756863	Olfr920	0.99419	1.04513	0.777375	0.669411	0.0723475	-0.495237
chr9	39461433	39462377	Olfr954	0.163171	0.151096	0	0.0252982	0.0256669	-3.63488
chr9	40074297	40075262	Olfr982	0.15962	0.147808	0	0.0247477	0.0256676	-3.63488
chrX	98557515	98890985	Ophn1	0.624502	0.611055	0.373056	0.358506	0.0015916	-0.75611
chr2	5020642	5063938	Optn	0.543435	0.605514	0.365113	0.434099	0.064852	-0.523665
chr5	136147461	136170656	Orai2	1.36966	1.29998	1.00773	1.11094	0.0598952	-0.333486
chr4	108579454	108614831	Orc1	1.56201	1.6708	1.2863	1.30894	0.096091	-0.316921
chr4	63344566	63348162	Orm1	0.503306	0.436314	0.227208	0.219158	0.0821651	-1.07385
chr4	63362449	63365877	Orm2	6.94227	6.14978	2.84975	3.16284	0.0434938	-1.12263
chr10	128817457	128821631	Ormdl2	6.21816	6.33554	5.82128	5.84165	0.0758976	-0.106182
chr16	33185071	33243312	Osbpl11	3.03882	2.97412	2.11344	2.13183	0.0148982	-0.502214
chr2	180119366	180162680	Osbpl2	0.760137	0.74357	0.667591	0.681479	0.0205726	-0.156558
chr10	111164802	111297247	Osbpl8	8.2439	8.25128	2.55526	2.58442	0.000815021	-1.68229
chr4	109061145	109118036	Osbpl9	2.16127	2.21533	1.94379	1.93559	0.0635768	-0.173984
chr2	163405822	163419470	Oser1	2.07101	1.96897	1.62156	1.67108	0.0473511	-0.295103
chr1	53313624	53326342	Osgepl1	0.80541	0.794037	0.731808	0.737965	0.0218989	-0.12198
chr19	5549137	5560575	Ovol1	0.444404	0.426483	0.260882	0.269341	0.0126481	-0.715886
chr11	72999145	73015197	P2rx1	0.158332	0.14395	0.123929	0.116045	0.0920527	-0.333017
chr5	122707557	122729042	P2rx4	9.67322	10.0538	7.90493	8.06759	0.0355129	-0.304581
chr5	122643911	122655260	P2rx7	3.49489	3.57436	2.94855	3.05542	0.0191403	-0.23564
chr7	100996572	101011991	P2ry2	0.974008	0.960212	0.721112	0.741894	0.00514282	-0.402816
chr2	164025224	164050538	Pabpc1l	0.483749	0.483451	0.404153	0.419818	0.0692624	-0.231221
chr17	10403012	10840191	Pacrg	0.316837	0.330765	0.216953	0.222603	0.0216856	-0.55906
chr12	113014508	113074401	Pacs2	3.01416	2.93067	2.26214	2.31706	0.00917395	-0.37654
chr15	83375607	83432850	Pacsin2	1.334	1.27478	1.08538	1.07803	0.080173	-0.270068
chr4	140906360	140952586	Padi2	0.633113	0.598607	0.233616	0.271745	0.00517453	-1.28529
chr4	140785369	140810648	Padi3	0.356459	0.314848	0.171441	0.165326	0.0734177	-0.995222
chr4	140745508	140774203	Padi4	0.413332	0.362863	0.199312	0.205567	0.0819957	-0.938928
chr7	28392996	28399383	Paf1	3.97322	3.87685	3.56513	3.46239	0.0283635	-0.15969
chr7	25295049	25297955	Pafah1b3	4.94274	4.48618	3.19051	3.26255	0.0902719	-0.547109
chr4	134396320	134427412	Pafah2	0.870684	0.899153	0.663807	0.619851	0.0182514	-0.463356
chr6	83806059	83831741	Paip2b	1.8233	1.79057	1.43991	1.40879	0.00350424	-0.343241
chr7	97842939	97912381	Pak1	1.01869	0.973193	0.849181	0.815058	0.0341636	-0.25927
chr8	61515021	61902690	Palld	0.137874	0.14364	0.116924	0.120495	0.035258	-0.245771
chr1	97821094	98095632	Pam	0.48546	0.485048	0.372782	0.356042	0.0439057	-0.41317
chr16	4616466	4624946	Pam16	2.84725	2.95026	2.24116	2.28677	0.0252844	-0.356582
chr9	15005785	15045478	Panx1	0.713062	0.685631	0.589775	0.619706	0.0437121	-0.209691
chr12	83763634	83792384	Papln	0.896071	0.934694	0.475705	0.474308	0.0277041	-0.946427
chr3	131564768	131643671	Papss1	0.547099	0.556057	0.452917	0.450675	0.0206497	-0.287893
chr19	32595715	32667187	Papss2	0.420255	0.445036	0.318096	0.320439	0.0671371	-0.43842
chr17	10840384	12063360	Park2	0.234518	0.237271	0.20931	0.201132	0.0606263	-0.200963
chr9	106470353	106476651	Parp3	1.54082	1.51286	1.31986	1.39164	0.0973541	-0.171458
chr13	116854824	117025516	Parp8	1.09529	1.02364	0.793123	0.807981	0.0769011	-0.404269
chr15	84232043	84315609	Parvb	1.05618	1.09853	0.558148	0.562416	0.0246441	-0.943269
chr15	84324720	84342978	Parvg	0.537825	0.584352	0.243204	0.321769	0.0414031	-0.990046
chr2	34171909	34372036	Pbx3	0.259574	0.257293	0.239276	0.243437	0.0355812	-0.0986274
chr8	69832704	69872292	Pbx4	0.500954	0.461903	0.360726	0.34506	0.0636488	-0.448091
chr3	89436704	89450952	Pbxip1	1.22433	1.22733	0.964876	0.925225	0.0437573	-0.375296
chr18	37755773	37841872	Pcdhga11	0.439205	0.437022	0.323469	0.349767	0.0802211	-0.380192
chr18	37765580	37841872	Pcdhga12	0.463359	0.461416	0.334784	0.364991	0.0838592	-0.402211
chr18	37736936	37841863	Pcdhga9	0.407738	0.410259	0.305714	0.332753	0.0927794	-0.357483
chr18	37742094	37841872	Pcdhgb6	0.418359	0.418565	0.312589	0.340112	0.0943973	-0.358674
chr18	37751779	37841870	Pcdhgb7	0.431712	0.430323	0.318599	0.344607	0.0820497	-0.378289
chr18	37761801	37841872	Pcdhgb8	0.451109	0.450327	0.330075	0.356414	0.0773946	-0.392988
chr18	37806410	37841872	Pcdhgc3	0.777506	0.772261	0.530918	0.581179	0.0701107	-0.478769
chr18	37815079	37841872	Pcdhgc4	0.927027	0.928435	0.611215	0.697024	0.0989445	-0.504152
chr18	37819546	37841872	Pcdhgc5	1.06076	1.06948	0.695321	0.794768	0.095977	-0.515617
chr19	36379067	36456204	Pcgf5	0.476754	0.493343	0.451774	0.434058	0.0743358	-0.131096
chr14	55540266	55550017	Pck2	1.27953	1.26676	0.768684	0.658818	0.0592434	-0.834904
chr8	41239759	41334087	Pcm1	1.69296	1.68359	1.47399	1.49525	0.0139075	-0.185456
chr1	7088920	7173628	Pcmtd1	0.889198	0.876609	0.767015	0.759795	0.00905453	-0.209807
chr2	132249286	132253180	Pcna	5.29069	5.24534	3.20203	3.09712	0.00519381	-0.742102
chr12	81860030	82000924	Pcnx	0.873238	0.88156	0.632843	0.628167	0.00156707	-0.476725
chr12	72536357	72580213	Pcnxl4	0.522447	0.509318	0.452791	0.463407	0.0231021	-0.171383
chr1	171173264	171196268	Pcp4l1	1.32077	1.29465	0.466357	0.432907	0.000858702	-1.54023
chr4	106442334	106464325	Pcsk9	0.514821	0.49813	0.398994	0.387691	0.0121813	-0.364706
chr16	32430921	32475065	Pcyt1a	2.77664	2.68636	1.90959	2.01898	0.0095281	-0.475689
chrX	93654863	93749948	Pcyt1b	0.128786	0.133807	0.116188	0.110762	0.0409063	-0.210454
chr5	145128770	145140089	Pdap1	12.6796	12.5359	9.52814	10.2392	0.0727106	-0.351192
chr19	47090766	47131145	Pdcd11	2.49957	2.40981	2.03838	2.09782	0.02722	-0.247235
chr19	53892231	53929861	Pdcd4	1.0653	1.02267	0.784479	0.83138	0.0179918	-0.3698
chr15	103503034	103530056	Pde1b	2.4269	2.34892	1.48025	1.5696	0.00504426	-0.64701
chr7	101421691	101512829	Pde2a	0.38281	0.371229	0.184364	0.209106	0.0186538	-0.938386
chr5	108388373	108431742	Pde6b	0.689915	0.650539	0.527498	0.508258	0.0435234	-0.372038
chr3	19223109	19265008	Pde7a	0.710444	0.689022	0.650289	0.624697	0.0680651	-0.134395
chr13	95024105	95223050	Pde8b	0.345315	0.342849	0.271052	0.281496	0.0388777	-0.316653
chr15	79995876	80014808	Pdgfb	5.7197	5.28741	1.54425	1.49607	0.0324641	-1.85614
chr18	61045150	61085067	Pdgfrb	0.330895	0.317308	0.300797	0.285978	0.0933523	-0.143638
chr2	71873224	71903858	Pdk1	1.24322	1.27391	1.00886	0.99396	0.0144893	-0.329747
chr14	70164218	70176815	Pdlim2	1.37868	1.32705	0.860097	0.843636	0.0201295	-0.667319
chr17	24073680	24141594	Pdpk1	1.67043	1.66002	1.4808	1.50926	0.0321191	-0.155543
chr8	111094745	111135144	Pdpr	1.21533	1.22937	1.11761	1.11135	0.0185198	-0.133287
chr2	22895522	22940259	Pdss1	2.5212	2.62907	2.20508	2.31785	0.0568561	-0.18739
chr10	78436747	78464948	Pdxk	4.31223	4.42153	2.84429	2.88601	0.0106351	-0.607992
chr4	115088708	115093894	Pdzk1ip1	0.200487	0.192527	0.130147	0.142755	0.0241221	-0.526198
chr9	56201129	56418050	Peak1	1.90535	1.81758	1.2703	1.23745	0.026125	-0.570045
chr4	130107556	130128134	Pef1	1.36046	1.30588	1.19459	1.1617	0.0578807	-0.178344
chr11	21091324	21150327	Peli1	1.55918	1.52781	1.1686	1.10538	0.0205888	-0.440981
chr14	48120869	48260883	Peli2	0.467004	0.472075	0.271727	0.28655	0.0133182	-0.750265
chr7	34912407	35044708	Pepd	1.24693	1.33211	0.949969	0.991356	0.0458528	-0.409792
chr4	156215927	156221307	Perm1	6.51348	6.42123	3.20239	2.98297	0.00789246	-1.06432
chr5	3596066	3637101	Pex1	0.833322	0.830053	0.721982	0.726893	0.00163826	-0.19918
chr5	90772435	90773383	Pf4	2.43723	2.82863	1.53635	1.184	0.0411113	-0.952877
chr2	11471431	11502090	Pfkfb3	1.95813	2.12145	0.51908	0.567069	0.0230739	-1.9092
chr3	57841895	57847757	Pfn2	5.35385	5.73265	4.04198	3.42212	0.0548338	-0.570764
chr19	41911871	41918665	Pgam1	4.55139	4.43819	3.23653	3.37097	0.00603392	-0.444149
chr1	54473000	54557684	Pgap1	1.57427	1.63581	0.484921	0.456006	0.00497834	-1.77045
chr13	21421275	21440710	Pgbd1	0.18625	0.177606	0.16633	0.159743	0.0811418	-0.158173
chr8	124369049	124433936	Pgbd5	0.127002	0.138487	0.106756	0.0982688	0.0593891	-0.372854
chr17	47726842	47734478	Pgc	0.322751	0.336227	0.167475	0.20016	0.0420268	-0.841956
chr4	149149985	149166707	Pgd	6.28678	6.40075	5.56793	5.43697	0.0111418	-0.205265
chr18	46239949	46280850	Pggt1b	1.90183	1.925	1.80131	1.78669	0.0211801	-0.0929699
chr7	18884690	18890438	Pglyrp1	1.1992	1.2457	1.03826	1.03038	0.0712814	-0.241093
chr8	70646436	70659738	Pgpep1	3.10336	2.95521	2.35007	2.3483	0.0690318	-0.366817
chr4	128654702	128752881	Phc2	1.14726	1.11895	0.895512	0.933817	0.0150695	-0.308967
chr14	59276913	59297522	Phf11a	0.360624	0.344666	0.29475	0.276951	0.0313726	-0.302956
chr14	59320964	59341330	Phf11b	0.639095	0.666741	0.453505	0.459666	0.0361129	-0.516017
chr14	59380833	59393512	Phf11c	0.534542	0.575985	0.445479	0.4351	0.0972566	-0.33472
chr14	59347407	59365490	Phf11d	0.888014	0.883433	0.764177	0.79768	0.095787	-0.181666
chr2	92184182	92364666	Phf21a	1.01645	0.990552	0.745369	0.704336	0.0133695	-0.469283
chrX	151520672	151625833	Phf8	0.718819	0.68143	0.445221	0.414903	0.00908839	-0.703067
chrX	160502166	160591722	Phka2	1.49637	1.3815	1.1166	1.06106	0.0614745	-0.402223
chr1	106171869	106394245	Phlpp1	0.67795	0.684388	0.568851	0.581531	0.0135537	-0.243972
chr11	95824500	95832140	Phospho1	4.27422	4.51055	0.943881	1.07217	0.0053092	-2.12347
chr7	101818313	101822726	Phox2a	5.24439	5.08741	2.38272	2.46229	0.00456699	-1.09252
chr5	20758664	20882124	Phtf2	0.616644	0.591983	0.511875	0.495388	0.0295558	-0.262929
chr17	29318882	29328902	Pi16	0.434275	0.412816	0.375797	0.350358	0.0709916	-0.222239
chr3	94974731	95006843	Pi4kb	2.91642	2.84542	2.61846	2.63342	0.0771001	-0.133696
chr6	124996720	125003097	Pianp	1.70893	1.68201	1.1531	1.29201	0.0832278	-0.471786
chr9	62880077	62980879	Pias1	2.34521	2.28693	2.07744	1.95645	0.0823432	-0.199507
chr10	81153966	81167720	Pias4	3.37374	3.37869	2.45363	2.47949	0.00686552	-0.452906
chr1	84036293	84284645	Pid1	3.75978	3.54451	1.13657	1.11123	0.0251337	-1.70023
chr8	122481698	122551329	Piezo1	1.87755	1.91775	1.35551	1.35268	0.0228752	-0.486885
chr9	73015696	73039699	Pigb	1.17275	1.11241	0.852455	0.963102	0.0950691	-0.331883
chr19	41274218	41385070	Pik3ap1	7.43716	7.38498	5.50835	5.32515	0.0193501	-0.452254
chr7	116337276	116443458	Pik3c2a	1.22435	1.26217	0.979568	0.968243	0.0305624	-0.352274
chr9	99038402	99140211	Pik3cb	1.89045	1.95777	0.650042	0.665715	0.012064	-1.5483
chr11	3330731	3342971	Pik3ip1	0.937538	0.871658	0.568839	0.632158	0.021923	-0.591116
chr11	68432125	68497846	Pik3r5	5.73572	5.6784	2.0891	2.07053	0.00206343	-1.45629
chr11	68503019	68552698	Pik3r6	1.70144	1.73933	1.54238	1.48205	0.0411614	-0.186068
chr5	137821952	137836278	Pilra	1.20422	1.36203	0.448816	0.416752	0.0503674	-1.56794
chr5	137852147	137858049	Pilrb1	0.874298	0.754018	0.270849	0.230642	0.0465808	-1.69908
chr3	95059596	95106858	Pip5k1a	1.38595	1.36593	1.23267	1.28195	0.0940976	-0.130077
chr7	3836815	3915484	Pira1	1.36961	1.28585	0.709393	0.709443	0.0430542	-0.904254
chr7	3838154	3898093	Pira11	1.20589	1.12606	0.598586	0.610396	0.0410657	-0.947744
chr7	3836810	3845051	Pira2	4.30829	4.10891	1.90527	1.82567	0.0122178	-1.1738
chr7	3838126	3898092	Pira4	1.21177	1.12936	0.601278	0.610121	0.0441002	-0.950531
chr7	3731633	3898150	Pira6	1.20323	1.12212	0.610983	0.611534	0.0467279	-0.927593
chr7	3838121	3898120	Pira7	1.21303	1.13064	0.600948	0.611776	0.0429641	-0.950518
chr7	3712505	3720382	Pirb	14.2603	13.7293	8.45581	8.17375	0.00866263	-0.751141
chr11	75588108	75628778	Pitpna	4.29206	4.1812	3.59165	3.62187	0.0420801	-0.232214
chr11	107207892	107470720	Pitpnc1	0.610382	0.596312	0.399393	0.380719	0.00412706	-0.629307
chr19	4100622	4113965	Pitpnm1	3.81822	3.57042	2.44401	2.50932	0.0504642	-0.57691
chr8	116995679	117082449	Pkd1l2	0.358144	0.334684	0.212068	0.233669	0.0165666	-0.636305
chr8	109614517	109670721	Pkd1l3	0.570046	0.577098	0.472137	0.444454	0.0616723	-0.323696
chr10	57631981	57741112	Pkib	0.791119	0.771396	0.525376	0.495658	0.00751115	-0.613839
chr3	89136142	89146594	Pklr	0.136319	0.141925	0.118955	0.111959	0.0375586	-0.268995
chr9	59656368	59679375	Pkm	6.73355	7.48172	4.61973	4.59009	0.0940205	-0.626197
chr8	83669762	83694061	Pkn1	4.31215	4.17474	3.8975	3.83988	0.0787772	-0.133391
chr2	59160850	59355205	Pkp4	0.677221	0.687801	0.510128	0.484991	0.0211571	-0.455983
chr16	38396117	38433145	Pla1a	0.186156	0.18413	0.179401	0.177364	0.0423071	-0.0536659
chr17	43568451	43612201	Pla2g7	2.63969	2.72881	0.642263	0.679054	0.00484697	-2.02254
chr14	25888403	25902893	Plac9a	0.209949	0.198842	0.149546	0.136796	0.0194967	-0.513624
chr14	25887934	25902971	Plac9b	0.245847	0.242831	0.165368	0.149289	0.0512871	-0.635104
chr2	153227769	153241358	Plagl2	3.97013	3.95083	2.79973	2.88216	0.0172428	-0.479304
chr7	24462500	24475873	Plaur	6.34654	7.06722	1.8621	1.7608	0.0429669	-1.8885
chr2	118707517	118728438	Plcb2	2.137	1.99489	1.74213	1.65747	0.0678285	-0.281437
chr9	119071528	119093496	Plcd1	0.660853	0.603835	0.51584	0.473978	0.0690784	-0.353546
chr8	117498291	117635142	Plcg2	1.60391	1.51754	0.897878	0.885277	0.0372369	-0.807784
chr1	55405946	55754285	Plcl1	0.148245	0.150358	0.144811	0.141847	0.0933133	-0.0588981
chr17	50509547	50688494	Plcl2	1.31763	1.33415	0.606062	0.631513	0.00115514	-1.09945
chr16	45959261	46010413	Plcxd2	0.347803	0.369749	0.272231	0.253513	0.0232831	-0.448723
chr3	27938680	28133362	Pld1	0.482634	0.469486	0.384644	0.398062	0.0120895	-0.282673
chr7	27532018	27553112	Pld3	3.32434	3.3877	1.5207	1.48538	0.00163939	-1.15887
chr12	112760655	112768986	Pld4	6.43422	6.24232	5.20635	5.37772	0.0153388	-0.260267
chr15	76170974	76195710	Plec	7.51765	7.08331	4.60414	4.86204	0.0182777	-0.625209
chr7	130865910	130913302	Plekha1	1.82742	1.7721	1.52686	1.54903	0.0398584	-0.226801
chr7	45526330	45554229	Plekha4	0.510702	0.522503	0.388352	0.336408	0.0927941	-0.511551
chr1	34849959	34871557	Plekhb2	2.05218	1.98123	1.59212	1.50932	0.0143838	-0.379062
chr12	76533560	76579039	Plekhg3	1.32259	1.31097	0.857642	0.87326	0.000758343	-0.60549
chr4	152096719	152115404	Plekhg5	0.459585	0.476341	0.35742	0.341256	0.00953427	-0.421771
chr6	125362651	125380504	Plekhg6	3.42095	3.30442	2.74191	2.86397	0.0220972	-0.262673
chr11	103365092	103412664	Plekhm1	5.21787	5.36755	4.58566	4.68625	0.0260222	-0.19114
chr4	141625734	141664115	Plekhm2	4.64535	4.76354	2.49898	2.57165	0.0026785	-0.89186
chr1	64789121	64956824	Plekhm3	2.22343	2.17955	0.928422	0.958093	0.000977319	-1.22276
chr9	65552577	65580087	Plekho2	19.5747	19.2648	18.0316	18.1659	0.0426163	-0.101635
chr4	86656565	86670059	Plin2	19.705	21.1405	8.16612	7.93397	0.0325744	-1.34311
chr17	56278962	56290511	Plin3	2.65413	2.59112	1.88552	1.93343	0.00414704	-0.457836
chr7	122159437	122169875	Plk1	0.8227	0.882757	0.650026	0.672655	0.0690908	-0.366693
chr9	92250194	92272561	Plscr1	0.886653	0.964207	0.535225	0.528518	0.0607946	-0.799046
chr9	92457378	92492516	Plscr4	0.589603	0.558557	0.281049	0.260986	0.00697864	-1.08287
chr2	164839518	164857708	Pltp	16.2438	15.7048	8.00693	8.37626	0.00317041	-0.963536
chr11	97923237	97986446	Plxdc1	1.07771	1.10887	0.291116	0.330591	0.00137378	-1.81437
chr6	89316314	89362613	Plxna1	3.24458	3.43132	2.17825	2.28814	0.0184763	-0.579853
chr1	194619829	194816868	Plxna2	0.367417	0.376424	0.257449	0.263009	0.00509035	-0.515213
chr15	89155546	89173951	Plxnb2	4.24731	4.22674	2.81215	2.95454	0.0301598	-0.555308
chr18	66458604	66465558	Pmaip1	1.16843	1.11581	0.480184	0.566646	0.0129361	-1.12569
chr11	63131510	63159546	Pmp22	6.31549	6.46528	1.31141	1.37057	0.00314089	-2.2526
[truncated: 1,010 more rows]

## Sheet: RNAPII_pS2_sign_up
Chromosomal localization			Gene	RPKM				PValue	log2FC
Chr	Start	End		ctrl_1	ctrl_2	IL4_1h_1	IL4_1h_2
chr2	175192005	175338212	0610010B08Rik	0.243628	0.249941	0.279412	0.272452	0.0255878	0.161061
chr4	107889899	107897802	0610037L13Rik	1.45691	1.33918	1.5912	1.68316	0.0917851	0.227802
chr17	78916499	78921048	1110001A16Rik	2.97129	2.89722	3.46722	3.59089	0.0251932	0.266288
chr12	55302637	55382491	1110008L16Rik	0.387234	0.378674	0.413715	0.423177	0.0315109	0.12787
chr12	8208107	8285759	1110057K04Rik	0.795437	0.815194	0.919971	0.920177	0.054642	0.192196
chr19	21597313	21652791	1110059E24Rik	0.588612	0.554826	1.05268	1.00687	0.00542685	0.848951
chr10	82619851	82623228	1190007I07Rik	0.855233	0.802507	1.07296	1.03249	0.0251386	0.344911
chr11	73047867	73083579	1200014J11Rik	0.885285	0.847534	0.994719	0.985033	0.0804871	0.192199
chr2	167062934	167065862	1500012F01Rik	8.85112	8.20346	10.3246	9.83645	0.0693949	0.241412
chr7	38183217	38197565	1600014C10Rik	1.40098	1.29036	6.23665	6.30993	0.000481348	2.2209
chr14	49226359	49245428	1700011H14Rik	0.100971	0.0837754	0.135991	0.128995	0.097811	0.52037
chr8	79210430	79248583	1700011L22Rik	0.817543	0.844901	1.1294	1.18366	0.0223183	0.476497
chr19	11096816	11130878	1700017D01Rik	0.388904	0.365989	0.524581	0.552482	0.013817	0.512759
chr1	191036822	191042941	1700022P22Rik	0.396474	0.363639	0.505072	0.522982	0.0360844	0.43563
chr1	151884524	152090320	1700025G04Rik	0.467797	0.422923	0.663358	0.619099	0.0249346	0.525867
chr2	131146325	131160020	1700037H04Rik	0.809813	0.76447	1.52262	1.48573	0.00203168	0.934278
chr10	68430956	68541875	1700040L02Rik	0.118734	0.128851	0.171341	0.159972	0.0324275	0.420271
chr8	84001706	84004770	1700067K01Rik	5.98236	5.26036	7.82582	8.64381	0.0421577	0.550817
chr19	8740718	8741225	1700092M07Rik	5.69649	5.23276	6.93652	6.5003	0.0591887	0.297997
chr14	32785963	32817968	1810011H11Rik	1.45346	1.43237	4.2355	4.39202	0.0154806	1.57996
chr16	8830100	8858924	1810013L24Rik	4.39671	4.20918	6.35931	6.33908	0.027421	0.561249
chr3	14606289	14611256	1810022K09Rik	2.08551	2.02739	3.78335	3.87047	0.00184681	0.896024
chr9	21592722	21595970	1810026J23Rik	2.21707	2.42409	3.41235	3.21313	0.0204056	0.51354
chr13	62964893	63302877	2010111I01Rik	1.49905	1.48128	2.17796	2.08585	0.0388513	0.516671
chr7	12927416	12931072	2310014L17Rik	3.12827	3.19914	4.11007	4.25896	0.0198698	0.403445
chr16	88758847	88759789	2310034C09Rik	0.0408793	0.0302834	0.113132	0.12676	0.0124659	1.75319
chr7	131342718	131362698	2310057M21Rik	0.886577	0.86095	0.993873	0.972952	0.0243002	0.170554
chr7	44246722	44252319	2410002F23Rik	1.72692	1.70234	3.0338	3.03373	0.00593062	0.823212
chr7	119794130	119848938	2610020H08Rik	0.481986	0.455429	0.563884	0.551635	0.0559104	0.250955
chr16	17113398	17125106	2610318N02Rik	0.506515	0.494618	0.861688	0.852621	0.00067231	0.775994
chr8	60890451	60907572	2700029M09Rik	1.85783	1.87281	2.14539	2.18297	0.0203932	0.214397
chr14	19811402	19823823	2700060E02Rik	1.2494	1.29992	1.43855	1.44393	0.0927035	0.177198
chr12	55045661	55080110	2700097O09Rik	0.457194	0.488575	0.575403	0.557368	0.0556014	0.260296
chr8	124839355	124863029	2810004N23Rik	0.71408	0.696486	0.849297	0.845346	0.0312747	0.264707
chr6	149309414	149335663	2810474O19Rik	4.65638	4.64492	5.2942	5.44429	0.0648533	0.207287
chr8	85408759	85432841	4921524J17Rik	0.861887	0.819728	1.24794	1.21579	0.00598118	0.550997
chr16	64766105	64770939	4930453N24Rik	0.955936	1.03273	1.62405	1.45246	0.0617846	0.629494
chr11	70615894	70616890	4930544D05Rik	2.59042	2.92144	5.13591	5.56277	0.0129306	0.956822
chr1	161942089	161969148	4930558K02Rik	0.15939	0.151812	0.179855	0.187105	0.0337459	0.237771
chr3	90051636	90063341	4933434E20Rik	1.96736	1.89855	2.13049	2.18719	0.0396146	0.159448
chr14	75016027	75052532	5031414D18Rik	1.44413	1.47226	1.96958	1.88344	0.03957	0.401806
chrX	85870273	85891499	5430427O19Rik	1.34795	1.38832	2.5974	2.28509	0.0875376	0.835406
chr6	133292216	133295790	5530400C23Rik	0.0754219	0.0798181	0.099394	0.10023	0.0550271	0.362785
chr11	80360492	80378015	5730455P16Rik	0.938369	0.91655	1.09877	1.0535	0.0555174	0.214503
chr9	15316914	15357788	5830418K08Rik	1.40093	1.34979	1.56785	1.56877	0.0837906	0.189401
chr15	12808177	12824657	6030458C11Rik	1.01411	0.984943	1.16831	1.17379	0.0469223	0.228486
chr4	63560360	63586353	6330416G13Rik	0.983707	1.08542	2.87817	2.8638	0.0155602	1.47252
chr7	139972303	139978755	6430531B16Rik	6.48171	6.43759	8.57253	9.22763	0.0837324	0.462362
chr9	107340640	107349683	6430571L13Rik	0.132009	0.189276	0.447824	0.464796	0.0448161	1.50616
chr18	77633281	77714010	8030462N17Rik	0.812343	0.804618	1.00856	0.975922	0.0454629	0.295478
chr6	135197987	135236240	8430419L09Rik	0.422803	0.419855	0.572973	0.626178	0.093466	0.508994
chr17	40875482	40880558	9130008F23Rik	0.606907	0.646297	1.6656	1.42085	0.0779385	1.30033
chr7	128234451	128238031	9130023H24Rik	5.93759	5.50619	7.8092	7.77818	0.0648085	0.445815
chr18	4634929	4682869	9430020K01Rik	0.141374	0.144599	0.173393	0.172362	0.0212153	0.273871
chr7	137375569	137410756	9430038I01Rik	0.434473	0.443467	0.836926	0.835484	0.00586454	0.929734
chr4	124937048	124944661	9930104L06Rik	1.65404	1.52883	1.81513	1.8853	0.0974468	0.217365
chr13	67617001	67637753	A530054K11Rik	1.71832	1.7417	1.95146	1.94947	0.0325318	0.173038
chr5	107497745	107512556	A830010M20Rik	0.392597	0.394844	0.424525	0.427291	0.00365922	0.11337
chr4	119530315	119538769	AA415398	0.865457	0.809851	2.00434	1.8051	0.04445	1.18515
chr2	122637887	122641076	AA467197	0.193206	0.169963	0.456714	0.464301	0.0152338	1.34258
chr11	116593687	116597680	Aanat	4.82197	5.15101	7.31286	7.60764	0.00821819	0.581199
chr2	156547576	156568972	Aar2	1.08887	1.04263	1.37637	1.38293	0.0429276	0.372433
chr11	84422856	84513501	Aatf	0.698837	0.654599	0.834346	0.893401	0.0428526	0.352265
chr7	120409647	120544813	Abca16	0.0925913	0.0947622	0.113272	0.115197	0.00523156	0.286235
chr2	69238282	69342616	Abcb11	0.135824	0.132335	0.150491	0.156335	0.0458726	0.194332
chr5	8660092	8748570	Abcb1a	0.15059	0.149925	0.221625	0.229428	0.0317881	0.58586
chr15	91145871	91191807	Abcd2	1.1644	1.17124	1.67038	1.60905	0.0390323	0.489627
chr8	79683442	79711740	Abce1	1.03286	1.03229	1.77002	1.86087	0.0368907	0.814077
chr5	24565341	24577467	Abcf2	1.06068	1.00219	1.2802	1.24272	0.0326523	0.290442
chr16	20548603	20561603	Abcf3	1.37149	1.32321	2.21611	2.25405	0.00159423	0.730202
chr17	31057694	31117981	Abcg1	2.04017	1.99969	4.22661	4.16888	0.000543243	1.05531
chr5	104935057	104982717	Abcg3	0.458124	0.423775	0.654418	0.626352	0.0136948	0.538326
chr17	84676302	84700333	Abcg8	0.232354	0.216051	0.270517	0.254408	0.0792156	0.227309
chr19	21653309	21685637	Abhd17b	0.77069	0.729765	1.68233	1.73379	0.00153121	1.18696
chr7	84109356	84151893	Abhd17c	0.725137	0.615647	1.06394	0.988678	0.0426682	0.614388
chr7	79273266	79361601	Abhd2	0.588076	0.615203	0.980428	0.984351	0.0201048	0.707396
chr18	10644411	10706696	Abhd3	0.1422	0.139234	0.154561	0.152986	0.033118	0.12801
chr15	41865293	41869720	Abra	2.80962	2.75153	4.0362	4.15917	0.0106598	0.559426
chr6	88835914	88841935	Abtb1	1.41984	1.40716	3.04436	2.68127	0.0790135	1.01816
chr2	103566310	103718423	Abtb2	0.247333	0.246238	0.529419	0.550908	0.0229609	1.13014
chr11	84195438	84401651	Acaca	0.335386	0.330073	0.346426	0.352757	0.0579549	0.0713203
chr3	36066000	36092857	Acad9	0.554891	0.553396	0.641503	0.626005	0.0596422	0.193663
chr3	153922353	153944643	Acadm	1.73279	1.66759	1.96662	1.97459	0.0726619	0.212943
chr7	131410601	131446211	Acadsb	0.448777	0.476652	0.632458	0.629732	0.0505593	0.447735
chr17	12923959	12940396	Acat3	1.18545	1.22182	1.45016	1.41368	0.012492	0.250553
chr1	155558120	155572287	Acbd6	0.524606	0.549719	0.631884	0.670915	0.0528713	0.278184
chr14	54642161	54653685	Acin1	3.17784	3.09678	3.35382	3.40691	0.0502689	0.107651
chr11	100476352	100528000	Acly	1.51802	1.41674	1.88801	1.84771	0.0505859	0.348144
chr6	6956018	7039220	Acn9	0.249928	0.253377	0.271543	0.280142	0.0777939	0.132412
chr7	44253087	44257204	Acpt	2.23548	2.03715	2.86465	3.20779	0.0672727	0.507152
chrX	142317993	142390535	Acsl4	0.995327	1.00789	1.21003	1.17725	0.0315651	0.253049
chr19	55253369	55296628	Acsl5	1.29343	1.26416	1.69245	1.69317	0.0224157	0.404635
chr2	150618111	150668240	Acss1	0.642202	0.657847	0.768874	0.787492	0.0098104	0.259615
chr19	34240336	34255373	Acta2	1.25996	1.28435	1.33948	1.38013	0.0886556	0.0961253
chr3	32708546	32726971	Actl6a	1.49853	1.45074	1.66386	1.66296	0.0800635	0.173786
chr12	80167542	80260371	Actn1	1.2391	1.27625	1.61604	1.56416	0.0125911	0.338358
chr1	36699202	36709925	Actr1b	1.25332	1.27431	1.77899	1.7973	0.000785074	0.500678
chr2	158624913	158639211	Actr5	0.921096	0.925761	1.04101	1.06062	0.0387248	0.186437
chr14	29978337	29993221	Actr8	1.72827	1.68471	1.93321	2.0265	0.0666196	0.214363
chr12	85272398	85280435	Acyp1	1.72969	1.57241	2.20557	2.22562	0.0838435	0.42431
chr9	70679001	70780229	Adam10	1.03928	0.963225	1.24333	1.25509	0.0904868	0.31921
chr8	24836143	24948804	Adam32	0.245075	0.257009	0.411167	0.436885	0.0211212	0.756224
chr7	139978941	139992488	Adam8	9.98594	10.2846	14.4931	14.9297	0.00559416	0.53755
chr8	24949611	25016922	Adam9	1.39706	1.43375	3.64623	3.58342	0.00107256	1.35271
chr3	89715022	89753455	Adar	3.07201	3.0759	3.49476	3.45239	0.0323327	0.176325
chr4	128932146	128962417	Adc	0.438881	0.370358	2.08651	1.98336	0.00288667	2.33034
chr7	27233013	27257949	Adck4	1.53039	1.48492	1.61975	1.5831	0.0898201	0.0870499
chr14	55769092	55784019	Adcy4	0.376647	0.313421	1.38743	1.4271	0.00295818	2.02808
chr19	53140443	53247326	Add3	0.87441	0.813776	1.21477	1.18846	0.0274855	0.509501
chr3	138437200	138455499	Adh5	1.06061	1.13023	1.20553	1.2594	0.096623	0.170063
chr1	9548046	9577968	Adhfe1	0.589426	0.503384	0.762183	0.718314	0.0905513	0.438039
chr16	23146536	23157968	Adipoq	0.154949	0.159703	0.329381	0.300817	0.0516259	1.00205
chr10	67544511	67548955	Ado	4.39327	4.98773	9.75215	10.0169	0.0155408	1.07543
chr9	59291572	59316200	Adpgk	0.742709	0.692673	1.02699	1.11417	0.0346678	0.576958
chr15	80948490	80970947	Adsl	1.0923	0.99083	1.40468	1.40054	0.0884245	0.429361
chr13	41763148	41847488	Adtrp	0.186286	0.177237	0.299468	0.287122	0.00658567	0.690306
chr6	140622663	140655481	Aebp2	1.25553	1.18652	1.98302	1.9495	0.010043	0.687361
chr7	78895927	78908833	Aen	1.101	1.10518	1.81388	1.90038	0.0360659	0.751524
chr18	61730262	61786662	Afap1l1	0.220535	0.210918	0.267685	0.273113	0.020811	0.325886
chr5	103754162	103855322	Aff1	2.17437	2.15701	3.15307	3.10866	0.0056682	0.531735
chr5	90518949	90553544	Afm	0.120217	0.119567	0.128355	0.127709	0.00315421	0.094769
chr17	34605861	34613449	Agpat1	4.4659	4.44748	7.07847	7.12858	0.00203943	0.672563
chr10	78271563	78351700	Agpat3	0.716952	0.663899	1.03684	1.03528	0.0485841	0.58555
chr2	75832177	75931350	Agps	1.43591	1.37467	2.09581	2.0353	0.004226	0.555662
chr13	59449535	59556922	Agtpbp1	0.823689	0.818458	1.01125	0.996964	0.0122958	0.29033
chr1	179744904	179804015	Ahctf1	1.00129	0.98547	1.20072	1.14376	0.0818422	0.23885
chr6	29768443	29912310	Ahcyl2	0.704229	0.709076	1.74522	1.73766	7.9098e-05	1.30121
chr12	35497979	35534989	Ahr	0.325671	0.322191	2.1721	2.13327	0.0063283	2.73238
chr4	58800031	58912725	AI314180	1.2052	1.22873	1.40336	1.37363	0.0140602	0.190234
chr4	41495601	41503075	AI464131	0.206092	0.251911	0.703434	0.664619	0.0048263	1.5787
chr10	61715263	61738652	Aifm2	0.464292	0.435424	0.757885	0.73312	0.00452292	0.728744
chr16	17489691	17507482	Aifm3	0.229435	0.277397	0.471223	0.479215	0.0621732	0.907085
chr3	132660498	132683879	Aimp1	0.78232	0.749137	0.884249	0.847769	0.0563077	0.177549
chr4	128993224	129008723	Ak2	1.62491	1.56449	5.48929	5.55012	0.000119309	1.79131
chr19	29020832	29047902	Ak3	1.57476	1.66293	1.91199	1.88176	0.0739321	0.22866
chr11	88830792	88851503	Akap1	0.386738	0.363629	0.536856	0.500439	0.0328465	0.467158
chr7	75455534	75754609	Akap13	0.829459	0.787205	1.10475	1.0855	0.0213628	0.438076
chr17	32303676	32321153	Akap8	2.36642	2.26231	2.81512	2.68782	0.0364884	0.249586
chr4	123735195	123750299	Akirin1	1.85097	1.72817	2.12614	2.046	0.0715778	0.221175
chr4	34550615	34566908	Akirin2	2.81728	2.65783	3.17886	3.07515	0.0703767	0.191894
chrX	150547417	150570622	Alas2	0.380021	0.403226	0.586316	0.663805	0.0832396	0.674528
chr9	71215789	71296243	Aldh1a2	0.118702	0.110982	0.138201	0.12942	0.0850962	0.220541
chr4	45799022	45804608	Aldh1b1	0.434304	0.495367	1.12561	1.17142	0.00430727	1.30498
chr13	24907579	24937661	Aldh5a1	0.11265	0.114745	0.121631	0.12067	0.051792	0.0915998
chr8	22060721	22071627	Alg11	1.03103	1.08552	1.31267	1.24159	0.0448099	0.271191
chrX	144317966	144325197	Alg13	0.394083	0.453686	0.786025	0.653927	0.0975363	0.764278
chr4	47469833	47474367	Alg2	0.849322	0.868268	1.1909	1.10611	0.0800827	0.419371
chr16	20605458	20610749	Alg3	0.625914	0.582294	0.986948	1.05619	0.0163489	0.757918
chr12	87428078	87443839	Alkbh1	2.49457	2.28962	3.61748	3.50473	0.0214211	0.57405
chr2	93980634	94010730	Alkbh3	1.05176	1.02464	1.09771	1.12996	0.0726257	0.101451
chr9	3335231	3385846	Alkbh8	0.476266	0.467794	0.571996	0.554397	0.0291879	0.25476
chr6	85587531	85702751	Alms1	0.232948	0.237684	0.339757	0.346968	0.00324467	0.545133
chrX	169176114	169187209	Amelx	0.777454	0.673644	1.02456	0.916948	0.0818666	0.420033
chr8	93971588	94012640	Amfr	1.22977	1.2529	1.46933	1.43166	0.019363	0.224653
chr9	45079183	45108531	Amica1	0.401511	0.38395	1.06759	0.92766	0.0694664	1.34496
chr9	108053159	108055701	Amigo3	4.92336	4.66846	5.71561	5.35503	0.0908336	0.206862
chr18	31759824	31784083	Ammecr1l	1.92708	2.04142	3.0429	3.04684	0.034081	0.617787
chr3	108074062	108085426	Ampd2	0.782771	0.650167	1.40043	1.5362	0.0155834	1.03519
chr14	51091077	51102009	Ang	1.10607	1.14818	3.73041	3.83389	0.0042371	1.74656
chr14	51195486	51195923	Ang2	0.0881196	0	0.569025	0.437191	0.0386828	3.51333
chr14	43957069	43963080	Ang3	0.140939	0.166103	0.330945	0.286054	0.0453122	1.00683
chr14	51763892	51773590	Ang4	0.162801	0.141194	0.1978	0.209314	0.0813536	0.421385
chr14	43957069	43963080	Ang5	0.140939	0.166103	0.330945	0.286054	0.0453122	1.00683
chr15	42424667	42676977	Angpt1	0.115841	0.121204	0.158392	0.148035	0.0508126	0.370382
chr2	33215961	33247714	Angptl2	1.58748	1.55693	1.87613	1.96449	0.056188	0.28855
chr15	27466677	27594907	Ank	1.88833	1.85182	3.34789	3.20854	0.0223813	0.809814
chr11	72690002	72772146	Ankfy1	2.6135	2.46013	3.97208	3.90476	0.014922	0.634599
chr13	98263076	98273918	Ankra2	1.19339	1.11561	1.46786	1.35906	0.0709689	0.291963
chr8	11611581	11635757	Ankrd10	1.03693	1.11389	1.39884	1.4027	0.0743055	0.381333
chr8	122883822	123042284	Ankrd11	2.20485	2.12411	2.77284	2.60364	0.0607729	0.312641
chr7	35586247	35609114	Ankrd27	0.858846	0.862035	0.946069	0.950374	0.00145578	0.140149
chr11	5569684	5689337	Ankrd36	0.13871	0.13685	0.145475	0.144104	0.0317596	0.0715905
chr1	36538173	36547201	Ankrd39	0.887209	0.824717	1.10568	1.16128	0.0227292	0.405139
chr15	79053094	79062859	Ankrd54	0.950384	0.958204	1.18957	1.26683	0.0864571	0.36404
chr4	32804035	32923505	Ankrd6	0.1386	0.13706	0.180486	0.179706	0.0023452	0.385876
chr16	4941415	4964237	Anks3	2.43482	2.35746	3.75282	3.55366	0.028307	0.608464
chr15	95790843	95975472	Ano6	1.32401	1.32183	2.31578	2.22105	0.0317791	0.777959
chr4	46451117	46472523	Anp32b	2.06519	1.83774	2.58883	2.45219	0.0706205	0.369158
chr5	96793385	96845968	Anxa3	1.16954	1.19787	3.01709	2.87489	0.0206802	1.31544
chr6	86736840	86793584	Anxa4	4.57941	4.78249	5.31875	5.54952	0.0404841	0.215249
chr11	101325063	101329694	Aoc2	2.61933	2.85208	3.70499	3.35713	0.0773409	0.368189
chr11	4947521	5042794	Ap1b1	1.47771	1.38633	2.41091	2.42317	0.026862	0.75519
chr7	44900373	44929490	Ap2a1	2.17028	2.17894	2.33756	2.33509	0.010334	0.103484
chr7	141562180	141633011	Ap2a2	2.27904	2.15228	4.08391	4.03179	0.00883201	0.872979
chr16	20535504	20544053	Ap2m1	4.12605	3.93418	15.6114	15.2217	0.00230173	1.93559
chr7	16738444	16749290	Ap2s1	2.33265	2.37506	6.51121	6.11681	0.0298635	1.42353
chr2	22774327	22875653	Apbb1ip	5.2617	5.11496	8.04453	7.53761	0.045725	0.586551
chr14	50924949	50927188	Apex1	33.6582	33.3686	40.4894	43.0166	0.0932827	0.317142
chrX	150571507	150588149	Apex2	0.451215	0.394256	0.83248	0.708898	0.0709922	0.866394
chr2	150583081	150608523	Apmap	0.428341	0.457473	0.643672	0.613888	0.0123472	0.505552
chr15	77524867	77533315	Apol7c	0.0911654	0.128317	0.420495	0.359015	0.0272297	1.82846
chr14	26918988	26970551	Appl1	1.19865	1.14135	3.06161	3.04708	0.00604335	1.38435
chr2	114101172	114175339	Aqr	0.751817	0.714262	0.952662	0.911251	0.0196705	0.346372
chr5	62602446	62766177	Arap2	0.324095	0.305427	1.17159	1.13157	0.00422971	1.87129
chr9	44742144	44767808	Arcn1	1.98513	2.01192	2.2216	2.25751	0.0111072	0.164276
chr15	98737626	98763118	Arf3	1.57858	1.52304	1.98297	1.91487	0.0135285	0.329653
chr14	26638197	26657258	Arf4	2.58594	2.6116	3.03778	3.14227	0.0546782	0.24979
chr12	69372150	69375980	Arf6	8.99867	8.92307	10.555	11.0055	0.0715419	0.26668
chr1	10137507	10232670	Arfgef1	1.36126	1.33008	1.4674	1.48389	0.0360809	0.133021
chr10	24915207	24927470	Arg1	0.992303	0.883981	2.51442	2.78874	0.0282123	1.49897
chr8	8666576	8690537	Arglu1	1.31141	1.287	1.63377	1.65449	0.00243285	0.339695
chr18	6024450	6136098	Arhgap12	1.23029	1.19629	2.53552	2.37686	0.0329719	1.0175
chr18	38993145	39376285	Arhgap26	0.521732	0.511065	0.657082	0.671555	0.00521848	0.36339
chr16	38598343	38713035	Arhgap31	1.69522	1.66274	3.87687	3.80132	0.00327474	1.19318
chr12	71015967	71099351	Arid4a	1.99737	1.90285	2.34355	2.27061	0.0310209	0.242513
chr1	36307733	36324029	Arid5a	1.87863	1.98863	4.08946	4.23085	0.00216693	1.10533
chr10	68095593	68278726	Arid5b	2.54012	2.54064	3.32397	3.1339	0.0873132	0.346014
chr13	113794508	114157461	Arl15	0.294207	0.292381	0.649096	0.625869	0.0207061	1.12004
chr11	120464326	120467600	Arl16	3.03456	2.70109	3.86266	3.66903	0.064423	0.393017
chr16	59613321	59639339	Arl6	0.296013	0.293844	0.348162	0.341453	0.0273764	0.225426
chr6	108783059	108823723	Arl8b	1.69795	1.70752	1.99701	2.05258	0.0487121	0.249922
chr7	128237357	128245100	Armc5	2.61098	2.35422	3.08301	3.43588	0.0804997	0.392775
chr8	70220193	70234422	Armc6	0.806484	0.729765	0.976151	1.04395	0.0432105	0.395015
chr11	115475677	115490466	Armc7	4.43435	4.28802	4.8809	4.93327	0.0587352	0.170146
chr9	99478391	99568899	Armc8	0.797753	0.792697	0.851309	0.852535	0.0208951	0.0993582
chr1	86154780	86278284	Armc9	0.460214	0.455031	1.08034	1.08865	0.00024241	1.24479
chr7	84246275	84410038	Arnt2	0.109813	0.112705	0.124729	0.128476	0.0267843	0.186384
chr6	146805530	146833529	Arntl2	0.140285	0.16098	0.197923	0.210677	0.0658157	0.439656
chr1	74236550	74268213	Arpc2	6.69149	6.33643	7.73453	7.3893	0.0516218	0.215217
chr9	75037614	75060313	Arpp19	1.36906	1.38745	1.43352	1.43927	0.0772131	0.0596097
chr7	68736994	68749238	Arrdc4	1.626	1.64023	2.97963	2.84768	0.0309102	0.835204
chr15	64086840	64312673	Asap1	2.50489	2.39476	6.98126	6.70235	0.00847653	1.4817
chr14	26894604	26914416	Asb14	1.17982	1.16487	2.01357	2.08415	0.0200717	0.805424
chr3	153844247	153853615	Asb17	0.0904336	0.10049	0.128928	0.124914	0.0681597	0.410935
chr2	30823098	30828300	Asb6	3.83454	3.80031	4.60944	4.65511	0.0018222	0.279121
chr15	98134640	98145702	Asb8	2.05387	2.04501	2.2158	2.24524	0.0361708	0.12215
chr1	75450510	75474340	Asic4	0.0969575	0.0849944	0.111803	0.12527	0.0938356	0.381774
chr1	53344644	53352699	Asnsd1	1.1617	1.12621	1.27452	1.29859	0.0300129	0.169483
chr9	105395392	105405756	Aste1	2.24421	2.15246	3.84574	4.0394	0.0135732	0.842725
chr19	32672563	32712298	Atad1	1.12903	1.069	1.30972	1.27476	0.0488567	0.233663
chr4	155740640	155761098	Atad3a	0.811275	0.757169	1.44122	1.52689	0.00980143	0.920211
chr7	44812256	44815658	Atf5	1.26776	1.0314	1.58717	1.85324	0.0865675	0.581474
chr17	34647146	34655074	Atf6b	2.50148	2.28849	2.95282	3.04544	0.0731179	0.324527
chr1	87756011	87792428	Atg16l1	1.78282	1.7351	3.20732	3.24021	0.000822907	0.874024
chr7	101289616	101302088	Atg16l2	1.8155	1.8893	7.55072	7.91009	0.01511	2.06115
chr16	45158829	45188538	Atg3	1.43358	1.38079	1.784	1.70014	0.0323577	0.307991
chr1	71557156	71579403	Atic	0.768539	0.761678	1.21195	1.2463	0.0188241	0.683895
chr12	69893105	69964085	Atl1	0.53113	0.532118	0.663124	0.651376	0.0286655	0.306036
chr17	79848390	79896123	Atl2	0.846274	0.781709	1.07687	1.1082	0.0375369	0.424594
chr9	53437122	53536671	Atm	0.422416	0.433282	0.468179	0.49131	0.0953109	0.165165
chr7	58658202	58829426	Atp10a	0.197462	0.213256	0.269915	0.254543	0.0356118	0.352679
chr3	35754138	35856276	Atp11b	0.756306	0.765278	1.00166	0.962622	0.045652	0.368428
chr14	56365068	56388551	Atp12a	0.0819918	0.0777468	0.108916	0.106782	0.0195055	0.4333
chr8	69791163	69807748	Atp13a1	1.92483	1.82325	2.51887	2.54727	0.0356303	0.434735
chr5	122453513	122502225	Atp2a2	2.51309	2.5668	3.24226	3.12786	0.0266605	0.326523
chr10	98915152	99026143	Atp2b1	3.54409	3.49034	5.27261	5.08783	0.0237489	0.55858
chr9	105411362	105495133	Atp2c1	1.1083	1.05804	2.16946	2.16548	0.014151	1.00075
chr10	128083307	128090388	Atp5b	4.81829	4.47988	6.19063	6.25284	0.0605807	0.42037
chr11	115415697	115419919	Atp5h	2.3623	2.31081	2.80182	2.85085	0.00527667	0.274549
chr11	101009452	101063717	Atp6v0a1	10.6048	11.0428	27.2273	26.747	0.000426756	1.31807
chr5	124629052	124724455	Atp6v0a2	0.307572	0.320246	0.37533	0.369977	0.0390318	0.247488
chr16	44085404	44139019	Atp6v1a	5.09661	5.24569	6.48585	6.31615	0.00881879	0.307812
chr8	69088736	69113717	Atp6v1b2	10.231	10.1805	21.1383	20.1283	0.0304116	1.01559
chr18	64528979	64661000	Atp8b1	0.148758	0.161195	0.211761	0.199524	0.0284079	0.408089
chr4	115784814	115812314	Atpaf1	0.655341	0.627594	0.787974	0.833683	0.0377729	0.338021
chr9	95857597	95951644	Atr	0.527791	0.50868	0.574512	0.555603	0.0734682	0.12479
chrX	105797615	105929372	Atrx	0.840269	0.815818	1.63359	1.58543	0.00507931	0.958843
chr10	112925428	112929026	Atxn7l3b	3.23221	2.86221	3.7419	4.00902	0.0784122	0.346879
chr4	119225138	119232724	AU022252	0.812197	0.849869	0.927186	0.944432	0.0725141	0.171308
chr13	52835110	52929677	Auh	0.716276	0.703168	2.23545	2.17736	0.00870403	1.63637
chr2	112492964	112631253	Aven	0.229175	0.23826	0.280511	0.295305	0.0380796	0.300842
chr7	41478874	41499890	AW146154	0.780573	0.809007	0.899241	0.902262	0.081953	0.180555
chr13	14630245	14638202	AW209491	0.817884	0.785147	1.01342	0.963425	0.0348763	0.302397
chr15	3982035	3995752	AW549877	2.37501	2.39371	2.75807	2.78563	0.00338817	0.217247
chr9	54950257	54950954	AY074887	2.70718	2.4557	3.10894	3.42633	0.0827376	0.340071
chr9	118040522	118060484	Azi2	2.21844	2.23506	2.4451	2.53028	0.0929175	0.159867
chr17	33949912	33951488	B3galt4	8.28319	7.87389	21.9993	22.745	0.00329885	1.46954
chr4	155989466	155992678	B3galt6	2.13402	2.06048	2.79808	2.88482	0.00640146	0.438128
chr5	149678257	149762599	B3galtl	0.298599	0.312186	0.376538	0.365831	0.019518	0.281472
chr19	8920393	8927236	B3gat3	2.18906	2.31368	2.52812	2.63838	0.0588881	0.198384
chr1	86303221	86307305	B3gnt7	0.216868	0.174627	1.4352	1.44435	0.00772584	2.87878
chr8	71396855	71404772	Babam1	3.58963	3.57083	3.81842	3.81284	0.0158767	0.091869
chr16	87698954	87733346	Bach1	3.84053	3.99554	6.87083	6.60923	0.00693969	0.782625
chr4	40936398	40948294	Bag1	0.990546	0.990388	1.09891	1.11418	0.0417928	0.159881
chr11	119943092	120002618	Baiap2	1.47173	1.41614	3.51439	3.58508	0.000639006	1.29771
chr1	191098414	191108943	Batf3	0.62175	0.560841	6.65326	6.32138	0.0145469	3.45567
chr12	54892989	54986336	Baz1a	1.37949	1.35626	1.47921	1.4772	0.0649888	0.11191
chr10	128092783	128129303	Baz2a	2.66563	2.57462	3.17979	3.02377	0.052055	0.243461
chr2	59899363	60125740	Baz2b	1.23259	1.21353	1.57408	1.5686	0.0105164	0.3615
chr3	37312554	37321450	Bbs12	0.731553	0.737546	1.13407	1.18119	0.032737	0.656243
chr16	50191844	50432389	Bbx	0.517083	0.485758	1.25409	1.20487	0.00355057	1.29396
chr17	25184561	25187662	BC003965	2.16074	1.85826	2.76077	2.57991	0.087054	0.410187
chr10	79860475	79874634	BC005764	2.94816	2.98789	4.02677	4.06993	0.000766439	0.447831
chr13	3566035	3611108	BC016423	1.97783	2.09239	2.45897	2.4378	0.0790659	0.266724
chr7	128271379	128298131	BC017158	0.957237	0.895734	1.71031	1.68631	0.0115859	0.87426
chr4	56802329	56809605	BC026590	1.24903	1.3644	1.87967	1.86759	0.0620032	0.519892
chr6	128848044	128891124	BC035044	0.466605	0.459558	0.764396	0.740616	0.0164371	0.700437
chr11	51253651	51262951	BC049762	0.509303	0.496922	0.569138	0.580347	0.0137199	0.192035
chr16	36321665	36334332	BC117090	0.133762	0.132872	0.148634	0.154597	0.0967307	0.185556
chr12	31595354	31634597	Bcap29	0.633905	0.684043	1.04462	1.04489	0.0413055	0.664871
chr3	122419780	122530182	Bcar3	1.68994	1.69686	4.44485	4.43596	7.90318e-06	1.39077
chr1	106538178	106714290	Bcl2	0.352914	0.333359	0.604926	0.597744	0.0117908	0.809386
chr2	128126038	128162547	Bcl2l11	2.80356	2.68713	6.51524	6.33195	0.00212819	1.22639
chr10	20312469	20342501	Bclaf1	2.40805	2.31772	2.94412	2.81263	0.0309964	0.284705
chr13	100017994	100104070	Bdp1	1.03388	0.960114	1.12295	1.2044	0.0947659	0.223027
chr16	13671858	13703612	Bfar	1.63109	1.66559	1.8123	1.79672	0.0377576	0.130593
chr6	108660629	108666925	Bhlhe40	1.73092	1.89395	4.2091	4.5821	0.0219066	1.27813
chr15	100641082	100669500	Bin2	2.76298	2.76657	3.60384	3.64047	0.0127391	0.389686
chr7	80454993	80534998	Blm	0.50539	0.461395	0.70554	0.695506	0.0533123	0.535237
chr2	122738505	122749487	Bloc1s6	2.38091	2.13004	5.43429	5.03204	0.0117845	1.21425
chr5	96997689	97091048	Bmp2k	1.94771	1.97241	5.7144	5.49926	0.0173151	1.51629
chr15	76452996	76477269	Bop1	1.23586	1.26223	1.54399	1.5437	0.0284357	0.305702
chr14	99046377	99074107	Bora	0.637407	0.601814	0.841647	0.789736	0.0330856	0.396662
chr6	34476356	34505610	Bpgm	0.285646	0.298396	0.326649	0.343684	0.063282	0.198806
chr1	185332159	185357769	Bpnt1	0.560859	0.525761	0.668578	0.634106	0.0481585	0.26164
chr6	39603237	39725463	Braf	0.693128	0.671946	0.875108	0.884523	0.0142748	0.366294
chr12	112959862	113000621	Brf1	1.39261	1.3004	1.63328	1.65464	0.0843756	0.287956
chr15	10474779	10485937	Brix1	1.25968	1.33201	1.872	1.83852	0.0174237	0.517728
chr19	5041404	5049917	Brms1	1.83653	1.91342	2.32427	2.18533	0.0650694	0.266128
chr16	95992092	96082428	Brwd1	1.13731	1.17094	2.73929	2.7322	0.00472307	1.24513
chr10	85386814	85660292	Btbd11	0.151652	0.150835	0.174709	0.172729	0.0121943	0.199882
chr11	114790669	114795892	Btbd17	0.398133	0.371403	0.448889	0.470955	0.0524647	0.2574
chr2	138256584	138287422	Btbd3	0.370872	0.388525	1.31321	1.28554	0.000894194	1.77489
chrX	134542341	134583140	Btk	1.85939	1.83332	2.83411	2.73415	0.0244199	0.592547
chr7	131560391	131571898	Bub3	1.57286	1.5296	1.68248	1.71842	0.0361808	0.132504
chr1	58393136	58406548	Bzw1	2.45199	2.38009	2.65128	2.58188	0.056954	0.115038
chr12	36091835	36156825	Bzw2	0.28856	0.309456	0.483739	0.50012	0.0058642	0.718267
chr19	29522282	29605921	C030046E11Rik	0.947065	0.993887	1.97581	1.90878	0.00303103	1.001
chr11	70977846	70983026	C1qbp	2.7952	2.6214	4.01181	3.82197	0.0114279	0.532321
chr15	99084754	99087728	C1ql4	0.284863	0.297356	0.322506	0.313174	0.0841518	0.126739
chr6	124512621	124523440	C1ra	0.188644	0.21094	0.298792	0.267092	0.0606294	0.502008
chr16	97855209	97922633	C2cd2	0.4472	0.433676	0.531081	0.515006	0.0171373	0.247992
chr6	143010920	143100152	C2cd5	0.800098	0.769505	0.893738	0.899786	0.0767466	0.192397
chr17	57203973	57228136	C3	0.744252	0.701281	1.59218	1.57543	0.0063284	1.13179
chr18	56955831	56975379	C330018D20Rik	0.809643	0.811388	0.974041	1.0311	0.0936225	0.306792
chr4	144206762	144213017	C87977	0.0554076	0.0729708	0.107905	0.0954498	0.0850692	0.663597
chr4	94500079	94556796	Caap1	0.645007	0.628211	0.691465	0.697283	0.0661925	0.125305
chr10	75646110	75764357	Cabin1	1.16391	1.10058	1.34737	1.34083	0.0915455	0.247454
chr18	11839274	11945627	Cables1	0.224127	0.222899	1.0448	1.08143	0.0137798	2.24987
chr2	180258539	180273465	Cables2	2.06654	1.98577	2.55133	2.50719	0.0188824	0.319971
chr2	24603889	24763152	Cacna1b	0.230668	0.236974	0.304908	0.304249	0.0267506	0.38141
chr2	14604306	14987908	Cacnb2	0.117652	0.119804	0.143815	0.139827	0.0214771	0.256411
chr7	3394117	3415605	Cacng8	0.17204	0.17524	0.236404	0.245617	0.0262282	0.472997
chr1	160202367	160212892	Cacybp	2.34891	2.39871	2.57861	2.62981	0.0232374	0.133641
chr3	126596973	126845054	Camk2d	1.00725	1.00743	2.09047	2.06363	0.00798344	1.04399
chr14	20734873	20794088	Camk2g	1.06456	1.06853	1.19021	1.20668	0.0305024	0.168219
chr2	25926838	25983282	Camsap1	0.734089	0.674714	0.877953	0.85678	0.0856366	0.300244
chr10	119198812	119240055	Cand1	1.21847	1.18416	1.42118	1.42155	0.0495061	0.242663
chr6	115774557	115805555	Cand2	0.952831	0.859546	1.30414	1.23884	0.0306368	0.488637
chr2	103762945	103797078	Caprin1	3.20968	3.30543	4.07552	3.9307	0.0201312	0.297332
chr6	17637098	17666536	Capza2	6.58505	6.21067	7.69163	7.4497	0.04719	0.242831
chr3	14641727	14663002	Car13	0.494137	0.494781	0.529303	0.528705	0.000168432	0.0974277
chr11	84957754	84966054	Car4	0.0695933	0.0790507	0.175477	0.143865	0.0944223	1.10324
chr15	5097439	5108533	Card6	0.569259	0.617134	1.05027	1.02036	0.00812921	0.803488
chr6	145174872	145210970	Casc1	0.989963	0.960963	1.40625	1.429	0.00227658	0.539317
chr11	98809808	98833807	Casc3	1.75541	1.63918	2.1611	2.06186	0.0341438	0.315017
chr3	129901425	129914102	Casp6	3.08625	3.15492	4.96268	4.87163	0.00149506	0.656007
chr1	58795374	58847503	Casp8	2.2346	2.12383	2.77624	2.75012	0.0489609	0.342521
chr4	32615473	32653265	Casp8ap2	0.862034	0.835611	0.977571	0.990219	0.0299381	0.213041
chr19	5335741	5344153	Catsper1	0.109867	0.101737	0.139357	0.127754	0.0707775	0.336072
chr6	17306335	17341328	Cav1	0.156265	0.176088	0.276123	0.266162	0.0268735	0.706335
chr9	44149262	44234046	Cbl	3.09351	3.1426	6.63927	6.37036	0.0210344	1.06086
chr16	52031549	52208046	Cblb	1.14087	1.17973	3.63412	3.44414	0.0202172	1.6089
chr16	93683219	93690991	Cbr3	1.17923	1.17456	1.71858	1.59477	0.0813152	0.493305
chr6	51470616	51483704	Cbx3	1.39757	1.3274	2.1605	1.95059	0.0709283	0.593281
chr10	62743928	62792368	Ccar1	1.54701	1.59242	1.6999	1.74773	0.0430913	0.135102
chr3	142701080	142744910	Ccbl2	0.228432	0.223894	0.340402	0.323106	0.0395789	0.552751
chr11	29221536	29247272	Ccdc104	1.83594	1.81785	1.91172	1.94218	0.0465878	0.0769254
chr11	5528888	5542217	Ccdc117	1.78255	1.77424	1.93488	1.94578	0.00248984	0.125726
chr8	70868227	70873490	Ccdc124	2.43649	2.47165	2.8551	3.01299	0.0909279	0.257715
chr11	120458129	120464353	Ccdc137	2.23972	2.32836	2.72247	2.65521	0.0221439	0.235396
chr2	77009906	77170635	Ccdc141	0.0946361	0.106491	0.168413	0.176962	0.0137167	0.780056
chr10	41538849	41587753	Ccdc162	0.225991	0.212914	0.314527	0.319371	0.0240367	0.530342
chr4	83525545	83864670	Ccdc171	0.216089	0.216523	0.275179	0.280487	0.0264727	0.361144
chr14	65837302	65866604	Ccdc25	0.742515	0.718481	0.935911	0.901405	0.0172522	0.330648
chr10	93540632	93584326	Ccdc38	0.386017	0.356473	0.458534	0.476057	0.0473979	0.331964
chr9	109082496	109093363	Ccdc51	1.16584	1.14717	1.42852	1.45263	0.00375975	0.316873
chr2	104886324	104999737	Ccdc73	0.351764	0.354409	0.392154	0.393558	0.00517187	0.153979
chr16	17646470	17650738	Ccdc74a	6.26166	6.45667	11.3279	10.9112	0.00988551	0.806189
chr9	44410164	44418007	Ccdc84	5.09156	5.0958	6.23687	6.48879	0.0629098	0.32096
chr19	10941481	10949266	Ccdc86	2.14677	1.86149	6.69857	6.69358	0.0193119	1.74034
chr11	29374172	29510808	Ccdc88a	0.932016	0.908615	1.26197	1.23816	0.00255625	0.441803
chr12	100912700	101028983	Ccdc88c	0.167898	0.161668	0.28319	0.283211	0.0167414	0.781256
chr11	82176666	82179812	Ccl1	0.146885	0.108812	0.485539	0.455465	0.00611	1.87977
chr11	82101845	82103399	Ccl12	0.495602	0.477286	1.50872	1.59825	0.0213253	1.67516
chr11	82035577	82037452	Ccl2	2.85475	3.24067	13.6978	15.6918	0.0468678	2.26951
chr5	135569937	135573043	Ccl24	0.272757	0.293903	2.08154	2.2759	0.0307255	2.94293
chr5	135560448	135563569	Ccl26	0.185077	0.182807	0.273169	0.306075	0.0969921	0.65492
chr11	82045712	82047523	Ccl7	0.765488	0.677339	17.4381	19.6881	0.0398039	4.68547
chr5	93181933	93206495	Ccni	2.45047	2.52378	2.76094	2.69812	0.0392508	0.134174
chr4	155812489	155824543	Ccnl2	3.2809	3.29194	3.79576	3.74647	0.0252168	0.198474
chr1	127774164	127804837	Ccnt2	1.72749	1.64058	1.94798	1.85225	0.0800482	0.174165
chr10	117050998	117063814	Cct2	1.67362	1.6249	2.35049	2.43735	0.0110539	0.537556
chr3	88297135	88321766	Cct3	1.22102	1.16049	1.87345	1.93139	0.00347657	0.675959
chr15	31590884	31601804	Cct5	2.08058	1.8391	2.58944	2.37503	0.0852576	0.340904
chr5	129787356	129846443	Cct6a	0.365616	0.366443	0.500804	0.507241	0.0133144	0.461528
chr6	85451505	85468477	Cct7	1.48388	1.39004	1.89422	1.8602	0.043824	0.38557
chr16	87483325	87495869	Cct8	2.88873	2.94276	3.84856	3.69532	0.0360807	0.371442
chr5	143987909	144014853	Ccz1	1.76649	1.72788	1.90907	1.86043	0.0518564	0.109341
chr7	141467362	141471481	Cd151	4.02939	3.79529	5.48504	6.08199	0.0687745	0.563915
chr10	41519500	41531042	Cd164	1.37792	1.1913	5.21987	4.62237	0.0356994	1.93766
chr7	24743983	24760311	Cd177	0.127355	0.125793	0.150117	0.149186	0.00411376	0.241626
chr8	3847973	3854286	Cd209e	0.0548985	0.0677816	0.106913	0.102139	0.0655566	0.768961
chr19	29367438	29388094	Cd274	4.28968	4.7011	16.0007	14.8589	0.0180725	1.7792
chr17	42792951	42876424	Cd2ap	0.855299	0.813368	1.06775	1.05513	0.0419831	0.347327
chr11	114922781	114934386	Cd300lb	19.9294	21.2877	28.9667	28.7443	0.0469128	0.485603
chr11	115116214	115133992	Cd300lf	0.372563	0.344994	0.487553	0.495685	0.0486977	0.454447
chr9	44998743	45009590	Cd3e	0.0958536	0.0999379	0.127723	0.11889	0.0687934	0.332931
chr2	165055636	165071654	Cd40	1.99297	1.89491	8.83761	8.58769	0.00423023	2.16413
chr2	102811142	102901665	Cd44	4.37394	4.29214	9.9193	9.89289	0.00189861	1.19294
chr16	49855654	49911683	Cd47	3.12168	3.07525	4.40516	4.38596	0.0036659	0.504493
chr3	106758861	106790149	Cd53	2.88	2.90576	4.27012	4.00952	0.0639739	0.517062
chr19	10789339	10830058	Cd6	0.192924	0.166739	0.302724	0.304978	0.0651891	0.756718
chr4	43447724	43454626	Cd72	6.94622	6.93956	8.29154	8.33882	0.00950731	0.260211
chr18	60803849	60812652	Cd74	14.9781	14.7739	23.3043	22.4193	0.0273187	0.619952
chr13	43785112	43803133	Cd83	2.91467	3.00926	5.21783	5.32865	0.00113585	0.832135
chr16	36603869	36666077	Cd86	0.664832	0.680525	0.855422	0.882582	0.013784	0.369442
chr6	125460266	125494755	Cd9	3.44229	3.55254	4.69883	4.68574	0.0272599	0.424002
chr8	13757690	13781882	Cdc16	1.06331	1.08721	1.56237	1.48963	0.033649	0.505069
chr9	109875579	109893890	Cdc25a	0.897987	0.849064	1.1252	1.18553	0.020657	0.403427
chr11	104502526	104550620	Cdc27	1.37959	1.33993	1.59469	1.53189	0.045377	0.201233
chr10	79682195	79688398	Cdc34	1.86861	1.75678	2.11892	2.0097	0.0845081	0.187523
chr19	5917556	5924816	Cdc42ep2	1.29422	1.112	2.39759	2.1875	0.0168249	0.930181
chr11	113726850	113751160	Cdc42ep4	1.49376	1.36944	4.14562	3.97076	0.00275016	1.50321
chr11	54717415	54787703	Cdc42se2	2.58099	2.47087	4.45306	4.12171	0.0401424	0.763283
chr1	143607499	143702684	Cdc73	0.944653	0.924576	1.04982	1.0372	0.0195474	0.159001
chr12	112820235	112829389	Cdca4	2.42728	2.40582	3.14332	2.99498	0.0670383	0.34489
chr8	106603368	106670246	Cdh1	0.180225	0.164649	0.33198	0.33638	0.020568	0.954556
chr8	123224841	123232256	Cdk10	2.9394	2.9508	3.12357	3.08222	0.0658294	0.0752983
chr4	155624869	155649932	Cdk11b	1.14927	1.0813	1.29405	1.2673	0.0943889	0.199492
chr13	100697025	100730942	Cdk7	1.66445	1.64516	2.7001	2.7362	0.00182612	0.715964
chr5	146231675	146302874	Cdk8	0.82967	0.880663	1.09016	1.02437	0.0448934	0.30606
chrX	160784308	160994681	Cdkl5	0.088229	0.0962774	0.161092	0.161766	0.0357698	0.807229
chr17	29090986	29100722	Cdkn1a	6.56966	6.22636	16.9663	16.6675	0.000536758	1.39422
chr2	3513065	3526376	Cdnf	0.572807	0.529349	0.800618	0.715854	0.0805015	0.46039
chr11	115381916	115396132	Cdr2l	0.124605	0.130434	0.159925	0.161271	0.0455249	0.332736
chr2	132263257	132312041	Cds2	1.47532	1.4467	1.6435	1.65316	0.0308131	0.174039
chr7	19875742	19887965	Ceacam19	1.18773	1.14127	3.81303	3.48952	0.0376538	1.64869
chr9	108826320	108852969	Celsr3	2.17331	1.87226	3.09525	3.06932	0.087843	0.607657
chr13	100759686	100775899	Cenph	0.358647	0.351903	0.396579	0.399179	0.0284921	0.163394
chr11	62524944	62539261	Cenpv	0.287797	0.272976	0.33	0.325271	0.0757242	0.224675
chr4	153975561	154007225	Cep104	0.751583	0.76669	0.881803	0.930704	0.0822545	0.255555
chr2	125563088	125625113	Cep152	0.589188	0.57399	0.696436	0.720008	0.0192689	0.284202
chr1	176733653	176807124	Cep170	2.44873	2.48341	3.7046	3.68148	0.000704546	0.582595
chr18	67800107	67885170	Cep192	0.794947	0.78039	0.893692	0.90823	0.00814361	0.193876
chr13	74036495	74062285	Cep72	0.349397	0.339581	0.442149	0.4167	0.0642246	0.317947
chr18	67617397	67641336	Cep76	0.443974	0.388479	0.606921	0.607538	0.0918068	0.544873
chr1	139547064	139560222	Cfhr1	0.0907248	0.0975616	0.11339	0.121604	0.0514717	0.319695
chr3	129836739	129875328	Cfi	0.112764	0.122716	0.145448	0.134913	0.0907248	0.251681
chr4	34893779	34907374	Cga	0.147292	0.134294	0.169843	0.182691	0.0604204	0.324187
chr16	64852085	64859491	Cggbp1	6.34352	6.22463	10.2215	10.1092	0.000452873	0.693888
chr8	13869641	13881639	Champ1	1.21963	1.15554	1.33827	1.28982	0.0961613	0.145984
chr4	8690406	8868449	Chd7	0.330702	0.350573	0.714686	0.733979	0.0013061	1.08841
chr5	110840017	110874133	Chek2	0.549699	0.560238	0.599762	0.602009	0.0624162	0.114684
chr8	72460483	72475233	Cherp	2.23479	2.21254	2.47339	2.43673	0.015946	0.142819
chr5	75006424	75044626	Chic2	1.35175	1.2254	1.89603	1.8254	0.0299706	0.530081
chr3	106147554	106167564	Chil3	0.390664	0.382071	1.62083	1.94776	0.0739305	2.20731
chr3	106201491	106219479	Chil4	0.186248	0.214095	0.349547	0.305357	0.054972	0.710047
chr1	134111242	134151540	Chit1	0.125182	0.127422	0.138398	0.144007	0.0838654	0.160888
chr1	175682238	175688353	Chml	0.510085	0.503829	0.743581	0.706878	0.0475196	0.516574
chr11	119913810	119919552	Chmp6	1.9851	2.08661	2.82109	2.76164	0.0128814	0.455336
chr6	54039932	54301812	Chn2	0.339822	0.301958	0.472732	0.440917	0.0336211	0.509561
chr10	88472813	88503970	Chpt1	0.4264	0.415677	0.474299	0.496686	0.0670078	0.205497
chr11	70614883	70619194	Chrne	4.33229	4.24828	8.16602	7.96051	0.00654264	0.910291
chrX	20059570	20097520	Chst7	0.313546	0.34954	0.924825	0.838843	0.0256459	1.41131
chr19	44073334	44107477	Chuk	0.876342	0.838022	1.01546	1.07157	0.0413119	0.283778
chr12	76765573	76783178	Churc1	0.98212	0.925244	1.08558	1.14355	0.0582322	0.224901
chr14	55754055	55758424	Cideb	3.93104	4.12006	4.87847	4.82113	0.0538524	0.268739
chr8	106893640	106923094	Cirh1a	0.583102	0.625669	0.945554	0.911348	0.00827178	0.619357
chr3	135406412	135423433	Cisd2	1.1855	1.14973	2.02234	1.82679	0.0735617	0.720968
chr9	107296689	107301961	Cish	0.299476	0.238086	11.2661	10.7585	0.013658	5.35654
chr10	17723228	17725674	Cited2	11.5084	10.9396	19.0543	19.859	0.00553792	0.793676
chr2	91546322	91620665	Ckap5	0.961891	0.983094	1.04693	1.07292	0.0378847	0.124203
chr8	60910389	60954799	Clcn3	0.917401	0.983446	1.85896	1.81061	0.00321672	0.948969
chr7	7282316	7299511	Clcn4-2	1.41537	1.41847	1.45647	1.44581	0.0783521	0.0344284
chrX	7158412	7188714	Clcn5	0.613804	0.650523	2.81941	2.77339	0.000260851	2.1452
chr3	31149920	31164326	Cldn11	0.0855383	0.0950504	0.202202	0.177379	0.0511818	1.0717
chr11	70166623	70170836	Clec10a	2.85179	2.4444	6.2986	6.08801	0.0123976	1.22575
chr16	10545339	10744878	Clec16a	0.486518	0.467208	0.783855	0.778422	0.0127403	0.712004
chr6	128934381	128984707	Clec2g	0.605255	0.592352	0.818099	0.79912	0.00514854	0.43336
chr6	128887587	128898167	Clec2i	2.56601	2.59655	3.0252	2.9344	0.0501841	0.207129
chr6	122952515	122969878	Clec4a3	2.25332	2.19995	2.79473	2.80174	0.0271465	0.329652
chr6	40574898	40585805	Clec5a	1.36281	1.3862	2.33848	2.39757	0.00775165	0.784772
chr6	129461591	129472777	Clec7a	4.30318	4.7766	12.9759	12.8631	0.0127076	1.50882
chr4	135213970	135272760	Clic4	3.9386	3.82075	10.8383	10.4833	0.00850151	1.45831
chr11	45851964	45910625	Clint1	1.70022	1.6651	3.2713	3.19582	0.00435945	0.94238
chr5	134489383	134552434	Clip2	1.17203	1.12161	1.91108	1.80482	0.0206514	0.696073
chr11	51263171	51281764	Clk4	2.78565	2.64818	5.21779	5.01316	0.0047479	0.912899
chr14	103070216	103077630	Cln5	3.65657	3.40908	6.78941	6.98343	0.00284676	0.962932
chr17	56990264	56996371	Clpp	1.39354	1.3453	1.52983	1.54857	0.0597594	0.168616
chr13	73604002	73620639	Clptm1l	1.34942	1.31858	1.67827	1.72254	0.00825539	0.35012
chr9	65294260	65330658	Clpx	1.24418	1.14271	1.381	1.45856	0.0783924	0.250535
chr4	44012643	44032846	Clta	4.57266	4.27136	11.2427	10.868	0.00166	1.32197
chr11	86694653	86757492	Cltc	5.84252	5.67553	15.4465	14.9167	0.00986024	1.39843
chr11	74649495	74670847	Cluh	1.22818	1.28126	1.8151	1.76159	0.00495173	0.51126
chr14	122181694	122402234	Clybl	0.209356	0.209807	0.238391	0.240072	0.0116612	0.190896
chr16	57302000	57606867	Cmss1	0.379567	0.378218	0.385218	0.387598	0.0514299	0.0283364
chr9	114756836	114781993	Cmtm7	3.87884	3.71712	4.80527	4.8832	0.0212289	0.351037
chr6	87842615	87851106	Cnbp	3.39686	3.21857	4.53508	4.93887	0.0538275	0.518131
chr5	72603697	72642752	Cnga1	0.0828241	0.0876518	0.10642	0.103341	0.030998	0.299179
chr1	37218278	37263384	Cnga3	0.10757	0.100559	0.121283	0.125481	0.0609467	0.245654
chr7	105404568	105408738	Cnga4	0.0646422	0.0684101	0.110744	0.120267	0.0362073	0.795968
chr14	46775568	46788357	Cnih1	0.906325	0.961384	1.06384	1.0924	0.0723618	0.207248
chr4	134228042	134238399	Cnksr1	0.100388	0.104666	0.120046	0.119903	0.0773708	0.226724
chr6	35022065	35133737	Cnot4	1.08657	1.09028	1.44515	1.4078	0.0334784	0.390212
chr11	49674706	49712710	Cnot6	1.10953	1.06815	1.23197	1.20652	0.0484092	0.163196
chr4	135895404	135920210	Cnr2	2.22921	2.08381	2.79966	2.90456	0.0210696	0.403331
chr19	12763528	12765632	Cntf	4.94165	5.00307	5.89243	6.25415	0.0958576	0.288548
chr2	65088339	65238626	Cobll1	0.120173	0.136668	0.26308	0.256951	0.0219921	1.01772
chr13	96542735	96640167	Col4a3bp	1.67776	1.65601	2.04721	2.02118	0.00246712	0.287303
chr11	22899728	22982284	Commd1	0.764979	0.758476	0.881244	0.910933	0.0594053	0.234366
chr2	153616930	153632781	Commd7	1.82204	1.8051	1.94302	1.92547	0.0101018	0.0929381
chr8	70302785	70312990	Cope	2.06409	2.05462	2.2139	2.23253	0.0125457	0.110455
chr6	30747554	30896794	Copg2	0.446649	0.444038	0.452969	0.45638	0.0551897	0.0299156
chr2	125830302	125859082	Cops2	1.23499	1.17657	1.44414	1.50857	0.0254488	0.292073
chr11	59817804	59839767	Cops3	1.41318	1.39758	1.58022	1.62668	0.0520354	0.190219
chr1	86587100	86606500	Cops7b	0.936902	0.894042	1.10782	1.16576	0.0309507	0.312378
chr15	103272918	103299864	Copz1	1.2133	1.28523	1.95243	1.85497	0.011215	0.607727
chr5	100654726	100674256	Coq2	0.960242	0.895394	1.18048	1.18246	0.0806941	0.348669
chr2	29788263	29797743	Coq4	0.507757	0.496514	0.637023	0.639864	0.0186578	0.346482
chr8	94838417	94854895	Coq9	1.09603	1.05604	1.20725	1.2493	0.0346405	0.190909
chr4	46536937	46566440	Coro2a	2.67051	2.61261	3.32802	3.32608	0.0267064	0.332853
chr11	63962627	64079472	Cox10	0.34242	0.358648	0.422286	0.421036	0.0708396	0.266529
chr11	90638184	90645977	Cox11	1.18099	1.14943	1.27179	1.2687	0.0923084	0.124517
chr5	90214725	90223996	Cox18	1.05087	1.20004	1.55183	1.5095	0.0956233	0.44365
chr9	57521232	57532426	Cox5a	2.21885	1.95209	3.37971	3.1532	0.0227162	0.647353
chr5	115345654	115348955	Cox6a1	2.62477	2.50616	4.32609	4.23226	0.00249333	0.738112
chr15	35931976	35938246	Cox6c	2.49352	2.51602	2.76482	2.70048	0.0635086	0.125623
chr3	19957054	19992998	Cp	0.820647	0.857143	1.31543	1.32151	0.0207314	0.652303
chr5	43233463	43289724	Cpeb2	2.11634	2.09106	3.58953	3.496	0.013549	0.751947
chr10	95174746	95324097	Cradd	0.403	0.407608	0.727589	0.727235	0.0043185	0.843768
chr5	130029306	130060783	Crcp	0.904077	0.868217	1.01682	1.04397	0.0278951	0.21758
chr6	37331021	37442148	Creb3l2	0.342713	0.366063	0.733951	0.725943	0.0100697	1.04246
chr6	53573374	53695832	Creb5	1.32262	1.28287	1.65668	1.63503	0.0114983	0.337283
chr16	4084048	4213404	Crebbp	1.53639	1.55188	1.72652	1.69314	0.0323038	0.147054
chr7	90442781	90448043	Crebzf	3.41027	3.26906	3.89529	3.85318	0.0640603	0.214208
chr17	87025561	87035808	Cript	1.40549	1.38083	1.62936	1.5545	0.0925101	0.192416
chr16	17451985	17487440	Crkl	1.1502	1.16184	1.29349	1.26295	0.051502	0.14497
chr2	132846666	132866768	Crls1	0.783498	0.855725	1.24585	1.14525	0.0327034	0.544662
chr9	114375131	114390712	Crtap	0.867493	0.789111	1.07612	1.00088	0.060932	0.326272
chr5	24751002	24757843	Crygn	2.08837	1.78893	2.60675	2.73341	0.0903571	0.461831
chr16	91689322	91728802	Cryzl1	1.35091	1.34036	1.54673	1.59815	0.062278	0.224718
chr10	128337832	128362479	Cs	1.778	1.80327	2.04375	1.97567	0.0688965	0.166516
chr15	102176998	102189043	Csad	0.553087	0.606302	0.943752	0.886264	0.0136138	0.658492
chr2	166906096	166946389	Cse1l	1.48326	1.50094	1.9916	2.00213	0.00140944	0.420393
chr3	107741048	107760469	Csf1	0.412426	0.461226	0.642022	0.580407	0.0517951	0.48462
chr15	78325990	78351001	Csf2rb	6.95616	7.18907	11.6664	11.6748	0.0159855	0.722563
chr15	78282508	78305721	Csf2rb2	4.92033	5.10495	6.29422	6.1584	0.0116932	0.312807
chr4	126024659	126044975	Csf3r	5.46273	5.61666	14.165	14.608	0.00757691	1.37684
chr9	57626646	57645180	Csk	4.27385	4.03879	6.90765	6.95289	0.0221063	0.737605
chr18	61555582	61588299	Csnk1a1	2.81894	2.71781	3.21173	3.12343	0.0282965	0.194342
chr11	120961741	120991333	Csnk1d	2.75096	2.63464	3.39964	3.16193	0.0814868	0.284934
chr8	95446096	95488820	Csnk2a2	1.53676	1.54907	1.68288	1.673	0.0041409	0.121033
chr9	119971166	119984658	Csrnp1	1.03606	0.978951	3.45966	3.37726	0.000882855	1.76256
chr2	144369032	144407675	Csrp2bp	1.18286	1.19961	2.09318	2.13644	0.00589589	0.82807
chr2	150570415	150578944	Cst7	0.595978	0.658907	1.02459	1.20962	0.0915461	0.83221
chr2	172371003	172381086	Cstf1	1.59258	1.50231	1.89543	1.88532	0.0800589	0.288784
chr2	104590484	104609429	Cstf3	1.14437	1.02995	1.45694	1.43075	0.087857	0.409352
chr5	33247723	33275004	Ctbp1	1.97757	2.02651	2.3816	2.30753	0.0241794	0.227849
chr18	80407959	80469667	Ctdp1	1.36415	1.39427	2.29174	2.24543	0.00216481	0.717951
chr2	84600781	84650510	Ctnnd1	2.80087	2.58372	3.74814	3.46537	0.0410491	0.421865
chr15	30172593	31029343	Ctnnd2	0.128953	0.132221	0.274278	0.270662	0.000315868	1.06109
chr11	73183133	73199019	Ctns	3.82029	3.84646	4.46782	4.56103	0.0309934	0.235927
chr4	120539868	120570276	Ctps	0.321662	0.30771	0.557244	0.574106	0.00224412	0.84606
chr7	88278093	88310875	Ctsc	3.54048	3.44339	8.4837	8.45419	0.0029334	1.27816
chr19	46329812	46338660	Cuedc2	3.58621	3.63358	3.88236	3.98655	0.0625132	0.124207
chr6	47454324	47526139	Cul1	1.29335	1.31205	1.64224	1.6973	0.0299709	0.358145
chr8	13105721	13147939	Cul4a	1.79598	1.73386	2.27354	2.41259	0.042852	0.408794
chr9	53614582	53667507	Cul5	0.892766	0.937335	1.04372	1.08296	0.0390685	0.21668
chr5	136248135	136567405	Cux1	1.3686	1.29532	2.05428	2.05836	0.0316718	0.626514
chr9	3404085	3479236	Cwf19l2	0.688169	0.66657	0.824378	0.807481	0.011617	0.268501
chr5	90759298	90761625	Cxcl5	0.198582	0.183887	0.244252	0.246307	0.0809681	0.359084
chr1	74153994	74161246	Cxcr2	0.201781	0.212418	0.34289	0.349068	0.00531321	0.74036
chr9	107539011	107541865	Cyb561d2	4.54705	4.8378	5.36461	5.14616	0.0991753	0.163463
chr8	107150661	107187470	Cyb5b	1.82347	1.86388	2.62114	2.56794	0.00275447	0.492894
chr6	50562563	50566474	Cycs	3.33784	3.36985	4.70497	5.17199	0.0918499	0.558251
chr4	51216678	51229928	Cylc2	0.0842823	0.0839663	0.10724	0.108143	0.00538231	0.35631
chr1	60343372	60387387	Cyp20a1	0.469816	0.483498	0.555268	0.539864	0.0212113	0.200081
chr4	96568429	96591485	Cyp2j9	0.116914	0.113831	0.130963	0.125333	0.0861211	0.151512
chr14	73029128	73049114	Cysltr2	0.242772	0.256923	0.319935	0.330991	0.0163316	0.381446
chr18	36348624	36393370	Cystm1	0.17298	0.19126	0.261984	0.238036	0.0518761	0.457096
chr11	118164166	118212742	Cyth1	1.70757	1.68545	2.02203	1.968	0.0319075	0.23383
chr2	58129139	58160122	Cytip	1.43802	1.44647	1.6086	1.62869	0.0167166	0.16647
chr10	78162067	78169768	D10Jhu81e	1.06009	1.01869	1.17627	1.22803	0.0428734	0.20988
chr15	58415468	58457801	D15Ertd621e	1.55823	1.5398	1.85702	1.82216	0.0127442	0.248033
chr16	78540336	78576688	D16Ertd472e	0.253177	0.238562	0.281435	0.293001	0.0518335	0.224253
chr19	27388702	27429820	D19Bwg1357e	0.75578	0.763856	0.993529	0.966459	0.0262254	0.367119
chr15	6299789	6440709	Dab2	2.1279	2.03203	9.25872	8.94321	0.00787448	2.12946
chr14	97786846	98169765	Dach1	0.138378	0.139909	0.153813	0.153735	0.0328487	0.144238
chr14	54235485	54253929	Dad1	0.991728	0.928009	1.22109	1.16922	0.0319374	0.316289
chr10	81183007	81193197	Dapk3	5.37	5.32467	5.68235	5.65282	0.0119547	0.0839141
chr3	137931006	137981549	Dapp1	2.11577	2.09509	2.81626	2.7816	0.00250371	0.41076
chr1	128363707	128417416	Dars	1.26547	1.27102	1.51396	1.54204	0.0284248	0.268811
chr10	80264991	80288413	Dazap1	2.76046	2.77694	2.82859	2.86411	0.0993294	0.0399043
chr11	5788483	5800980	Dbnl	2.77942	2.73468	3.71522	3.65762	0.0020749	0.419095
chr3	116513079	116549981	Dbt	0.460196	0.422857	0.546781	0.561736	0.0711603	0.328059
chr4	45342101	45379722	Dcaf10	1.33783	1.35428	1.48718	1.45304	0.0481807	0.127187
chr5	88765013	88783277	Dck	1.56023	1.55255	5.4421	5.3689	0.00551857	1.79622
chr3	86786150	86920884	Dclk2	0.109179	0.111369	0.116009	0.11858	0.0555983	0.0890427
chr3	103800605	103809387	Dclre1b	2.27138	2.39728	6.53676	6.13763	0.0195407	1.44084
chr18	44380500	44424969	Dcp2	1.28335	1.31636	1.43631	1.38448	0.0879153	0.117749
chr9	35124414	35175987	Dcps	0.569713	0.579689	0.641271	0.639953	0.0446491	0.156639
chr8	48099092	48141667	Dctd	0.130245	0.137358	0.207759	0.208105	0.0301469	0.636018
chr8	13255963	13288126	Dcun1d2	0.743514	0.771647	0.893525	0.965271	0.0964626	0.294897
chr7	119853163	119895458	Dcun1d3	0.865856	0.872773	1.39003	1.34272	0.0271114	0.652403
chr8	71469194	71476435	Dda1	4.48315	4.53848	4.85681	4.93725	0.0218118	0.118519
chr19	10605625	10629821	Ddb1	1.74907	1.66356	1.93209	1.87136	0.0760413	0.156425
chr14	45593171	45658143	Ddhd1	0.845769	0.938723	2.41117	2.47887	0.00216752	1.45433
chr12	13219307	13249174	Ddx1	0.794224	0.77939	0.995517	0.954718	0.0446231	0.309566
chr9	53098454	53248112	Ddx10	0.452863	0.441082	0.539766	0.518456	0.0388099	0.243384
chr15	79527696	79532917	Ddx17	10.6504	10.977	11.7096	12.1855	0.07171	0.143855
chr1	121553835	121567980	Ddx18	1.05901	0.98216	1.38126	1.31184	0.0249332	0.399871
chr10	62580247	62602298	Ddx21	1.06526	0.944389	2.00887	1.90069	0.0075348	0.960063
chr12	103407976	103425780	Ddx24	1.77574	1.74969	2.09102	2.12069	0.00354254	0.256607
chr2	28840406	28905575	Ddx31	0.908211	0.864972	1.77156	1.70109	0.00539809	0.969696
chrY	1260715	1286613	Ddx3y	1.23861	1.20616	1.36069	1.32603	0.0367451	0.136147
chr11	106216926	106249140	Ddx42	1.68909	1.60107	1.95404	1.87188	0.0473853	0.217649
chr11	106780356	106788494	Ddx5	13.9544	13.4362	15.4264	14.7286	0.0955835	0.138716
chr10	62616023	62651198	Ddx50	1.30934	1.33978	1.59969	1.60025	0.0350875	0.272532
chr11	6257545	6267729	Ddx56	1.69778	1.6835	2.39637	2.33094	0.0243033	0.48345
chr7	141297176	141327725	Deaf1	0.876076	0.890856	1.31168	1.32506	0.000557921	0.577509
chr1	171329145	171342501	Dedd	2.19413	2.15085	2.79272	2.70715	0.0186825	0.340048
chr2	37798990	38287384	Dennd1a	1.51047	1.47806	2.38782	2.36677	0.00119244	0.669885
chr1	138963709	139176042	Dennd1b	1.1596	1.13916	1.61043	1.57472	0.00593856	0.470505
chr4	86748555	86850602	Dennd4c	3.03283	3.09068	4.32176	4.37276	0.000981712	0.505748
chr5	123907275	123928832	Denr	1.00035	0.98191	1.15846	1.12334	0.0351468	0.203026
chr11	71007445	71019263	Derl2	2.43732	2.39214	2.70829	2.70178	0.045323	0.163785
chr4	153964449	153975081	Dffb	0.532423	0.493695	0.581365	0.610965	0.0836672	0.216587
chr16	17840356	17891728	Dgcr2	0.890521	0.866827	0.985378	0.994367	0.0422401	0.171915
chr16	18253965	18289168	Dgcr8	1.53692	1.55021	1.71043	1.74551	0.0366241	0.162812
chr12	37880705	38633410	Dgkb	0.0911157	0.0938766	0.102223	0.0998151	0.0447488	0.127162
chr7	45473563	45488796	Dhdh	1.08449	1.03374	1.23363	1.2103	0.0595361	0.206344
chr13	92354783	92389053	Dhfr	0.353957	0.325476	0.4478	0.411847	0.0641547	0.339413
chr4	144892827	144927645	Dhrs3	10.6595	10.7216	13.5062	13.9045	0.0376386	0.358403
chr2	69380462	69403086	Dhrs9	1.50976	1.58876	3.54857	3.46126	0.000957303	1.1778
chr13	112927793	112969187	Dhx29	0.443747	0.467938	0.623895	0.685396	0.0660105	0.522178
chr11	70984091	71004432	Dhx33	0.956034	0.941036	1.31853	1.27738	0.0207537	0.452467
chr3	62468642	62506988	Dhx36	1.12976	1.12186	1.32103	1.34149	0.0156736	0.241829
chr5	125414404	125434048	Dhx37	0.790004	0.763857	1.01449	0.983515	0.00906117	0.362703
chr11	86768849	86807660	Dhx40	0.856269	0.818816	1.09103	1.07744	0.0286686	0.372443
chr5	123511330	123524164	Diablo	1.02317	1.10694	1.27324	1.31559	0.0691783	0.281372
chrX	129749742	130465833	Diap2	0.412621	0.42562	0.554313	0.562179	0.00675145	0.413536
chr12	104687742	104751952	Dicer1	0.918177	0.928983	1.0672	1.11727	0.0820827	0.241974
chr2	180657964	180702100	Dido1	3.93581	4.02736	5.45858	5.35517	0.00250632	0.441452
chr1	193104403	193130251	Diexf	1.0801	1.12903	1.64918	1.66306	0.0186438	0.584329
chr15	100038664	100219473	Dip2b	1.53962	1.49886	1.78512	1.74308	0.0140373	0.215583
chr14	99076634	99099770	Dis3	0.690739	0.678158	0.947352	0.95584	0.00166472	0.475407
chr2	118779719	118795175	Disp2	0.117099	0.114433	0.144797	0.142152	0.00456221	0.309583
chr12	31331562	31351471	Dld	1.08509	1.15776	1.31681	1.24632	0.0871721	0.192574
chr12	85110833	85134091	Dlst	1.72358	1.77972	2.32617	2.19429	0.0494788	0.367755
chr5	9118868	9161776	Dmtf1	1.96006	2.08561	2.90757	2.88751	0.040831	0.51845
chr18	49832997	49965473	Dmxl1	1.93681	1.97593	5.47374	5.33836	0.00710313	1.4664
chr11	118021723	118129219	Dnah17	0.376858	0.383736	0.399199	0.411	0.0933513	0.0911497
chr11	69420809	69549108	Dnah2	0.176185	0.165649	0.198246	0.205871	0.0489751	0.241477
chr4	40722468	40737151	Dnaja1	4.26442	4.37726	5.62742	5.77073	0.00540787	0.399416
chr16	4684070	4707693	Dnaja3	1.00252	0.918979	1.26316	1.29199	0.0589199	0.411176
chr16	22857845	22872465	Dnajb11	1.14313	1.18635	1.34124	1.33129	0.0674494	0.198198
chr2	80315466	80354055	Dnajc10	0.854209	0.813177	1.00617	0.990191	0.0505465	0.259784
chr4	151933720	151981959	Dnajc11	1.0194	1.07274	1.21212	1.26341	0.0354068	0.242758
chr9	104151597	104262930	Dnajc13	1.64744	1.64296	2.26064	2.2019	0.0309461	0.439602
chr14	77826217	77874917	Dnajc15	0.880867	0.879827	1.15178	1.08374	0.0905432	0.344466
chr4	141761998	141790644	Dnajc16	1.04182	1.08348	1.50546	1.48145	0.00783097	0.490987
chr3	34057280	34081354	Dnajc19	3.26474	3.46367	4.64664	4.33308	0.0382711	0.416405
chr5	21757277	21785165	Dnajc2	1.1875	1.20806	1.43811	1.42409	0.00489083	0.256762
chr15	10446763	10470516	Dnajc21	0.629024	0.63412	0.755244	0.763107	0.00291281	0.265486
chr11	100582836	100620168	Dnajc7	2.4096	2.32452	2.69575	2.70788	0.0753629	0.190833
chr4	125055339	125065657	Dnali1	1.1495	1.18609	1.45977	1.58084	0.0862353	0.380574
chr16	4037145	4040024	Dnase1	1.19043	1.26831	1.64106	1.71708	0.014353	0.449743
chr14	7965190	7994182	Dnase1l3	0.122198	0.142674	0.305095	0.332786	0.0111326	1.26799
chr7	126847553	126852705	Doc2a	4.09599	4.17495	4.52317	4.6493	0.0389812	0.149259
chr1	80501068	80665352	Dock10	2.29619	2.25252	8.90096	8.45791	0.0207986	1.93214
chr9	106892825	107231909	Dock3	0.132077	0.130233	0.137135	0.13614	0.0585246	0.0590807
chr12	40446053	40846488	Dock4	0.393223	0.38206	0.541321	0.534902	0.00515774	0.473182
chr14	70774381	70778494	Dok2	4.58766	4.36956	8.29139	8.28567	0.018139	0.888065
chr19	5897135	5912866	Dpf2	2.03912	1.90954	2.22882	2.30906	0.0805798	0.200655
chr3	115888183	115929323	Dph5	0.606548	0.55473	0.741726	0.754062	0.0836522	0.365192
chr2	24962422	24973471	Dph7	1.54047	1.45359	1.80687	1.75507	0.0468118	0.25056
chr2	168209048	168230379	Dpm1	1.63919	1.62889	1.82688	1.77452	0.0890859	0.140115
chr19	4907229	4928287	Dpp3	1.68055	1.57821	1.87418	1.81794	0.0950128	0.180126
chr17	56186682	56218889	Dpp9	1.39532	1.33747	1.60151	1.5527	0.0327399	0.206904
chr17	74299474	74316211	Dpy30	0.821381	0.792559	0.889306	0.911771	0.0406304	0.158273
chr11	60454617	60468705	Drg2	1.00316	1.00233	1.21538	1.26968	0.0717179	0.309326
chr10	34151393	34207551	Dse	3.73508	3.55889	9.33282	8.76411	0.0211848	1.31097
chr1	132417453	132466959	Dstyk	1.43902	1.35991	2.03715	2.00918	0.0234947	0.531739
chr2	126152141	126165277	Dtwd1	0.606822	0.566805	0.754494	0.772659	0.0388485	0.379871
chr18	49696145	49755601	Dtwd2	0.296636	0.303234	0.372226	0.392831	0.0576686	0.350917
chr16	35926515	35939027	Dtx3l	2.71454	2.42133	3.55177	3.41847	0.062164	0.4406
chr11	120789202	120796395	Dus1l	2.35022	2.26059	2.84958	2.79885	0.0201582	0.29283
chr12	31640055	31654826	Dus4l	0.630899	0.583248	0.805656	0.801926	0.0751722	0.404949
chr6	85942269	85961667	Dusp11	2.7435	2.67358	2.91725	2.85131	0.067656	0.0906958
chr13	30660059	30711232	Dusp22	1.49374	1.39198	2.26512	2.15607	0.00945553	0.615503
chr8	34807610	34819894	Dusp4	3.6897	3.92002	11.2232	11.0601	0.000716475	1.55005
chr9	106368632	106375723	Dusp7	5.18078	4.71092	6.93836	6.88055	0.0720538	0.482353
chr2	125247248	125259049	Dut	0.557996	0.626091	0.776632	0.83983	0.0436564	0.449065
chr16	20517064	20532187	Dvl3	1.36229	1.3393	2.11407	2.19976	0.0239006	0.675161
chr5	115297110	115300990	Dynll1	7.61233	6.62444	10.2633	9.72496	0.0599339	0.489531
chr10	118859349	118868903	Dyrk2	2.18055	2.12594	2.37219	2.36216	0.0725791	0.136654
chr5	143301072	143315360	E130309D02Rik	1.23168	1.14404	1.39229	1.45917	0.0559767	0.263336
chr3	63914696	63929385	E130311K13Rik	0.482369	0.468038	0.532041	0.510505	0.0861663	0.133494
chr3	14578671	14606309	E2f5	1.11047	1.16325	1.76345	1.76359	0.0267926	0.633403
chr14	43818765	43819639	Ear1	0.0881196	0.0979188	0.203223	0.218595	0.0107408	1.18102
chr14	43922898	43923368	Ear10	0.163865	0.121392	0.377909	0.406494	0.0157242	1.45933
chr14	51255262	51256112	Ear11	0.0906077	0.167806	0.417922	0.337151	0.0472403	1.54693
chr7	122038821	122067063	Ears2	0.471775	0.458582	0.700607	0.701005	0.0177165	0.591231
chr14	20319859	20348121	Ecd	0.959233	0.926608	1.03823	1.00387	0.0812307	0.114845
chr16	20611601	20618869	Ece2	1.19742	1.12255	1.76444	1.81379	0.00872907	0.62514
chr6	108828641	108859356	Edem1	2.94125	2.98784	3.28923	3.17695	0.093809	0.125103
chr13	42301270	42307989	Edn1	0.166206	0.1486	1.0997	1.22269	0.0354041	2.88308
chr10	95940663	96045518	Eea1	1.50463	1.47485	1.57908	1.58633	0.0861815	0.0873318
chr7	89954654	89980976	Eed	1.72777	1.62132	2.49266	2.34714	0.0184463	0.531178
chr1	63176831	63180486	Eef1b2	2.22305	2.15416	2.73107	2.94681	0.0808378	0.375341
chr15	75894796	75909344	Eef1d	1.20438	1.14516	1.7288	1.6744	0.00593513	0.534514
chr13	38645691	38659028	Eef1e1	0.952818	0.870547	1.36905	1.40922	0.0243877	0.607583
chr19	8967041	8978180	Eef1g	2.98691	2.81198	4.28934	4.21288	0.0188718	0.552063
chr7	120842831	120907219	Eef2k	0.678207	0.615837	1.04273	1.04965	0.0471357	0.693258
chr6	115810729	115838412	Efcab12	0.475737	0.461659	0.687806	0.686692	0.0197444	0.552174
chr4	115738073	115777327	Efcab14	0.973155	0.972363	1.05338	1.07867	0.085526	0.132087
chr6	127577975	127629938	Efcab4b	0.310509	0.362331	0.486744	0.539096	0.040902	0.60847
chrX	99136130	99148991	Efnb1	0.110785	0.133086	0.259638	0.24511	0.0164828	1.04945
chr11	16752203	16887658	Egfr	0.116274	0.123412	0.148697	0.154797	0.0223132	0.340522
chr10	67537869	67542188	Egr2	5.86674	5.92469	16.7459	16.8094	1.69114e-05	1.5088
chr2	120089487	120154575	Ehd4	5.05906	4.78737	14.2191	13.3615	0.0187666	1.48598
chr2	24790769	24919609	Ehmt1	1.05835	1.07209	1.19137	1.18907	0.0305038	0.160077
chr18	46597704	46610225	Eif1a	2.87866	2.97095	3.65419	3.53998	0.0134047	0.298488
chr19	5366813	5371511	Eif1ad	1.52459	1.47553	2.06426	1.91642	0.0708339	0.407995
chr17	78852550	78882572	Eif2ak2	2.18695	2.27479	2.65875	2.55663	0.0320292	0.225166
chr12	85219513	85226628	Eif2b2	1.19611	1.2349	1.81736	1.85279	0.00186709	0.594283
chr4	117019408	117073260	Eif2b3	0.526296	0.474638	0.689333	0.65766	0.0440206	0.428396
chr12	78862072	78887010	Eif2s1	1.93175	1.88518	2.73071	2.577	0.0475931	0.475677
chr2	154871410	154892906	Eif2s2	2.5671	2.55331	2.8738	2.87187	0.0123118	0.166216
chr5	140419305	140443358	Eif3b	1.34802	1.31528	1.9421	1.82986	0.0476224	0.502099
chr7	126546911	126566366	Eif3c	1.81111	1.73757	1.93366	2.04383	0.0998931	0.164576
chr15	77958998	77970824	Eif3d	2.50405	2.42911	2.90471	2.96853	0.0116914	0.251645
chr15	43250040	43282736	Eif3e	0.989325	0.956251	1.3016	1.23878	0.029995	0.384847
chr9	20894349	20898590	Eif3g	1.43464	1.50673	2.1443	1.99341	0.0429622	0.492344
chr15	51786563	51865461	Eif3h	0.763352	0.730368	0.888783	0.844502	0.0565665	0.214599
chr4	129591974	129600648	Eif3i	1.15427	1.21357	1.45796	1.52254	0.0202534	0.331983
chr2	122028580	122053632	Eif3j1	1.73389	1.65796	2.05466	2.16299	0.0320792	0.314367
chr2	122028583	122053631	Eif3j2	1.73416	1.65823	2.05499	2.16333	0.0320776	0.314367
chr15	79075223	79094400	Eif3l	1.21688	1.19005	1.64863	1.64507	0.0173031	0.452515
chr2	104999657	105017027	Eif3m	1.11512	1.04287	1.37635	1.302	0.0375391	0.311656
chr16	23107468	23114132	Eif4a2	11.2277	10.7019	13.897	13.6538	0.0292418	0.329215
chr11	119288363	119300043	Eif4a3	1.48362	1.28469	2.07423	2.10395	0.0834226	0.593869
chr15	102073773	102097173	Eif4b	2.25619	2.20292	2.63541	2.64228	0.0383553	0.243151
chr3	138526191	138557599	Eif4e	1.18928	1.15169	1.90805	1.81651	0.0210417	0.669964
chr16	20672749	20692883	Eif4g1	2.82873	2.93006	3.81099	3.94151	0.00843912	0.428896
chr11	69916712	69920630	Eif5a	8.5705	7.44848	13.3009	13.4951	0.059303	0.742235
chr11	64979035	65002076	Elac2	0.474647	0.536096	0.746206	0.72139	0.0541551	0.538039
chr8	4284782	4325100	Elavl1	1.54919	1.5651	1.78419	1.76692	0.00296569	0.189367
chr14	79481194	79582491	Elf1	2.42309	2.37319	2.60069	2.58178	0.0539517	0.111724
chrX	48411049	48463132	Elf4	1.56301	1.46406	1.97386	2.00652	0.0454264	0.394984
chr13	75707484	75772358	Ell2	3.59416	3.33403	5.24523	5.07235	0.0133669	0.574554
chr8	83312632	83332486	Elmod2	0.550839	0.560367	0.602971	0.600226	0.0492318	0.114747
chr18	24603961	24638830	Elp2	0.925462	0.90484	1.16547	1.13692	0.00788057	0.331051
chr11	69968226	69980330	Elp5	1.97568	1.95381	2.43886	2.51561	0.0340632	0.334389
chr15	43477229	43527777	Emc2	0.566791	0.574513	0.666222	0.647733	0.0390654	0.203233
chr2	112455025	112467436	Emc7	1.22869	1.03204	1.78318	1.74335	0.0874952	0.641461
chr17	24892152	24895087	Eme2	3.03081	2.94504	3.31632	3.28727	0.0622265	0.144107
chr5	30913786	30921273	Emilin1	2.07791	1.85557	3.57274	3.62354	0.0344701	0.871445
chr17	83350931	83480359	Eml4	1.04402	0.986548	1.3328	1.32224	0.0513453	0.38685
chr17	57358686	57483529	Emr1	7.3705	6.84252	8.95775	8.27685	0.0790862	0.278095
chr5	28165696	28172166	En2	0.0833255	0.0837733	0.181186	0.169791	0.0391175	1.07068
chr13	97241105	97253040	Enc1	0.803399	0.860471	1.23818	1.2506	0.0357758	0.580896
chr4	150237197	150248873	Eno1	4.34686	4.14858	5.41857	5.31792	0.0241266	0.337762
chr5	100039994	100068765	Enoph1	0.72945	0.679191	0.847001	0.820095	0.0728179	0.243033
chr10	24641411	24712102	Enpp1	0.427622	0.409598	0.600507	0.600662	0.0314899	0.52076
chr10	24773814	24836195	Enpp3	0.111733	0.11021	0.133253	0.128632	0.0518029	0.238744
chr15	80452240	80560470	Enthd1	0.167938	0.161309	0.457869	0.460729	0.00178356	1.48026
chr14	69337151	69366742	Entpd4	0.688415	0.648801	1.0084	1.07338	0.0185658	0.638585
chr2	150749081	150771674	Entpd6	0.702227	0.696982	0.880499	0.925961	0.0675587	0.368554
chr15	44428111	44437685	Eny2	1.04174	1.00116	1.16878	1.13246	0.0426721	0.171793
chr4	131923427	132075313	Epb4.1	1.39216	1.32468	1.6774	1.62045	0.0239464	0.279596
chr6	42358487	42373268	Epha1	3.70728	3.55502	4.80423	5.05388	0.0217405	0.440885
chr6	41605482	41620507	Ephb6	0.153777	0.127209	0.572157	0.518162	0.0166827	1.95618
chr1	185363095	185428355	Eprs	0.982475	0.95906	1.18121	1.16444	0.00737622	0.27279
chr4	109280275	109387816	Eps15	1.46061	1.35922	1.85312	1.75013	0.0324048	0.353691
chr6	137477245	137519895	Eps8	0.660916	0.532415	1.73328	1.86293	0.00572342	1.59148
chr14	77904239	77964178	Epsti1	1.09925	1.1232	1.87399	1.78776	0.0267853	0.720382
chr13	74639872	74691875	Erap1	0.784931	0.797064	1.02534	1.0521	0.0139733	0.393062
chr7	19382039	19395692	Ercc2	1.10564	1.05516	1.35298	1.37485	0.0294046	0.336188
chr18	32240331	32270147	Ercc3	0.96994	0.897449	1.11279	1.05727	0.0876067	0.216712
chr13	63815320	63900301	Ercc6l2	0.365684	0.371941	0.405475	0.405234	0.054046	0.136297
chr13	108158738	108194981	Ercc8	0.511064	0.461243	0.630233	0.65761	0.0525162	0.405473
chrY	90785442	90816465	Erdr1	2.61538	2.18116	3.64131	3.13848	0.098731	0.499246
chr12	80634023	80643861	Erh	0.990302	1.04098	1.47683	1.50018	0.0134842	0.551474
chr11	30929784	30954131	Erlec1	0.920517	0.89048	0.957135	0.985787	0.0866216	0.101444
chr8	27023799	27039435	Erlin2	1.89635	1.93573	2.04925	2.00082	0.07749	0.0798192
chr19	29609883	29648420	Ermp1	1.27805	1.30802	1.74497	1.8492	0.0491835	0.474897
chr11	106397620	106487796	Ern1	1.30459	1.23059	2.45815	2.43593	0.0118249	0.94895
chr14	45283087	45318572	Ero1l	0.785684	0.730761	0.946023	0.971144	0.0501629	0.338283
chr4	48193331	48279589	Erp44	0.930363	0.908149	1.01886	1.01747	0.0702218	0.147433
chr4	150855091	150868880	Errfi1	1.04446	1.01372	1.87033	1.81333	0.00542016	0.839771
chr18	34902785	34932003	Etf1	1.95322	1.8414	2.17264	2.23956	0.0607557	0.217543
chr9	55454436	55512243	Etfa	1.02055	1.01115	1.07725	1.06545	0.020512	0.0767425
chr2	20289913	20810535	Etl4	0.106807	0.11452	0.137079	0.128026	0.0690781	0.260384
chr6	143167230	143208547	Etnk1	1.43811	1.38434	1.65163	1.57045	0.0689506	0.191044
chr9	32696042	32757820	Ets1	0.554767	0.512561	0.699221	0.709743	0.0641952	0.400631
chr12	38780258	38868215	Etv1	0.239043	0.237733	0.359043	0.365729	0.0134972	0.604216
chr3	87525578	87540158	Etv3	9.37088	10.0627	22.9343	22.3386	0.00139984	1.2201
chr16	22381313	22439570	Etv5	1.28896	1.20607	1.89578	1.93817	0.0140955	0.619774
chr6	134035707	134270147	Etv6	1.2109	1.17204	1.40281	1.40749	0.0545601	0.237982
chr5	107744795	107875107	Evi5	0.821218	0.780644	1.47505	1.33911	0.0529439	0.812954
chr11	5069687	5099088	Ewsr1	3.98167	3.97521	4.53089	4.51053	0.0060309	0.184347
chr4	120921202	120925005	Exo5	1.25559	1.2602	2.60611	2.36115	0.0633191	0.981439
chr13	30813918	30974047	Exoc2	1.02157	0.985348	1.23256	1.1952	0.0149889	0.274644
chr6	33249150	33972930	Exoc4	0.472083	0.471036	0.482264	0.479492	0.0645297	0.0282311
chr6	84618486	85069513	Exoc6b	0.611144	0.584294	0.672699	0.664142	0.0947511	0.161289
chr9	119444923	119465518	Exog	0.753524	0.741051	0.979718	0.989121	0.00160318	0.39761
chr19	41922980	41933314	Exosc1	1.0881	1.20634	1.78064	1.75171	0.0486015	0.622486
chr7	25659153	25668032	Exosc5	1.09293	1.0731	1.52832	1.44166	0.0569908	0.4554
chr3	36552606	36565727	Exosc9	1.35003	1.3371	1.54862	1.57621	0.0165188	0.217712
chr3	116007449	116029016	Extl2	0.591007	0.526441	0.75438	0.761835	0.0984813	0.440267
chr6	47530274	47595030	Ezh2	0.761174	0.72203	1.01815	1.03262	0.0249545	0.467449
chr8	13037308	13056676	F10	1.58264	1.74391	2.37887	2.57952	0.0267882	0.575845
chr13	95601789	95618433	F2r	0.0879184	0.104551	0.145133	0.156398	0.0424352	0.647677
chr8	13026034	13035809	F7	2.13125	2.26757	3.67408	3.88457	0.0108762	0.781012
chr2	127436215	127444565	Fahd2a	0.511906	0.652534	1.02954	0.955262	0.0611793	0.769359
chr15	27605921	27630693	Fam105b	3.13855	3.092	4.36514	4.44236	0.00328581	0.499373
chr4	5644179	5799944	Fam110b	0.381214	0.405292	0.616896	0.568502	0.0390662	0.591842
chr5	23960936	24030683	Fam126a	1.00043	0.99675	1.25547	1.27785	0.0229453	0.343065
chr6	42315305	42324640	Fam131b	0.140255	0.106957	0.228324	0.273736	0.0533273	1.02211
chr1	24010758	24100341	Fam135a	0.200745	0.210809	0.23158	0.245525	0.0723161	0.213225
chr6	86365683	86370058	Fam136a	1.46111	1.36278	2.02991	2.23804	0.0522972	0.595859
chr18	34442351	34506823	Fam13b	1.96089	1.84687	2.4497	2.47105	0.0572588	0.369936
chr7	105371211	105400054	Fam160a2	1.21361	1.14432	1.58016	1.43324	0.0958407	0.353871
chr19	57361009	57389594	Fam160b1	1.17876	1.15964	1.42292	1.38435	0.0223706	0.263646
chr1	36562696	36593332	Fam178b	0.145808	0.147123	0.22263	0.222944	0.0033822	0.605104
chr5	21424903	21482124	Fam185a	0.320336	0.330034	0.384903	0.375203	0.0152669	0.22494
chr2	12347264	12419460	Fam188a	0.763808	0.727439	1.02394	1.00394	0.0144178	0.443453
chr6	55203383	55278625	Fam188b	0.185781	0.181227	0.21576	0.204721	0.0926089	0.196229
chr17	25863698	25868738	Fam195a	0.534837	0.520731	0.810554	0.862389	0.03992	0.664369
chr3	79885930	79946278	Fam198b	0.855697	0.901455	1.79359	1.76496	0.002283	1.01805
chr1	156678571	156718910	Fam20b	0.947934	0.955403	1.47328	1.45578	0.00321729	0.621907
chr5	138755081	138810063	Fam20c	5.73471	5.90287	10.4512	10.8432	0.0102967	0.871683
chr18	68260185	68300333	Fam210a	1.03014	1.02745	1.07505	1.06179	0.094628	0.0545234
chr14	78081024	78089007	Fam216b	0.0868281	0.0821898	0.106797	0.110687	0.0166141	0.363733
chr9	57537528	57543187	Fam219b	4.91305	4.31509	8.6941	8.39378	0.0196139	0.888862
chr12	4713805	4738383	Fam228a	0.485701	0.490964	0.945248	0.826885	0.0934885	0.859551
chr12	4746216	4769267	Fam228b	0.128634	0.148507	0.212669	0.198918	0.0397183	0.570577
chr3	100471536	100489192	Fam46c	0.33806	0.326374	0.390323	0.413896	0.0626958	0.275463
chr5	33600353	33629635	Fam53a	0.787735	0.824187	0.898943	0.949324	0.0725222	0.197391
chr7	132712084	132786935	Fam53b	1.65761	1.56258	1.97524	1.95676	0.0751698	0.288118
chr6	148921059	148946432	Fam60a	0.898471	0.789262	1.71366	1.66878	0.0203025	1.00298
chr8	105605229	105622218	Fam65a	1.76573	1.86049	2.1056	2.08044	0.0890874	0.20712
chr13	24582189	24733806	Fam65b	0.225792	0.216375	0.270379	0.25958	0.0267664	0.261289
chr1	131527989	131539872	Fam72a	1.18607	1.16432	1.91025	1.77057	0.0610436	0.647127
chr2	32066885	32083705	Fam78a	1.35992	1.35512	1.54808	1.56749	0.0226672	0.198523
chr9	70089310	70141557	Fam81a	0.117927	0.116845	0.127824	0.13027	0.0359184	0.136636
chr16	5244155	5255956	Fam86	2.45714	2.33031	2.86571	2.85138	0.0829672	0.256024
chr17	75537086	75551946	Fam98a	0.601206	0.635427	0.834298	0.916048	0.0656209	0.501223
chr2	117249739	117271540	Fam98b	0.692411	0.632014	1.37362	1.33862	0.00654996	1.03412
chr7	29152510	29156210	Fam98c	7.72247	7.36305	9.01526	9.13953	0.0509395	0.267186
chr7	64346758	64374095	Fan1	0.56346	0.559333	0.592555	0.586184	0.0269054	0.0701523
chr8	84856986	84869257	Farsa	1.75109	1.77378	2.42014	2.5962	0.0707236	0.509065
chr11	120805958	120824547	Fasn	1.03371	1.07116	1.47528	1.58662	0.0514725	0.540696
chr7	28169748	28179269	Fbl	1.2983	1.13257	2.18267	1.98657	0.0226663	0.778312
chr6	119479668	119483886	Fbxl14	2.538	2.59029	3.98354	4.08217	0.00526227	0.653324
chr5	117976770	118010191	Fbxo21	0.828445	0.808326	0.883276	0.862482	0.0639157	0.0930011
chr12	59200655	59219483	Fbxo33	1.57895	1.61362	3.47914	3.20272	0.0471378	1.06553
chr15	3963564	3979573	Fbxo4	1.157	1.21528	1.52665	1.54546	0.0354288	0.372956
chr16	32230112	32247025	Fbxo45	0.913015	0.983341	1.33163	1.26094	0.0199038	0.451153
chr12	84970930	84983303	Fcf1	1.15466	1.16663	1.29484	1.30091	0.0085145	0.161225
chr1	170960559	170976071	Fcgr2b	2.48993	2.68866	17.8831	17.4139	0.00289358	2.76891
chr1	171051169	171059403	Fcgr3	12.3934	12.8326	17.244	17.0454	0.0120683	0.442851
chr7	45092993	45103822	Fcgrt	2.07317	1.88354	3.25415	3.07644	0.0119306	0.678039
chr13	98723406	98815449	Fcho2	2.26758	2.23801	2.89573	2.75962	0.0641856	0.3279
chr7	101108775	101284405	Fchsd2	1.47495	1.43878	9.57067	9.29875	0.00954752	2.69511
chr3	87250965	87263524	Fcrls	2.47135	2.42135	7.06282	7.41413	0.0207881	1.56505
chr9	51943307	51963533	Fdx1	0.500726	0.51339	0.547973	0.572656	0.0958492	0.144086
chr17	56256793	56263608	Fem1a	2.52013	2.6455	3.19007	3.22392	0.0491467	0.312278
chr17	78369212	78418152	Fez2	1.34315	1.32143	1.40381	1.37658	0.0851517	0.0613791
chr7	30818357	30820977	Ffar2	0.146978	0.195987	0.474549	0.455755	0.0306481	1.43964
chrX	151047170	151089686	Fgd1	0.195639	0.204646	0.230606	0.218504	0.0927674	0.166041
chr17	29360914	29379535	Fgd2	4.34074	3.95404	5.79561	5.7405	0.0706239	0.475881
chr11	69798202	69801625	Fgf11	1.38373	0.983402	2.65673	2.33025	0.0398502	1.07503
chr14	70636205	70642268	Fgf17	0.0762163	0.0658714	0.105463	0.102411	0.0787299	0.548928
chr5	21372673	21378386	Fgl2	0.86278	0.928763	2.56181	2.25731	0.0538342	1.42757
chr4	132974095	133001882	Fgr	2.0649	1.95163	2.7959	2.70641	0.0110742	0.454088
chr1	175601378	175625635	Fh1	1.13507	1.09724	3.43562	3.49997	0.000981633	1.63548
chr4	141890623	142011651	Fhad1	0.353176	0.333759	0.407691	0.399183	0.0649783	0.23217
chr16	57353277	57572804	Filip1l	0.377493	0.379837	0.396292	0.396309	0.0422355	0.0656727
chr19	6977739	6980440	Fkbp2	6.24459	6.35811	8.18051	8.19629	0.0170209	0.377921
chr6	128430107	128438631	Fkbp4	0.871903	0.819934	1.09604	1.10666	0.0555049	0.380682
chr17	28398753	28486149	Fkbp5	0.362629	0.347628	0.462557	0.481205	0.0119596	0.410082
chr2	76663034	76673098	Fkbp7	0.489771	0.433688	0.681242	0.62409	0.0412939	0.499297
chr6	56832059	56879360	Fkbp9	0.228765	0.228573	0.244077	0.246384	0.0429292	0.100878
chr17	35823357	35832787	Flot1	3.05861	2.98278	7.14989	7.72161	0.0379901	1.2996
chr12	95692226	95785213	Flrt2	1.01875	1.14492	1.9999	2.07593	0.0119619	0.913613
chr5	147562196	147725988	Flt1	0.14553	0.156575	0.962953	0.891883	0.0256616	2.61817
chr5	147330742	147400489	Flt3	0.20373	0.207776	0.223591	0.21948	0.0318255	0.106624
chr2	52857868	53134202	Fmnl2	0.34518	0.341601	1.0873	1.02204	0.0287252	1.61887
chr1	71585473	71653234	Fn1	0.163101	0.166714	0.397902	0.442309	0.0538074	1.34909
chr14	72537953	72710003	Fndc3a	1.54637	1.56737	3.27402	3.30552	0.000326576	1.07934
chr3	108853678	108890008	Fndc7	0.575557	0.565358	0.84384	0.798681	0.0470182	0.525721
chr11	82892145	82900737	Fndc8	0.564716	0.557791	0.971602	0.975608	0.000472156	0.794684
chr5	32136472	32157839	Fosl2	2.44923	2.31906	8.35424	8.56034	0.00112921	1.82672
chr4	119539688	119629119	Foxj3	0.98907	0.94451	1.93325	1.83295	0.0146687	0.961835
chr12	99195094	99450074	Foxn3	0.733527	0.719944	1.16707	1.14322	0.00334046	0.668572
chr17	20623846	20624877	Fpr-rs3	0.0373504	0.0553385	0.103366	0.0926539	0.0573453	1.08053
chr19	38188479	38224132	Fra10ac1	0.527082	0.533686	0.663579	0.667823	0.00199568	0.327837
chr6	97286867	97617657	Frmd4b	1.83944	1.80188	2.12084	2.14081	0.0128067	0.226951
chr12	70825514	70902234	Frmd6	0.830699	0.803902	1.01495	1.02287	0.0289305	0.318088
chr4	53631471	53651619	Fsd1l	0.258022	0.261936	0.27681	0.27262	0.0361734	0.0795406
chr5	140327674	140331898	Ftsj2	2.67115	2.62713	3.23781	3.32442	0.0165342	0.308662
chr12	77238104	77475996	Fut8	0.347056	0.348235	0.483218	0.469616	0.0323568	0.454608
chr19	24261453	24280586	Fxn	0.257621	0.247503	0.302635	0.284586	0.0847415	0.217266
chr3	34020079	34069344	Fxr1	1.64148	1.63351	2.27281	2.15183	0.0657046	0.43407
chr10	39369799	39565374	Fyn	0.707847	0.704952	4.25046	4.05611	0.017918	2.5557
chr14	65192441	65262463	Fzd3	0.118238	0.121405	0.134947	0.133354	0.0337464	0.162966
chr7	89404366	89410110	Fzd4	0.187714	0.158925	0.241193	0.253617	0.0834786	0.513441
chr11	55469752	55500887	G3bp1	1.80699	1.70786	2.51921	2.56035	0.0196094	0.53124
chr7	97081751	97308951	Gab2	1.80897	1.79072	2.50446	2.41065	0.0384881	0.449351
chr2	125859218	125984298	Galk2	1.03413	1.02198	1.16641	1.16792	0.0255819	0.183091
chr17	80127471	80185032	Galm	0.603438	0.565971	1.33303	1.32143	0.00884375	1.18264
chr18	24205344	24286816	Galnt1	0.849837	0.828793	1.2165	1.14407	0.0504504	0.491851
chr19	8898111	8916665	Ganab	1.74132	1.619	1.99309	2.03882	0.0835131	0.262865
chr7	30729887	30739356	Gapdhs	1.20783	1.23821	1.41433	1.45524	0.0178904	0.230387
chr2	34676983	34755232	Gapvd1	1.70423	1.71164	1.825	1.83364	0.00244508	0.0990544
chr3	129824912	129831396	Gar1	0.914601	0.673139	1.61619	1.41801	0.0467919	0.934342
chr11	5054131	5065327	Gas2l1	2.7447	2.67027	3.19508	3.13984	0.0129752	0.226373
chr2	9857078	9878600	Gata3	0.0894626	0.0901327	0.85004	0.87772	0.0113334	3.26608
chr5	115333242	115341161	Gatc	10.7954	10.699	20.9668	20.8477	8.09623e-05	0.960042
chr2	122594473	122611277	Gatm	0.389574	0.432896	2.29579	2.25542	0.000260957	2.46822
chr19	46152558	46286510	Gbf1	0.632452	0.62931	0.723717	0.730431	0.00717512	0.204734
chr5	105323026	105346472	Gbp11	0.123182	0.126538	0.271206	0.295387	0.0446947	1.182
chr5	105115767	105139552	Gbp4	0.18133	0.172709	0.28825	0.310254	0.0330865	0.757453
chr3	142496934	142522344	Gbp5	0.450097	0.435595	0.879348	0.856202	0.00255756	0.970516
chr5	105270702	105293699	Gbp6	0.170798	0.193513	0.271867	0.249231	0.03938	0.516384
chr3	142530336	142550151	Gbp7	0.732658	0.662247	1.48799	1.41252	0.00475844	1.05614
chr5	105014153	105053561	Gbp8	0.137781	0.152017	0.265019	0.227859	0.0828731	0.766183
chr5	105078394	105110292	Gbp9	0.409252	0.404232	0.99004	0.980028	0.000804735	1.27606
chr6	28416603	28421724	Gcc1	1.02268	0.980424	1.11683	1.08192	0.0739978	0.134446
chr9	78051958	78065624	Gcm1	0.143709	0.144034	0.145566	0.145044	0.0597659	0.0143035
chr5	115565263	115622654	Gcn1l1	0.921257	0.898692	1.12715	1.12768	0.0329116	0.309121
chr19	21391307	21472661	Gda	0.37536	0.363627	1.48767	1.5523	0.0145802	2.04044
chr13	3538075	3566261	Gdi2	4.00029	4.15466	4.69974	4.69649	0.0786524	0.204406
chrX	100729847	100738899	Gdpd2	0.272264	0.299389	0.443454	0.459057	0.0181627	0.658805
chr11	76210571	76217572	Gemin4	1.51811	1.59728	1.99917	2.08081	0.0136554	0.389149
chr11	58120001	58168539	Gemin5	0.779083	0.806947	0.914103	0.882187	0.0397038	0.1796
chr17	24693191	24696156	Gfer	1.42864	1.25076	1.92893	1.8928	0.087656	0.512316
chr3	67430115	67475068	Gfm1	0.933731	0.957606	1.15769	1.17354	0.00736418	0.301685
chr13	97137937	97176443	Gfm2	2.03312	2.01066	2.36263	2.3729	0.0067733	0.227821
chr11	84832361	84870738	Ggnbp2	3.12766	3.03504	3.7831	3.90112	0.0114889	0.318336
chr10	75589381	75616968	Ggt5	0.357347	0.348483	0.938723	0.881263	0.0291263	1.36653
chr11	72435526	72438404	Ggt6	0.0401407	0.0594726	0.135774	0.182555	0.0967884	1.67611
chr11	60417145	60445277	Gid4	0.773396	0.793994	0.848561	0.832781	0.0541227	0.101249
chr10	56377300	56390419	Gja1	0.135024	0.113073	0.186837	0.205703	0.0396378	0.661935
chrX	160902116	160907052	Gja6	0.0702136	0.0693525	0.165526	0.179015	0.041065	1.30373
chr6	8509600	8597549	Glcci1	0.431718	0.430099	0.545681	0.522169	0.0711569	0.309256
chr4	43957702	43979118	Glipr2	0.368612	0.335675	0.608755	0.603283	0.0363905	0.7832
chr17	30592862	30612659	Glo1	0.595218	0.644116	0.721342	0.743094	0.0949229	0.24078
chr11	76220395	76243699	Glod4	0.857612	0.792009	0.93595	0.977643	0.0962692	0.214149
chr13	75839886	75850151	Glrx	1.5831	1.64242	8.11173	7.89615	0.00627913	2.31118
chr1	143739349	143749678	Glrx2	1.33096	1.36159	1.4651	1.5306	0.0916642	0.15392
chr7	137437648	137468594	Glrx3	0.913368	0.88588	1.18695	1.24169	0.0238564	0.432755
chr5	127632262	127707520	Glt1d1	0.0951731	0.105378	0.265748	0.244026	0.0191837	1.34589
chr14	31001393	31012441	Glt8d1	1.96585	2.30323	3.19929	3.21216	0.0990264	0.586725
chr11	99657942	99658959	Gm11563	0.0378646	0	0.139718	0.117412	0.057067	2.76358
chr11	58183843	58190198	Gm12250	1.40581	1.47685	2.54897	2.53659	0.0171481	0.819006
chr2	150257517	150270300	Gm14124	0.0843489	0.098192	0.147285	0.132644	0.0404892	0.616841
chr2	175275124	175283850	Gm14288	0.255957	0.248459	0.309395	0.320209	0.0156097	0.319831
chr2	177935993	177957288	Gm14326	0.873421	0.803766	1.09765	1.00034	0.0831517	0.322964
chr2	175185165	175206924	Gm14391	0.509692	0.491641	0.584465	0.587188	0.0619694	0.226624
chr2	175275125	175286805	Gm14440	0.260458	0.266219	0.32847	0.331234	0.0093226	0.3249
chr5	121220219	121368577	Gm15800	0.933389	0.900086	1.24702	1.25526	0.0233597	0.448663
chr8	126426652	126475065	Gm17296	0.536108	0.516766	0.669921	0.658539	0.0137161	0.335422
chr5	62813823	62888318	Gm17384	0.149908	0.153175	0.241289	0.235305	0.00514532	0.653048
chr7	106595549	106644645	Gm1966	1.03455	1.08539	1.80381	1.75745	0.00236416	0.748364
chr6	79818031	79818364	Gm20594	0	0.0856667	0.426708	0.573731	0.0514832	3.54575
chr12	102739830	102757810	Gm20604	2.55722	2.67024	3.01495	3.05492	0.0592628	0.215556
chr17	94864918	94878321	Gm20939	0.749881	0.80028	0.898488	0.930102	0.0589445	0.238314
chr5	95473541	95485105	Gm3286	0.0765903	0.0912746	0.122876	0.115649	0.0843674	0.50684
chr7	105895119	105953967	Gm4070	2.29356	2.45336	6.03466	5.75692	0.00567678	1.31269
chr10	104142987	104153965	Gm4340	0.0841864	0.0909496	0.11002	0.110945	0.0882848	0.335342
chr7	39407294	39413160	Gm5114	0.0328233	0.0340418	0.109005	0.101779	0.0276744	1.65644
chr3	15948070	16006332	Gm5150	0.623937	0.581684	0.934088	0.942768	0.0330201	0.638542
chr8	43624975	43627185	Gm5346	0.0174246	0.0387244	0.0964436	0.129674	0.0658524	2.00974
chr7	105375098	105378287	Gm5901	1.58187	1.38654	1.98281	1.90214	0.096375	0.388206
chr9	36119934	36128779	Gm5916	0.0783662	0.0870807	0.124503	0.1107	0.0676547	0.507538
chr2	160311401	160327494	Gm826	0.160322	0.177263	0.216323	0.234467	0.0452666	0.417205
chr3	63976143	64019078	Gmps	0.76595	0.762093	0.92418	0.892186	0.0668642	0.24937
chr10	81528732	81545046	Gna11	1.47528	1.42862	1.72021	1.78885	0.0255531	0.273093
chr10	81502314	81524225	Gna15	1.86997	2.04666	3.23279	3.15536	0.0215437	0.705785
chr19	16132831	16387453	Gnaq	2.29411	2.21306	3.79702	3.49751	0.0530094	0.694593
chr4	155491361	155559269	Gnb1	2.95384	2.8448	3.64451	3.59095	0.0201521	0.31937
chr3	32583528	32616535	Gnb4	0.681335	0.704381	0.939556	0.888494	0.0401338	0.399674
chr4	44034075	44084177	Gne	1.20286	1.19626	1.90372	1.8747	0.00946385	0.655278
chr4	59035156	59041899	Gng10	0.839495	0.816508	0.900861	0.871253	0.0972718	0.0977661
chr6	66896397	67021361	Gng12	0.954048	0.963349	2.14851	2.0374	0.0300549	1.12639
chr4	125030014	125055382	Gnl2	0.840964	0.816407	1.22248	1.13063	0.0672602	0.505672
chr14	31012433	31019131	Gnl3	2.77112	2.49579	3.8398	4.25361	0.0400896	0.619791
chrX	150983133	151017293	Gnl3l	0.409207	0.406694	0.455482	0.45442	0.0060136	0.157317
chr14	45376421	45388796	Gnpnat1	1.67103	1.68742	1.94625	2.03596	0.0823869	0.245774
chr9	119925673	119937558	Gorasp1	2.4981	2.31144	2.91122	2.84931	0.0968435	0.260303
chr2	70661509	70691725	Gorasp2	1.22855	1.15936	1.52247	1.50643	0.0568142	0.343045
chr11	103676849	103697710	Gosr2	1.99547	1.93772	2.13198	2.08123	0.0694861	0.0992199
chr2	127425199	127436092	Gpat2	1.49536	1.56607	2.10669	2.17922	0.00679003	0.485396
chr3	88043106	88055994	Gpatch4	1.44316	1.33693	1.87154	1.78444	0.026023	0.395127
chr1	92831686	92860196	Gpc1	0.457885	0.499298	0.936991	0.957439	0.00911502	0.984897
chr7	34201327	34230336	Gpi1	2.95758	2.94425	3.30877	3.24606	0.0515285	0.151396
chr5	31494761	31511627	Gpn1	0.799116	0.82709	1.13736	1.05064	0.073917	0.428103
chr17	57234915	57247641	Gpr108	1.22249	1.18134	1.48782	1.59698	0.0709432	0.359842
chr14	45219717	45280976	Gpr137c	0.335051	0.331097	0.563652	0.559038	0.00020958	0.753045
chr5	139380667	139396409	Gpr146	8.1043	7.89376	8.96999	9.3648	0.059463	0.196687
chr2	73341506	73386480	Gpr155	1.41279	1.38087	3.71553	3.53917	0.0210047	1.37676
chr3	30855950	30897194	Gpr160	1.11013	1.09629	1.82337	1.75736	0.0244295	0.698546
chr14	121952331	121965193	Gpr183	4.04484	3.98784	7.91557	7.72409	0.0092083	0.961256
chr19	10937160	10942511	Gpr44	2.05819	2.00451	6.03453	6.14556	0.00174523	1.58401
chr12	98268635	98276722	Gpr65	3.11419	3.02661	4.72211	4.77808	0.00226413	0.62953
chr6	13835074	13839848	Gpr85	1.71811	1.63131	2.15789	2.16104	0.0565498	0.366763
chr3	96871066	96905298	Gpr89	0.716574	0.720842	0.777256	0.775076	0.00661703	0.110959
chr11	114851532	114872617	Gprc5c	1.18529	1.12024	4.61459	4.4048	0.0113873	1.96793
chr11	120784272	120789102	Gps1	3.26882	3.39017	4.20691	4.07914	0.0116241	0.315381
chr11	69914192	69916591	Gps2	9.50267	9.66755	16.8362	17.6797	0.0290608	0.848394
chr6	124739184	124741079	Grcc10	3.27168	3.01077	3.89914	3.6925	0.0640365	0.273084
chr4	44981411	44990696	Grhpr	1.78751	1.76047	5.05783	4.85347	0.018415	1.48208
chr18	61712424	61726331	Grpel2	1.55063	1.50563	2.40109	2.46251	0.00270418	0.670257
chr7	45825223	45830789	Grwd1	0.470457	0.502272	0.733955	0.789472	0.0252742	0.647211
chr11	98664351	98677708	Gsdma	0.129735	0.143094	0.17287	0.164491	0.0728877	0.306296
chr12	105685352	105703057	Gskip	1.22452	1.27771	1.50681	1.47295	0.0263857	0.251982
chr2	35256359	35307902	Gsn	3.07062	2.95492	5.18278	4.93171	0.0163135	0.747261
chr16	11216241	11254325	Gspt1	1.38021	1.33032	2.08753	2.21169	0.0268468	0.6655
chr19	47854989	47864788	Gsto1	1.17109	1.06259	2.35276	2.40546	0.00901999	1.091
chr16	37509796	37539769	Gtf2e1	0.616688	0.594848	0.707553	0.691595	0.0252976	0.207711
chr14	75896937	76010865	Gtf2f2	0.620578	0.607709	0.78731	0.742682	0.0741255	0.316876
chr5	31156006	31180144	Gtf3c2	1.87452	1.86847	2.16337	2.11034	0.0604119	0.191298
chr2	28822300	28840360	Gtf3c4	1.24736	1.0978	2.10465	2.06682	0.040314	0.83087
chr15	79690896	79721479	Gtpbp1	0.890212	0.896395	0.951302	0.963601	0.0274573	0.100049
chr13	8972478	8996012	Gtpbp4	1.13722	1.18549	2.15097	1.96053	0.0540304	0.823856
chr19	55198098	55241236	Gucy2g	0.120511	0.123662	0.154815	0.162207	0.0356553	0.376679
chr7	105895119	105953970	Gvin1	2.29344	2.45323	6.03495	5.75663	0.00572085	1.31277
chrX	85701937	85776819	Gyk	0.358948	0.340578	0.858649	0.838766	0.000762533	1.27889
chr18	32528320	32560034	Gypc	0.319344	0.340014	0.431245	0.405882	0.0351543	0.344385
chr2	152669461	152685146	H13	1.4657	1.53866	2.18553	2.15292	0.0145238	0.530122
chr6	115944939	115950233	H1foo	0.290958	0.301759	0.375767	0.369907	0.0156798	0.331202
chr13	56073622	56135550	H2afy	1.36988	1.34002	1.93426	1.85413	0.0271959	0.483345
chr17	34145416	34151095	H2-DMb2	0.698425	0.673115	1.08841	0.996641	0.0644469	0.604286
chr17	33996012	34000333	H2-K1	8.51977	8.21942	9.39673	9.30722	0.0758759	0.160113
chr17	33938909	33940330	H2-Ke2	1.95116	1.74655	2.94987	3.10914	0.0141936	0.71245
chr5	30155253	30184593	Hadhb	1.34792	1.19397	1.77133	1.66129	0.0510565	0.433409
chr17	24850490	24864450	Hagh	1.07305	0.976784	1.55479	1.54306	0.0550554	0.59576
chr2	71389260	71441622	Hat1	0.756751	0.68046	1.13703	1.158	0.0423989	0.675241
chr18	36504927	36515805	Hbegf	0.449582	0.548092	2.22062	2.52251	0.0337847	2.2492
chr10	21295979	21311198	Hbs1l	0.883067	0.907226	1.10639	1.06391	0.0299661	0.277699
chrX	73942792	73966357	Hcfc1	2.11293	2.16691	2.36069	2.31164	0.0334919	0.126585
chr3	89146775	89160157	Hcn3	0.187045	0.198252	0.241566	0.24449	0.0560423	0.335152
chr6	91156815	91174683	Hdac11	0.178878	0.182006	0.190858	0.195137	0.0494179	0.097047
chr10	36974544	37001888	Hdac2	0.637955	0.650997	0.739205	0.735381	0.0310433	0.194111
chrX	102284640	102505148	Hdac8	0.255315	0.246837	0.284982	0.273788	0.0633323	0.15413
chr17	56079657	56100596	Hdgfrp2	0.735628	0.705716	0.931389	0.907861	0.0108185	0.351703
chr1	93405940	93478808	Hdlbp	1.25458	1.22732	1.30943	1.3352	0.0495254	0.0916209
chr13	12395375	12438893	Heatr1	1.15477	1.19961	1.50932	1.53821	0.0104291	0.372293
chr8	88137885	88171943	Heatr3	0.768854	0.727037	1.26102	1.26918	0.0209065	0.758246
chr11	83753637	83783754	Heatr6	1.31698	1.32325	1.46967	1.43922	0.0622056	0.139805
chr10	18540123	18546076	Hebp2	0.0970308	0.148553	0.6206	0.585705	0.00698279	2.29631
chr12	51743722	51829536	Hectd1	1.86766	1.80043	2.21054	2.26587	0.012789	0.287313
chr5	100762148	100798600	Helq	0.472216	0.493032	0.663652	0.65515	0.0181581	0.450256
chr9	107327082	107338350	Hemk1	1.16536	1.07343	2.12485	2.21902	0.00389512	0.956262
chr13	97176331	97198357	Hexb	3.03856	3.098	3.94489	3.90002	0.00268913	0.354327
chr13	23703841	23710811	Hfe	1.22652	1.38747	5.117	5.2046	0.00238845	1.98134
chr1	192512828	192771219	Hhat	0.164381	0.159863	0.223816	0.217936	0.00516378	0.446157
chr8	79965851	80058008	Hhip	0.0931817	0.0931739	0.112556	0.117649	0.0736114	0.304861
chr15	65922443	65976804	Hhla1	0.0977565	0.0955081	0.107169	0.104996	0.0263679	0.134609
chr6	52546230	52640300	Hibadh	0.638598	0.60499	0.828514	0.807306	0.0172247	0.395505
chr11	115347709	115367719	Hid1	0.0846759	0.098369	0.149124	0.162313	0.021308	0.766743
chr12	73907867	73947530	Hif1a	1.39614	1.34497	1.66229	1.6835	0.0288286	0.287587
chr9	121848560	121858000	Higd1a	0.872963	0.828008	1.14774	1.08276	0.0288482	0.391009
chr3	103739815	103791275	Hipk1	1.81766	1.74344	3.04082	2.92417	0.00654686	0.744197
chr6	38697840	38876190	Hipk2	1.31405	1.32006	1.83005	1.75654	0.0476674	0.445297
chr2	104426482	104494489	Hipk3	1.11549	1.05455	1.2949	1.26103	0.0520447	0.236127
chr16	18876750	18970308	Hira	0.742934	0.760452	0.83153	0.838016	0.0425224	0.15124
chr13	42052021	42185026	Hivep1	0.663591	0.623066	1.56377	1.49119	0.00643396	1.24753
chr4	119814678	120135411	Hivep3	0.428266	0.44098	0.46241	0.470061	0.0712266	0.101294
chr1	184727145	184732493	Hlx	4.78113	4.75272	12.0692	10.8423	0.0581014	1.26494
chr14	64822218	64949847	Hmbox1	1.11637	1.03197	1.39167	1.32591	0.0379508	0.3391
chr9	44336348	44342381	Hmbs	2.56594	2.42099	2.95587	3.13512	0.0444907	0.288525
chr5	149047227	149053037	Hmgb1	1.82268	1.79705	2.29282	2.35938	0.0219229	0.362031
chr9	83109942	83146607	Hmgn3	0.356043	0.375796	0.450522	0.453987	0.0652955	0.305609
chr17	24942470	24960623	Hn1l	0.848527	0.881598	1.07825	1.09192	0.0247134	0.326932
chr15	103240397	103244962	Hnrnpa1	6.20856	5.75539	7.3537	7.58559	0.0528495	0.320418
chr6	51460435	51469894	Hnrnpa2b1	10.939	10.272	13.5274	13.3988	0.0652938	0.344198
chr11	51600100	51606881	Hnrnpab	5.54256	5.22497	7.33414	7.37824	0.0472345	0.450343
chr14	52073380	52104028	Hnrnpc	4.89897	4.6186	6.40043	6.19948	0.0165433	0.404748
chr5	99955935	99978938	Hnrnpd	2.80237	2.86721	3.21985	3.16649	0.0149958	0.171747
chr7	28810890	28822266	Hnrnpl	7.1763	7.35493	7.94718	8.08647	0.025412	0.141946
chr17	80029487	80062268	Hnrnpll	2.74883	2.75602	9.46467	9.71843	0.0117423	1.80106
chr4	136310942	136345979	Hnrnpr	1.0639	0.972151	1.35252	1.43888	0.0269465	0.455215
chr13	93304495	93356885	Homer1	0.417498	0.437243	0.507865	0.512366	0.063762	0.255337
chr8	26021421	26119224	Hook3	1.18553	1.14571	1.23602	1.25899	0.0968595	0.0979481
chr6	52155367	52158317	Hoxa1	0.496039	0.435158	0.72251	0.760971	0.0261408	0.671828
chr3	19995945	20035310	Hps3	2.51407	2.46391	3.31726	3.35913	0.00173635	0.423508
chr18	13006990	13022882	Hrh4	0.123579	0.122064	0.136353	0.136749	0.0253609	0.152877
chr3	144431107	144570216	Hs2st1	0.573573	0.56107	1.15654	1.08996	0.0322925	0.985441
chr11	63884693	63922284	Hs3st3b1	0.138294	0.150258	0.284444	0.314473	0.0357531	1.05352
chr2	94032697	94157909	Hsd17b12	0.802999	0.79672	1.34987	1.25862	0.056373	0.705396
chr10	57486385	57513143	Hsf2	1.07935	1.04266	1.16694	1.12455	0.0965725	0.110855
chr17	45567778	45573261	Hsp90ab1	7.12154	6.80007	8.79177	8.31041	0.0422734	0.296854
chr2	131127412	131145983	Hspa12b	0.593041	0.61905	0.904775	0.981186	0.0495041	0.637802
chr16	75755191	75766818	Hspa13	0.606091	0.620739	0.742426	0.702459	0.0850616	0.236019
chr2	3488854	3512814	Hspa14	1.07039	1.05964	1.63087	1.64061	0.000173381	0.61907
chr11	53259814	53300479	Hspa4	1.91003	1.88496	2.42239	2.44071	0.001381	0.35778
chr18	34937415	34954351	Hspa9	2.13051	2.00444	2.4415	2.33513	0.062926	0.208123
chr11	100713850	100714575	Hspb9	19.44	19.6738	21.1181	21.1475	0.0440449	0.111806
chr1	55077834	55087932	Hspd1	1.83046	1.79953	2.51176	2.66769	0.0553353	0.512833
chr5	149616845	149636315	Hsph1	0.751574	0.792661	1.28081	1.23639	0.00394532	0.704928
chrX	57053570	57067182	Htatsf1	0.483758	0.467347	0.63155	0.580722	0.0969817	0.350037
chr16	64924729	65105784	Htr1f	0.151221	0.154724	0.217588	0.2212	0.00143862	0.520252
chr14	74640840	74706859	Htr2a	0.453217	0.414387	1.06862	1.13043	0.00622197	1.34177
chr5	34761740	34912534	Htt	0.961979	0.986567	1.69638	1.64168	0.00913519	0.776612
chrX	151803282	151935417	Huwe1	0.996112	0.970438	1.10306	1.08333	0.0247443	0.152884
chr9	35560821	35570069	Hyls1	2.78152	2.81939	3.26502	3.11947	0.0994011	0.18891
chr9	44379490	44392369	Hyou1	1.39334	1.2692	2.1928	2.18807	0.0456218	0.718414
chr13	49682130	49734267	Iars	0.786607	0.813619	1.16647	1.17857	0.00820415	0.551337
chr9	85687360	85749334	Ibtk	0.682877	0.668825	1.01227	0.960286	0.0399418	0.545289
chr4	152297214	152307126	Icmt	0.773118	0.762677	0.913889	0.884234	0.0481744	0.227506
chr2	152736251	152737410	Id1	0.764185	0.492269	1.9003	2.03992	0.0290373	1.64892
chr19	37268741	37330613	Ide	0.829018	0.780583	0.991546	0.929061	0.0649715	0.254859
chr9	54586511	54604662	Idh3a	0.536753	0.468351	0.704558	0.780219	0.0431903	0.562901
chr2	130279309	130284451	Idh3b	3.84933	3.49514	5.26426	5.29462	0.0680769	0.523727
chr13	58157649	58164693	Idnk	1.3339	1.38504	2.16852	2.10879	0.0028275	0.653659
chr8	24584141	24597009	Ido1	0.10474	0.0975434	0.129748	0.122488	0.0394252	0.318396
chrX	70343070	70365085	Ids	0.68568	0.693252	1.40383	1.33645	0.029519	0.990772
chr17	35821713	35822911	Ier3	7.52165	6.85791	59.3045	60.3617	0.000475388	3.05692
chr1	174011998	174031755	Ifi205	0.424903	0.45627	0.501647	0.522186	0.0786457	0.216483
chr3	151758737	151762891	Ifi44l	0.0834315	0.0892757	0.119723	0.132228	0.059806	0.544815
chr11	49076587	49096987	Ifi47	0.977808	1.06137	1.7901	1.71853	0.00608412	0.78292
chr10	19591958	19610225	Ifngr1	5.36085	5.16756	6.65274	6.45574	0.0112628	0.316213
chr16	91547094	91564007	Ifngr2	8.56321	8.33057	10.4787	10.2682	0.00681054	0.296404
chr9	107587718	107593038	Ifrd2	0.716601	0.605931	1.15518	1.23897	0.0199371	0.856211
chr5	122550204	122614518	Ift81	0.254471	0.241739	0.298265	0.301889	0.0600787	0.274382
chrX	100494291	100516125	Igbp1	0.851859	0.914578	1.89217	1.92067	0.00632411	1.11002
chr9	65101486	65137947	Igdcc4	0.104559	0.108753	0.124708	0.120518	0.0328181	0.201147
chr10	87859056	87937047	Igf1	8.30986	8.43765	19.8458	19.8901	0.00118194	1.2465
chr19	3259076	3283010	Ighmbp2	0.732066	0.73898	0.816323	0.832172	0.0293106	0.164307
chr18	36300101	36301478	Igip	0.755064	0.725087	1.18669	1.09262	0.0539891	0.622853
chr4	56749680	56802331	Ikbkap	0.778928	0.8008	0.901394	0.916689	0.0172061	0.202742
chrX	74393291	74453778	Ikbkg	2.50198	2.49347	2.61755	2.63346	0.013229	0.0719803
chr11	11686213	11772926	Ikzf1	2.62146	2.55981	7.6878	7.16917	0.0317922	1.51976
chr1	69531210	69685960	Ikzf2	0.153287	0.159272	0.37027	0.377784	0.000658112	1.25901
chr1	131019845	131024970	Il10	3.20088	3.64032	5.53125	5.09783	0.0255503	0.635695
chr14	27039001	27107286	Il17rd	0.137036	0.133267	0.153466	0.159478	0.039427	0.211327
chr1	40515362	40551705	Il18rap	0.279729	0.242546	0.466243	0.475751	0.0438009	0.850908
chr1	40225080	40316177	Il1r1	0.225308	0.200103	0.443375	0.424429	0.00673544	1.02851
chr16	26581705	26702354	Il1rap	0.2247	0.227934	0.457848	0.463185	0.000660854	1.02491
chr1	40324627	40365471	Il1rl2	0.294158	0.255628	0.546193	0.496411	0.0189064	0.923249
chr9	100457719	100486473	Il20rb	0.776755	0.768882	0.916685	0.919415	0.00838186	0.248443
chr8	84030286	84042575	Il27ra	0.535838	0.591943	0.812277	0.84146	0.0308674	0.552243
chr13	112522807	112580662	Il31ra	0.187034	0.177508	0.304548	0.321558	0.013139	0.780322
chr7	44836288	44840809	Il4i1	9.25868	8.75181	16.2884	15.9105	0.00287927	0.838174
chr7	125552282	125579474	Il4ra	3.54324	3.28577	8.01863	8.06151	0.0149082	1.23553
chr13	112464070	112506860	Il6st	4.73727	4.62872	7.30476	7.59588	0.0175424	0.669871
chr16	36693978	36726804	Ildr1	0.249871	0.247676	0.261886	0.265544	0.0326738	0.0841468
chr7	105736590	105742925	Ilk	7.55577	7.52915	11.5738	11.0907	0.0399569	0.587327
chr9	56937500	56938398	Imp3	3.00176	2.98612	3.52069	3.56361	0.0124202	0.24258
chr1	34439829	34445747	Imp4	2.01066	1.89441	2.70717	2.49792	0.0535804	0.414575
chr4	98395826	98497633	Inadl	0.127091	0.138142	0.305662	0.317382	0.00205493	1.23207
chr4	59769647	59783855	Inip	1.55302	1.68054	2.17771	2.10779	0.0353043	0.40634
chr7	139389109	139579652	Inpp5a	0.770598	0.742283	1.73159	1.68938	0.0015136	1.17711
chr4	124741878	124801511	Inpp5b	0.992525	0.926615	1.29327	1.25309	0.0251227	0.407976
chr1	121304353	121327678	Insig2	0.678538	0.649425	0.97775	1.00236	0.00382784	0.576366
chr19	29321354	29325318	Insl6	0.670301	0.561329	1.11123	0.933814	0.079868	0.731563
chr14	64950045	65039835	Ints9	0.761674	0.721197	1.16275	1.17346	0.021193	0.655777
chr3	40540767	40704774	Intu	0.0918055	0.0989706	0.11458	0.109064	0.0747586	0.229324
chr10	71347793	71385885	Ipmk	1.08473	1.09189	1.18529	1.18994	0.0037943	0.125978
chr14	120911194	120948044	Ipo5	0.974986	0.997865	1.17512	1.25986	0.0968503	0.303628
chr7	110018425	110055114	Ipo7	1.62476	1.50997	2.11171	2.09986	0.0650709	0.426017
chr6	148770684	148831467	Ipo8	0.732369	0.715252	0.808851	0.826658	0.0169202	0.176056
chr13	49421223	49463060	Ippk	0.563307	0.556398	0.664838	0.705538	0.0947024	0.291453
chrX	74013914	74023918	Irak1	2.87927	2.69472	3.62549	3.71448	0.0326183	0.397064
chr9	54863755	54912534	Ireb2	1.65625	1.68429	1.79733	1.82224	0.0182734	0.115737
chr11	53770014	53777324	Irf1	6.89567	6.3415	12.2461	11.9048	0.00749507	0.867482
chr8	46739745	46847458	Irf2	3.80639	3.76739	5.53168	5.39298	0.0173316	0.528503
chr13	30749258	30766927	Irf4	1.52996	1.31584	13.3999	13.0781	0.000664234	3.21789
chr7	141263183	141266424	Irf7	7.58046	7.71928	13.4925	13.7571	0.00286999	0.832728
chr14	55603985	55610030	Irf9	6.70152	6.69169	7.38088	7.28496	0.0457911	0.130958
chr11	58214977	58222783	Irgm2	2.34819	2.35715	3.74529	3.59783	0.0349172	0.642094
chr8	10986964	11008430	Irs2	1.25036	1.10966	1.83856	1.86015	0.0612642	0.648223
chr5	113772812	113778282	Iscu	2.56253	2.87878	4.12383	4.03847	0.0580104	0.585022
chr8	85717557	85840949	Itfg1	0.542709	0.517635	0.643148	0.645656	0.067175	0.2815
chr13	114958081	115101964	Itga1	0.212235	0.200446	0.295528	0.310712	0.0118197	0.554862
chr2	83724397	83806917	Itgav	1.93148	1.91136	2.61561	2.60723	0.00274665	0.442662
chr7	128129568	128150657	Itgax	1.9885	2.21436	4.1387	4.13219	0.0351659	0.976671
chr8	128685654	128733579	Itgb1	2.33018	2.18275	2.76256	2.79203	0.0794793	0.299616
chr11	104608000	104670471	Itgb3	0.350126	0.334263	0.741504	0.778326	0.0114342	1.15102
chr12	119162803	119238276	Itgb8	0.214295	0.189366	0.40996	0.428439	0.00692803	1.05449
chr12	102568583	102704869	Itpk1	1.06947	1.10457	1.63821	1.57743	0.0105259	0.564727
chr2	127138769	127142590	Itpripl1	2.12647	1.73954	3.00289	2.83753	0.0849082	0.595227
chr16	91729371	91832352	Itsn1	1.9512	1.94047	3.17907	3.14738	0.00351938	0.701007
chr12	4593008	4641139	Itsn2	1.83537	1.74786	5.6823	5.62219	0.000436871	1.65756
chr18	32067734	32104331	Iws1	1.14377	1.16144	1.29681	1.27313	0.0155047	0.156836
chrX	20425688	20519939	Jade3	0.341157	0.329608	0.39424	0.394516	0.0619808	0.233772
chr12	112908590	112929495	Jag2	0.291046	0.274285	0.356848	0.366705	0.0265133	0.356003
chr6	113442517	113448229	Jagn1	1.63822	1.69804	2.26375	2.37477	0.0211063	0.475433
chr19	29251803	29313080	Jak2	0.914993	0.956688	2.57685	2.63731	0.000989538	1.4781
chr13	44730774	44921643	Jarid2	1.86722	1.87675	2.28548	2.19636	0.0736503	0.259522
chr6	52768068	52909620	Jazf1	0.374332	0.364971	0.405546	0.407946	0.0650175	0.137962
chr12	85599105	85639878	Jdp2	0.612952	0.50655	0.967086	0.992794	0.0667207	0.807908
chr10	67127258	67256326	Jmjd1c	2.57899	2.48872	4.50222	4.34008	0.00694821	0.803088
chr11	116837432	116843449	Jmjd6	2.01597	2.00547	2.47371	2.45285	0.00337141	0.292868
chr7	44467980	44471658	Josd2	2.21962	2.45093	2.79126	2.93487	0.0800365	0.293968
chr4	95049036	95052222	Jun	9.30677	9.80448	11.4509	10.7864	0.0717694	0.218559
chr16	33969073	34514027	Kalrn	0.086068	0.092184	0.100843	0.105263	0.0762049	0.209468
chr17	33810523	33822914	Kank3	3.34084	3.2899	3.7384	3.77757	0.00669498	0.180789
chr1	36335730	36369181	Kansl3	1.4551	1.38921	1.60674	1.56635	0.0701247	0.15781
chr8	111993439	112011354	Kars	0.829707	0.899679	1.27103	1.24773	0.0373112	0.542454
chr8	95081201	95099874	Katnb1	0.8084	0.82191	0.962612	1.0078	0.0644219	0.273351
chr2	112379211	112414237	Katnbl1	1.65353	1.61343	2.4209	2.31615	0.0250852	0.53604
chr6	95117880	95129793	Kbtbd8	0.429917	0.383138	0.566562	0.521212	0.0519924	0.419954
chr3	107036162	107038129	Kcna3	0.743932	0.594615	1.3906	1.28696	0.0243712	1.00025
chr7	44590886	44604751	Kcnc3	0.16942	0.197518	0.245961	0.266977	0.0605856	0.483248
chr7	45816467	45824747	Kcnj14	0.455774	0.440997	0.64783	0.709524	0.0711986	0.597985
chr12	99964499	100062682	Kcnk13	2.11009	2.06784	2.48996	2.41897	0.0227518	0.23262
chr7	29221928	29232522	Kcnk6	2.31544	2.19459	7.08188	6.66357	0.0188239	1.60775
chr15	65994915	66286224	Kcnq3	0.104166	0.110755	0.127066	0.134365	0.0427554	0.282624
chr1	188971098	189007840	Kctd3	0.712689	0.700325	0.799572	0.820274	0.0237822	0.197081
chr14	75955003	75965217	Kctd4	0.535361	0.522278	0.834699	0.764565	0.0734491	0.596561
chr14	67716098	67742310	Kctd9	0.879996	0.895686	0.994742	1.00129	0.0227494	0.168762
chr5	143403820	143421904	Kdelr2	1.26487	1.20677	1.70899	1.68507	0.0196541	0.457543
chr13	47043499	47085279	Kdm1b	0.954873	0.972977	1.00755	1.01574	0.078549	0.0697103
chr4	74242497	74405864	Kdm4c	0.849758	0.814074	1.58322	1.48449	0.0261532	0.882652
chrX	152233227	152279099	Kdm5c	1.3952	1.36814	1.63012	1.5785	0.0346206	0.21554
chr11	69398518	69413675	Kdm6b	1.71238	1.74471	3.36789	3.73262	0.0616895	1.03836
chr6	39136620	39206773	Kdm7a	1.85205	1.82663	2.86555	2.81664	0.00340206	0.627259
chr10	97607205	97613688	Kera	0.100978	0.0880056	0.126028	0.132614	0.0709183	0.452696
chr5	30921895	30931246	Khk	1.24778	1.1074	1.67531	1.53745	0.0488442	0.447976
chr14	64652531	64806296	Kif13b	1.51739	1.51072	2.22083	2.13057	0.0423079	0.523062
chr1	93015456	93101865	Kif1a	0.139043	0.131065	0.197332	0.215298	0.0459357	0.611312
chrX	100626065	100727271	Kif4	0.236667	0.222678	0.296947	0.284343	0.0236479	0.33968
chr18	6201005	6241524	Kif5b	1.79811	1.78333	2.05413	2.01925	0.0222104	0.185687
chr9	110476958	110525174	Kif9	0.796266	0.778612	0.875266	0.913339	0.0709968	0.183595
chr10	100015824	100100412	Kitl	0.36283	0.351074	0.528307	0.505931	0.0161905	0.534766
chr19	5107746	5118408	Klc2	0.960721	0.963208	1.19278	1.17817	0.0175347	0.30141
chr4	55527137	55532475	Klf4	0.995531	0.764212	2.65527	2.65748	0.0413715	1.59409
chr1	64035671	64121389	Klf7	0.870634	0.855298	1.64235	1.57162	0.0237886	0.896981
chr6	30401909	30455174	Klhdc10	0.718619	0.716589	0.852322	0.831695	0.0506143	0.230647
chr1	171358449	171360798	Klhdc9	2.68853	2.86606	3.85631	3.76167	0.0217103	0.455728
chr9	110425926	110476694	Klhl18	0.977726	0.955246	1.80668	1.7405	0.0143091	0.875852
chr1	161088378	161131479	Klhl20	0.73173	0.745921	0.842322	0.887087	0.0879715	0.226974
chr16	17759621	17793382	Klhl22	0.606807	0.558525	0.702871	0.734958	0.05508	0.303151
chr7	75848338	75867491	Klhl25	0.924858	1.06941	1.64884	1.83042	0.0265765	0.802921
chr14	50891389	50893255	Klhl33	0.763562	0.382195	3.59803	3.6859	0.0310161	2.66842
chr7	44207435	44211754	Klk1b4	0.0713281	0.05284	0.115149	0.121647	0.076061	0.93135
chr6	129578286	129585827	Klre1	0.163409	0.174014	0.221403	0.202681	0.082114	0.329792
chr1	175632193	175660853	Kmo	0.64494	0.648974	2.04514	2.01485	0.00603783	1.64973
chr15	98831669	98871205	Kmt2d	3.41681	3.34941	3.59403	3.57353	0.0838194	0.083132
chr5	23434429	23504229	Kmt2e	3.34437	3.25527	4.58547	4.3346	0.0453101	0.434668
chr11	106988629	106999525	Kpna2	1.75648	1.60229	2.14523	2.01205	0.0614055	0.307707
chr3	69072221	69127092	Kpna4	2.13416	2.1222	3.64032	3.71513	0.0130111	0.789193
chr4	129643979	129672767	Kpna6	1.46874	1.39127	1.62267	1.64918	0.0908088	0.194086
chr11	97159710	97187892	Kpnb1	2.47594	2.48809	2.87646	2.87609	0.00974105	0.21269
chr5	3803165	3844515	Krit1	1.057	1.099	1.24998	1.23306	0.0511079	0.20375
chr11	99555823	99556853	Krtap3-2	0.0373867	0.0553922	0.103466	0.0927438	0.0573463	1.08053
chr11	99665043	99665960	Krtap4-6	0	0.0311091	0.116216	0.130216	0.0546361	2.98578
chr5	31251706	31253197	Krtcap3	6.68923	7.32786	9.17271	9.17781	0.0931323	0.388634
chr5	117414002	117767988	Ksr2	0.212565	0.242167	0.297646	0.317624	0.0583667	0.436203
chr14	47663756	47736564	Ktn1	0.897546	0.981096	1.26172	1.17131	0.0464655	0.373064
chr8	70513396	70523180	Kxd1	3.71544	3.61544	4.6256	4.69869	0.0055265	0.347007
chr2	43555325	43636758	Kynu	0.185843	0.198978	0.67092	0.588585	0.0542409	1.7106
chr15	81663889	81688315	L3mbtl2	0.693672	0.756796	0.988943	1.02073	0.034761	0.470442
chr10	26275452	26375185	L3mbtl3	0.271052	0.288322	0.33517	0.340984	0.0686758	0.273539
chr14	77024201	77036617	Lacc1	2.40987	2.3895	3.05565	3.06021	0.00682183	0.34971
chr10	42312585	42478565	Lace1	0.42341	0.424347	0.522856	0.53222	0.0272522	0.315624
chr7	4007073	4063204	Lair1	1.30074	1.2548	3.85352	3.6496	0.0199618	1.55386
chr1	153218922	153332786	Lamc1	0.429846	0.410378	0.555638	0.529377	0.0216483	0.368869
chr5	45493374	45512691	Lap3	0.574126	0.55084	0.73375	0.697271	0.0294439	0.347163
chr12	8921307	8938741	Laptm4a	4.11721	3.90909	7.34553	6.9094	0.0186868	0.828654
chr8	72814599	73352556	Large	0.409452	0.445916	0.531705	0.506702	0.0658565	0.279755
chr11	58009064	58062032	Larp1	1.43512	1.48861	2.40565	2.33143	0.00390061	0.696188
chr15	99970065	100016358	Larp4	1.38335	1.37542	1.75342	1.68898	0.0564684	0.31939
chr13	9093905	9173090	Larp4b	2.03423	1.9897	2.33413	2.33281	0.043845	0.213872
chr18	42202349	42262071	Lars	0.864022	0.844509	1.02724	1.03449	0.0187462	0.271099
chr9	123366940	123462664	Lars2	0.470271	0.474437	0.508781	0.502958	0.0152662	0.0988968
chrX	95935313	95956974	Las1l	0.321776	0.32661	0.385393	0.388085	0.00588682	0.254507
chr10	7681209	7716461	Lats1	1.74998	1.66863	2.02951	1.97274	0.0357252	0.227401
chr19	41549639	41559781	Lcor	1.48459	1.322	1.84937	1.76133	0.076513	0.36346
chr14	75131123	75230842	Lcp1	6.42197	6.33539	10.3102	10.1505	0.00238629	0.681526
chr11	34047201	34092280	Lcp2	3.66896	3.41344	5.99688	6.01343	0.0322918	0.761963
chr19	46032601	46039621	Ldb1	1.62371	1.43854	2.80341	2.74536	0.0316846	0.857576
chr2	101950201	102186377	Ldlrad3	0.845899	0.826304	1.94105	1.89686	0.00378225	1.19857
chr17	27189600	27204438	Lemd2	3.3323	3.36449	4.04839	3.94324	0.0357108	0.25502
chr4	119232915	119248977	Lepre1	0.608959	0.559458	0.725419	0.677997	0.0757681	0.264387
chr1	31176435	31204725	Lgsn	0.0871166	0.0847037	0.100455	0.102144	0.0130183	0.237727
chr15	7129572	7185343	Lifr	0.641448	0.576463	1.02868	1.02127	0.0469866	0.75118
chr5	134656039	134688590	Limk1	0.87543	0.829054	1.42089	1.42111	0.0259371	0.737571
chr2	109890878	109900936	Lin7c	1.50465	1.64219	1.81184	1.92088	0.0848692	0.246323
chr7	25379527	25390112	Lipe	2.20827	2.33121	3.14459	3.0729	0.0148963	0.453805
chr19	34008254	34047903	Lipk	0.100037	0.107923	0.172918	0.151183	0.0877061	0.640137
chr19	34100943	34122687	Lipm	0.129282	0.128571	0.148668	0.146075	0.0324405	0.192909
chr19	34067358	34084918	Lipn	0.3114	0.297292	1.18142	1.00096	0.0711668	1.84212
chr16	10959273	10993121	Litaf	5.70889	5.83469	6.35996	6.39654	0.0490602	0.144142
chr2	74514837	74578948	Lnp	0.648101	0.602924	0.74747	0.782256	0.0446241	0.290163
chr5	74592447	74677872	Lnx1	0.277683	0.272831	0.295249	0.294378	0.0707681	0.0990233
chr19	8883878	8890759	LOC102308570	3.55366	3.75606	4.48108	4.35567	0.0360251	0.2737
chr6	134639512	134711184	Loh12cr1	0.398128	0.393245	0.648791	0.659748	0.00394118	0.725527
chr17	56614298	56626903	Lonp1	3.03056	2.82894	3.32266	3.57513	0.0901348	0.235357
chr9	58287723	58313212	Loxl1	0.146546	0.160044	0.275948	0.267963	0.00969215	0.82706
chr13	73467383	73514538	Lpcat1	1.45932	1.31761	1.921	1.85613	0.0524566	0.4438
chr16	24393350	24992578	Lpp	0.591285	0.574084	0.664076	0.64344	0.0362865	0.166042
chr19	12798609	12833808	Lpxn	3.9133	4.1576	11.9592	11.8882	0.00535405	1.56303
chr3	86224690	86746710	Lrba	0.235467	0.226568	0.256956	0.25093	0.0634097	0.136503
chr16	32914100	33016029	Lrch3	1.21952	1.19421	1.35919	1.35587	0.0497619	0.16972
chr6	145115636	145174928	Lrmp	2.09454	1.97936	3.58817	3.49894	0.00308878	0.798787
chr8	46010602	46029476	Lrp2bp	0.357049	0.382395	0.628633	0.640249	0.0116133	0.779045
chr6	134446478	134566913	Lrp6	1.06347	1.07016	1.30048	1.30815	0.000515139	0.289982
chr4	107802259	107876840	Lrp8	0.400671	0.386322	0.569662	0.593988	0.0119543	0.564234
chr17	84705247	84790786	Lrpprc	0.632058	0.606298	0.790295	0.77112	0.0126023	0.334428
chr15	76710740	76715091	Lrrc14	5.15981	5.00255	5.53548	5.4119	0.0646157	0.10735
chr4	94636660	94650144	Lrrc19	0.305576	0.30888	0.347752	0.336509	0.0810576	0.155237
chr7	98494222	98501830	Lrrc32	0.571955	0.648682	1.18598	1.34663	0.0412241	1.05299
chr11	120713953	120721127	Lrrc45	1.83577	1.86893	2.18865	2.19042	0.0308241	0.241268
chr4	154011803	154021512	Lrrc47	1.43578	1.41621	1.85136	1.73903	0.0881274	0.332172
chr2	85188071	85196699	Lrrc55	0.0848003	0.0991899	0.177041	0.149467	0.0735117	0.827489
chr5	105415775	105486189	Lrrc8b	0.344537	0.29129	0.609933	0.583353	0.0275459	0.908234
chr5	105519471	105608954	Lrrc8c	0.640779	0.584357	0.878528	0.922883	0.0177057	0.556185
chr3	14533788	14568303	Lrrcc1	0.799955	0.824031	0.911886	0.922326	0.0412461	0.175621
chr1	90998727	91128944	Lrrfip1	1.49843	1.45399	1.9789	1.98767	0.0226937	0.425994
chr2	132868516	132880862	Lrrn4	0.358695	0.362768	0.431598	0.429427	0.00420093	0.25513
chr16	30561369	30587589	Lsg1	1.20136	1.12063	1.38463	1.30884	0.0789577	0.214104
chr8	25785591	25803975	Lsm1	0.83996	0.882934	0.962286	1.02234	0.0820975	0.204033
chr11	102163489	102185256	Lsm12	1.2313	1.15329	1.38392	1.31218	0.0996918	0.177133
chr7	34344720	34389540	Lsm14a	1.80341	1.79233	1.88872	1.90434	0.0130502	0.0770735
chr8	70673231	70678752	Lsm4	1.67397	1.6276	2.6316	2.56074	0.00399258	0.653233
chr8	78804868	78821152	Lsm6	0.614846	0.578108	0.728618	0.762614	0.0274057	0.321966
chr10	80852825	80855209	Lsm7	0.678418	0.610267	1.19206	1.22213	0.017017	0.90564
chr14	55765962	55768492	Ltb4r1	0.974123	0.879489	1.48833	1.54805	0.0153643	0.712013
chr6	125306571	125313870	Ltbr	2.82784	2.86872	3.07587	3.05595	0.0276724	0.106224
chr17	26252910	26280730	Luc7l	1.54891	1.48582	2.01112	1.90572	0.0315133	0.368122
chr11	94291139	94321911	Luc7l3	2.45401	2.43535	3.37664	3.28049	0.0288086	0.445255
chr10	97565501	97572703	Lum	0.0695095	0.0554538	0.103581	0.119375	0.0446539	0.835255
chr15	74955051	74959905	Ly6e	7.33831	7.20521	10.5677	9.66774	0.0938981	0.476508
chr13	37345345	37419036	Ly86	2.41059	2.28321	7.39671	6.8108	0.0315241	1.59783
chr5	38220482	38234306	Lyar	0.495839	0.462243	0.596168	0.601185	0.0830084	0.321628
chr1	4807893	4846735	Lypla1	0.735625	0.738109	0.897185	0.951769	0.0913952	0.327233
chr7	119895861	119916756	Lyrm1	0.855125	0.871033	1.11526	1.1315	0.00190542	0.380281
chr13	13590409	13777440	Lyst	2.01857	2.14588	2.64026	2.60559	0.0586227	0.333051
chr16	17508971	17526330	Lztr1	1.41974	1.42315	1.66372	1.74169	0.0871645	0.26047
chr19	45015176	45027104	Lzts2	0.532685	0.483103	0.702844	0.812869	0.0958864	0.577397
chr12	119443410	119466932	Macc1	0.137518	0.140682	0.152532	0.151277	0.0492221	0.127042
chr5	140008689	140321552	Mad1l1	0.377251	0.368916	0.391496	0.397844	0.0607401	0.0811483
chr2	160363677	160367065	Mafb	5.41025	5.64141	18.0972	17.6081	0.00314995	1.69188
chr8	31159468	31168724	Mak16	2.19667	2.20979	2.78246	2.70912	0.0372714	0.317601
chr11	50255635	50292336	Maml1	1.99041	2.02326	2.26589	2.22021	0.0183922	0.16054
chr10	53906033	54075796	Man1a	0.880802	0.849611	2.79436	2.85867	0.00224821	1.70791
chr2	157367594	157396763	Manbal	1.46144	1.45721	1.71108	1.72343	0.00731353	0.234803
chr4	26324506	26346652	Manea	0.634675	0.623457	0.859774	0.869165	0.00114272	0.458604
chrX	16619698	16687812	Maoa	0.113635	0.105541	0.167411	0.164437	0.0264295	0.598433
chr1	66175329	66442583	Map2	0.129103	0.121151	0.191804	0.178182	0.0299334	0.564078
chr11	65688244	65788297	Map2k4	0.868671	0.930343	1.04774	1.00369	0.0909821	0.189424
chr15	102497647	102517004	Map3k12	4.88988	4.993	11.0386	11.2961	0.0047231	1.17628
chr11	103219764	103267401	Map3k14	3.11626	2.96606	3.89857	3.92737	0.0473113	0.363642
chr11	106084902	106155434	Map3k3	2.3018	2.20428	2.5938	2.52183	0.0441391	0.183039
chr4	31964107	32023466	Map3k7	0.877739	0.895809	0.931189	0.945863	0.0506989	0.0818302
chr18	4331327	4352953	Map3k8	6.54744	6.74459	15.0202	13.9705	0.0363255	1.12503
chr16	16983382	17039040	Mapk1	1.55741	1.53352	1.91282	1.84031	0.0485017	0.280053
chr14	47298314	47323091	Mapk1ip1l	1.90544	1.88937	2.01725	2.04242	0.0201845	0.0973348
chr17	24897506	24936977	Mapk8ip3	1.95317	1.95933	2.13117	2.12188	0.00224169	0.120407
chr9	107254927	107289877	Mapkapk3	2.13531	2.03648	4.75272	4.65331	0.000716589	1.17292
chr8	65618040	66471637	March1	0.334016	0.329953	0.363018	0.35316	0.0826803	0.109202
chr11	105360798	105456735	March10	0.212737	0.187926	0.304739	0.319376	0.0284715	0.639423
chr18	56761716	56925548	March3	0.406632	0.409364	1.12902	1.06382	0.0298499	1.42617
chr7	19426075	19458494	Mark4	1.36007	1.22841	1.80033	1.69209	0.0364989	0.432122
chr10	81252935	81262981	Matk	2.46474	2.37962	3.51486	3.3804	0.0109586	0.509299
chr12	8947929	8972028	Matn3	0.134225	0.1456	0.185732	0.199186	0.0287483	0.460026
chr18	35562158	35592045	Matr3	2.01773	1.91663	3.99248	3.81072	0.00800478	0.987937
chr9	78430518	78443147	Mb21d1	1.24712	1.14072	1.63145	1.64518	0.0717365	0.456507
chr16	28826176	28929698	Mb21d2	0.0844398	0.0925897	0.17878	0.158715	0.049046	0.930876
chr18	70568292	70626131	Mbd2	2.06193	1.99406	2.55436	2.52734	0.0218307	0.325257
chr10	80392541	80399479	Mbd3	2.51986	2.48347	3.38952	3.28724	0.0222993	0.41626
chr19	30232957	30239682	Mbl2	0.0687137	0.0805967	0.110928	0.131393	0.0832618	0.698605
chr12	24831599	24960299	Mboat2	0.0903613	0.0995231	0.152637	0.14752	0.0193188	0.660596
chr9	44134658	44142726	Mcam	3.87087	4.38088	7.13286	7.4208	0.0182678	0.81861
chr8	12915893	13020509	Mcf2l	0.327602	0.325311	0.485571	0.542617	0.0955871	0.655141
chr10	76468971	76515857	Mcm3ap	0.892772	0.877361	0.950099	0.957075	0.0386075	0.107579
chr3	146149833	146195511	Mcoln2	2.80479	2.94525	5.23076	5.3741	0.001708	0.883082
chr13	76384961	77031810	Mctp1	0.416427	0.423198	0.442581	0.439567	0.0628272	0.0712756
chr5	135778649	135790386	Mdh2	1.73561	1.6722	2.37287	2.28906	0.0089772	0.452082
chr1	132989845	133025348	Mdm4	1.5684	1.55158	1.90309	1.99444	0.0664627	0.321023
chr4	32657119	32775217	Mdn1	0.459433	0.467648	0.670174	0.650333	0.0145254	0.510325
chrX	74026824	74085593	Mecp2	1.53459	1.37468	2.37673	2.27441	0.0190002	0.676927
chr11	98152155	98193293	Med1	1.72893	1.57828	2.06726	1.92966	0.0783536	0.273274
chr5	118560719	118765437	Med13l	1.63199	1.62675	2.57283	2.48197	0.0316392	0.63334
chr16	17651208	17722900	Med15	2.7034	2.67157	5.48172	5.28917	0.0194213	1.00281
chr6	146642579	146650600	Med21	0.897774	0.921144	1.02748	1.02422	0.0592892	0.173739
chr10	24869986	24913529	Med23	1.03914	1.08951	1.87639	1.8494	0.00467296	0.807608
chr15	52712445	52730431	Med30	0.415357	0.43141	0.470064	0.492608	0.062459	0.185079
chr11	59948214	59963306	Med9	1.02063	0.992359	1.07568	1.10451	0.0537039	0.115115
chr16	3707215	3718124	Mefv	1.79322	1.83311	2.43574	2.33364	0.03285	0.395292
chr4	70431927	70534928	Megf9	0.237403	0.246216	0.509049	0.460237	0.0566048	1.00305
chr17	24804382	24839787	Meiob	0.165323	0.155507	0.190635	0.180773	0.0680525	0.211196
chr17	74200700	74294863	Memo1	0.848169	0.807371	1.01557	1.0685	0.0273645	0.332102
chr3	138458960	138489382	Metap1	1.10884	1.06711	1.32883	1.33373	0.0515318	0.291169
chr11	121702427	121717389	Metrnl	12.6808	12.9517	13.424	13.5609	0.0788488	0.0741781
chr1	162533672	162548345	Mettl13	0.624615	0.575478	0.871562	0.856109	0.0412346	0.525682
chr11	74770863	74818692	Mettl16	0.679525	0.660853	0.804362	0.759452	0.0891216	0.222429
chr16	8470813	8490197	Mettl22	0.633726	0.606331	0.718385	0.702253	0.0466661	0.196133
chr17	94727080	94749892	Mettl4	0.599265	0.578994	0.655592	0.630225	0.085612	0.126029
chr11	57518665	57533817	Mfap3	1.9366	1.89402	2.12175	2.07892	0.0256191	0.133042
chr1	191005832	191026190	Mfsd7b	1.73834	1.75719	2.34345	2.41772	0.027674	0.445805
chr3	40818172	40846854	Mfsd8	0.863288	0.858336	0.94128	0.945037	0.00203388	0.131802
chr11	49244191	49263024	Mgat1	3.03846	2.90072	5.48894	5.65812	0.00213809	0.908328
chr12	69184158	69186773	Mgat2	3.35751	2.71634	4.60514	4.14616	0.0880339	0.526886
chr11	70130357	70137542	Mgl2	0.653864	0.591583	3.73774	3.59636	0.00458105	2.55796
chr2	144270904	144281227	Mgme1	1.66746	1.70228	2.26774	2.16537	0.0405903	0.395682
chr6	138140537	138156752	Mgst1	1.62915	1.57281	1.757	1.80271	0.0421013	0.152804
chr1	183326236	183369565	Mia3	1.99256	1.98502	2.07259	2.06467	0.00470291	0.0567847
chr18	10725625	10812217	Mib1	1.24519	1.22025	1.95233	1.82879	0.0511123	0.616968
chr8	40308051	40386304	Micu3	0.472908	0.44803	0.522957	0.552688	0.0603938	0.224026
chrX	169685199	169990797	Mid1	0.306077	0.285552	0.467178	0.438482	0.0167114	0.614277
chr11	106751226	106767765	Milr1	5.00824	4.85713	5.23862	5.33974	0.0735328	0.100671
chr16	59471775	59492451	Mina	1.4937	1.52459	2.0222	1.9832	0.00319988	0.408215
chr11	70562881	70614482	Mink1	2.21866	2.02007	3.58394	3.53495	0.0336729	0.74802
chr4	139101814	139131113	Minos1	0.855623	0.856813	1.0136	1.01806	0.00522489	0.246609
chr15	89334473	89337007	Miox	0.0607866	0.0675462	0.098131	0.103669	0.0155045	0.653036
chr1	37878890	37890411	Mitd1	1.14312	1.08453	1.40601	1.30384	0.0792333	0.28269
chr6	97807058	98021358	Mitf	4.64112	4.6173	5.20518	5.18596	0.000940437	0.166516
chr7	135689788	135716379	Mki67	2.08536	1.99006	3.44801	3.35083	0.00249291	0.73834
chr16	13256481	13417529	Mkl2	1.15921	1.18857	1.73329	1.73646	0.0154623	0.563534
chr9	111228228	111271608	Mlh1	1.04748	1.05086	1.21851	1.17371	0.0947277	0.189102
chr2	18055237	18212390	Mllt10	1.51482	1.44892	1.66684	1.69971	0.0597789	0.183852
chr5	123394798	123446892	Mlxip	1.97368	1.88541	2.23121	2.17388	0.0480305	0.190911
chr8	119394892	119411088	Mlycd	1.99722	1.93574	2.31617	2.38137	0.0136015	0.25629
chr11	90249476	90278573	Mmd	1.34197	1.27551	2.97402	2.98673	0.00984376	1.18732
chr5	88720871	88758455	Mob1b	1.27562	1.35106	1.74763	1.7493	0.0549413	0.412848
chr4	34949074	35157484	Mob3b	0.4368	0.421999	0.729013	0.693723	0.0190345	0.728276
chr4	115828092	115836183	Mob3c	4.17875	4.25913	5.90959	6.12756	0.0212309	0.512541
chr8	113635586	113645192	Mon1b	1.9202	2.05504	4.20468	4.27113	0.00519495	1.09231
chr10	122992061	123076505	Mon2	1.4237	1.33541	1.6095	1.55941	0.0817108	0.199784
chr7	64376541	64392236	Mphosph10	0.858738	0.901522	1.42365	1.3527	0.0131042	0.657401
chr5	124250959	124327972	Mphosph9	0.334015	0.305965	0.428977	0.433206	0.0742775	0.429967
chr9	57544268	57552752	Mpi	2.8686	2.58908	4.17036	4.01966	0.0278094	0.585579
chr13	17695413	17699105	Mplkip	4.22423	4.37332	5.21497	5.05833	0.0163609	0.256902
chr6	50110241	50198598	Mpp6	0.902596	0.844604	1.15186	1.14628	0.0645664	0.395422
chr18	67225530	67245830	Mppe1	0.741711	0.72793	1.0552	1.04585	0.00143718	0.515647
chr16	13903161	13949619	Mpv17l	0.828055	0.835092	0.877801	0.89701	0.0787189	0.0937497
chr2	14229414	14332023	Mrc1	3.68911	3.53081	34.3972	33.7659	0.00396454	3.23894
chr7	143778363	143784500	Mrgpre	0.495707	0.478781	0.636724	0.626516	0.00984776	0.374412
chr8	84250576	84257324	Mri1	1.15274	1.21329	1.7688	1.79076	0.0173056	0.589231
chr15	55534095	55557312	Mrpl13	0.570567	0.516059	0.827763	0.805412	0.0361931	0.587824
chr1	4773200	4785726	Mrpl15	1.50947	1.61469	2.7906	2.9075	0.00389093	0.867013
chr19	11770415	11774946	Mrpl16	4.37691	4.55198	6.40535	6.45134	0.0198438	0.525967
chr4	155803618	155808829	Mrpl20	1.41145	1.25911	1.86786	1.74609	0.0440849	0.436434
chr11	58171654	58179581	Mrpl22	1.06387	1.05442	1.2234	1.27738	0.0814146	0.239478
chr13	73331009	73332178	Mrpl36	3.32706	3.26999	4.37585	4.47396	0.00650844	0.423825
chr10	95480806	95501927	Mrpl42	0.867854	0.854959	1.04951	1.05042	0.0211344	0.285575
chr4	49512597	49521083	Mrpl50	1.02556	0.958072	1.30607	1.25515	0.0249911	0.368687
chr17	47368887	47378679	Mrps10	1.25058	1.15367	1.83567	1.68771	0.0342034	0.551373
chr7	78783131	78792988	Mrps11	0.546937	0.541194	0.634282	0.646888	0.0180681	0.23561
chr4	126046928	126055536	Mrps15	1.52101	1.57416	2.33576	2.39981	0.00299165	0.613519
chr17	35910385	35916369	Mrps18b	2.20084	1.92595	2.98007	2.85349	0.0622046	0.499357
chr2	28468066	28471177	Mrps2	1.94336	1.87979	2.39792	2.34133	0.00892261	0.309897
chr11	5703983	5707699	Mrps24	0.943018	0.990308	1.28098	1.4203	0.0873088	0.482558
chr13	99344786	99415561	Mrps27	0.548991	0.541721	0.686125	0.685656	0.0160291	0.33078
chr3	8802146	8923857	Mrps28	0.34012	0.348528	0.449183	0.444623	0.00680669	0.376195
chr13	100735940	100744659	Mrps36	1.0379	0.912838	1.34858	1.21613	0.0782369	0.394776
chr2	127587426	127603986	Mrps5	0.618551	0.608094	0.746506	0.718177	0.0496085	0.255871
chr2	36136398	36190283	Mrrf	0.433071	0.422465	0.468723	0.47865	0.0243794	0.147104
chr4	139347445	139352298	Mrto4	0.761755	0.664239	0.914986	1.01372	0.0684842	0.435665
chr19	11586606	11604804	Ms4a6d	1.21251	1.28542	3.36533	3.42908	0.000566829	1.44362
chr17	87672557	87723713	Msh2	0.446388	0.418235	0.516644	0.520524	0.0977309	0.262506
chr13	92211881	92355003	Msh3	0.297579	0.298581	0.362377	0.372101	0.042638	0.30102
chr17	35028605	35046606	Msh5	1.08459	1.11249	1.53729	1.45669	0.0425523	0.446477
chr11	98795769	98807859	Msl1	3.78713	3.71866	4.19288	4.16989	0.0326814	0.155977
chr9	101074762	101104799	Msl2	1.83843	1.77504	2.10276	2.08547	0.0543963	0.212956
chrX	168654118	168673902	Msl3	1.07833	1.00214	1.52623	1.36162	0.0853035	0.473086
chrX	96096045	96168553	Msn	2.59278	2.59744	3.03949	3.13192	0.0592123	0.249804
chr7	140046157	140049088	Msx3	0.118244	0.126527	0.908992	1.157	0.0858624	3.07733
chr19	8941920	8952300	Mta2	4.13649	4.19111	4.8357	4.69118	0.0495086	0.194103
chr4	89137370	89181090	Mtap	0.541688	0.506987	0.732081	0.738514	0.0454593	0.487832
chr15	55557408	55610813	Mtbp	0.267514	0.269753	0.33192	0.332253	0.00959008	0.30592
chr17	29332076	29347904	Mtch1	1.92687	1.97353	2.37451	2.41411	0.00523548	0.295988
chr7	140137564	140150786	Mtg1	0.795096	0.834968	1.10423	1.07288	0.0102134	0.417486
chr12	76255232	76319820	Mthfd1	0.447757	0.455369	0.5962	0.605654	0.00205933	0.412262
chr11	29526397	29545447	Mtif2	3.46271	3.31991	3.89359	4.02664	0.0285219	0.2237
chrX	71364760	71419196	Mtmr1	0.607661	0.611038	0.643436	0.651482	0.0381535	0.0875189
chr7	64287670	64340806	Mtmr10	1.31825	1.29707	2.58055	2.55283	0.000307378	0.972922
chr8	40550159	40634792	Mtmr7	0.417693	0.419649	0.524249	0.539806	0.0406558	0.345684
chr9	78448210	78474152	Mto1	1.7412	1.76933	2.0992	2.05472	0.0119964	0.242785
chr4	148448582	148557685	Mtor	0.816381	0.837222	0.943249	0.915835	0.0316285	0.168979
chr6	35508824	35539888	Mtpn	2.20657	2.2095	3.04071	2.99826	0.0161489	0.451539
chr13	12186540	12258113	Mtr	0.747859	0.76207	0.91274	0.925592	0.00353793	0.283917
chr2	74825812	74876748	Mtx2	0.579862	0.554455	0.799932	0.780642	0.00665185	0.478625
chr13	92844787	92858230	Mtx3	0.676036	0.751213	0.956593	0.90957	0.0540629	0.386838
chr7	141634049	141655308	Muc6	3.92346	3.72774	5.41064	5.66399	0.0106463	0.533501
chr4	138434672	138442265	Mul1	1.70911	1.63054	1.95559	1.95946	0.0857429	0.229334
chr10	80226598	80245144	Mum1	1.50744	1.42281	2.90569	2.8149	0.00202089	0.96514
chr4	61515593	61519486	Mup16	0.0692417	0.0806055	0.118624	0.128824	0.0242966	0.723633
chr17	40934685	40961989	Mut	0.503496	0.531799	0.641409	0.690102	0.0534072	0.363022
chr5	114444306	114460590	Mvk	1.36921	1.3752	1.50305	1.53256	0.0553859	0.14549
chr11	72441378	72451550	Mybbp1a	1.34771	1.35175	1.95567	2.08013	0.0588802	0.580184
chr10	88518279	88605152	Mybpc1	0.174205	0.159262	0.232671	0.225419	0.0393901	0.458087
chr15	61985341	61990361	Myc	3.13743	3.61418	8.83839	8.49174	0.00458151	1.35998
chr2	125086271	125123660	Myef2	0.64886	0.670658	0.817089	0.765201	0.086605	0.262003
chr16	49057486	49199104	Myh15	0.0987057	0.0999124	0.104851	0.105902	0.0178535	0.0855561
chr3	30602087	30619873	Mynn	1.04141	1.0682	1.16041	1.19233	0.0301251	0.157366
chr11	84880220	84911131	Myo19	0.421073	0.382993	0.537833	0.559355	0.0380649	0.448425
chr9	70207350	70400067	Myo1e	4.69272	4.63941	5.55403	5.36327	0.0593904	0.226338
chr14	99034544	99046136	Mzt1	1.18262	1.23292	1.34531	1.35559	0.0998431	0.161094
chr8	86841139	86885258	N4bp1	1.76573	1.71153	3.11843	2.99392	0.0123681	0.813776
chr5	65763521	65826784	N4bp2	0.541136	0.487001	0.640694	0.611166	0.0987503	0.284041
chr5	150635973	150665612	N4bp2l2	1.48893	1.47837	1.67435	1.69771	0.0153879	0.184479
chr3	51416016	51475985	Naa15	1.32858	1.33813	1.7297	1.69567	0.0190464	0.361199
chr5	121397982	121440113	Naa25	1.73937	1.63317	2.08431	2.02872	0.0474704	0.286366
chr19	7225668	7241222	Naa40	1.50775	1.45441	1.67637	1.69508	0.0574962	0.18672
chr16	44139809	44163364	Naa50	2.10238	2.10244	2.36772	2.32073	0.0616607	0.157067
chr5	92257660	92278181	Naaa	0.808785	0.718701	2.83896	2.54165	0.0338659	1.81661
chr1	51469488	51478399	Nabp1	5.93333	6.02809	13.5939	12.328	0.0563197	1.11578
chr10	128035346	128048637	Naca	2.88283	2.74302	3.85409	3.6188	0.0351533	0.409595
chr8	84670479	84687862	Nacc1	1.69691	1.6657	1.77586	1.82996	0.0849144	0.100746
chr16	5195280	5204012	Nagpa	1.6273	1.51586	1.93646	1.9883	0.0522015	0.320389
chr12	32820335	32853369	Nampt	3.00871	2.9508	3.83688	3.85471	0.012431	0.368088
chr10	109683439	110000219	Nav3	0.0905634	0.095006	0.10014	0.103131	0.0960938	0.131446
chr4	15957967	15992589	Nbn	0.746319	0.779462	0.969604	1.01053	0.0149567	0.37605
chr15	89355719	89372850	Ncaph2	2.31531	2.34297	2.47592	2.44378	0.0266854	0.078773
chr4	46138511	46172402	Ncbp1	1.01353	0.998289	1.25361	1.20426	0.0511165	0.288908
chr4	126743750	126753429	Ncdn	1.297	1.32334	1.52311	1.57171	0.027689	0.240101
chr9	100495003	100546053	Nck1	1.12621	1.08017	1.30473	1.26495	0.0282686	0.219907
chr1	86344719	86359455	Ncl	4.67242	4.22988	7.44169	7.48567	0.0447242	0.745709
chr10	81486459	81496363	Ncln	1.41529	1.52659	2.13413	2.25939	0.0136212	0.578639
chr2	165992637	166073242	Ncoa3	3.42588	3.41489	6.34049	6.13356	0.0230008	0.866699
chr2	165000357	165034779	Ncoa5	1.38161	1.33759	1.87514	1.84894	0.00627774	0.453702
chr4	107367784	107414338	Ndc1	0.416069	0.374404	0.521169	0.548895	0.0412924	0.436909
chr2	25244813	25255414	Ndor1	2.86242	2.90087	3.54865	3.44898	0.0292144	0.279974
chr2	156927342	156992111	Ndrg3	0.445316	0.454096	0.496359	0.508463	0.0248089	0.159886
chr1	92439719	92473758	Ndufa10	0.869969	0.831364	1.00291	1.00679	0.0767062	0.240315
chr10	127514939	127517156	Ndufa4l2	1.37219	1.32534	1.97085	2.03591	0.00554891	0.570797
chr2	36036334	36049292	Ndufa8	1.04012	0.977465	1.198	1.12423	0.0907775	0.202881
chr4	24898083	24905001	Ndufaf4	0.846091	1.00203	1.59696	1.48785	0.0299877	0.739122
chr4	11051046	11076205	Ndufaf6	0.520403	0.544257	0.605729	0.585672	0.0582429	0.162266
chr3	32737063	32751559	Ndufb5	0.773035	0.75765	0.90916	0.929166	0.0084051	0.264215
chr19	44550254	44555415	Ndufb8	1.39528	1.45371	1.56245	1.64269	0.0794252	0.169937
chr1	63143592	63176822	Ndufs1	1.16348	1.16666	1.24113	1.26918	0.0947879	0.107449
chr13	73319876	73328482	Ndufs6	0.827798	0.802177	0.883338	0.915746	0.0597983	0.142413
chr17	31520115	31531325	Ndufv3	1.52522	1.4149	1.73656	1.67022	0.0911795	0.212534
chr4	141066512	141078345	Necap2	2.47979	2.60849	5.21158	4.89417	0.0201414	0.989926
chr14	55662267	55671906	Nedd8	1.66194	1.60999	1.88692	1.91023	0.0326684	0.214775
chr2	38511697	38587490	Nek6	2.39048	2.55035	3.34035	3.42029	0.0243392	0.452406
chr1	138484714	138619696	Nek7	1.51229	1.45	1.86852	1.87327	0.0495494	0.337016
chr12	69311543	69357176	Nemf	1.56791	1.52222	1.68536	1.72231	0.0357255	0.141118
chr8	85636588	85691009	Neto2	0.167701	0.158306	0.190604	0.193963	0.0732697	0.238332
chr11	69901878	69913822	Neurl4	2.0763	2.05402	2.42394	2.32337	0.0901681	0.200857
chr11	4765845	4849544	Nf2	1.05266	1.00578	3.60671	3.41793	0.0172216	1.77087
chr8	106059603	106130537	Nfatc3	1.02223	0.98932	1.10075	1.11775	0.0558172	0.141277
chr4	97581943	98118876	Nfia	0.220823	0.215653	0.24757	0.243115	0.0164726	0.168895
chr13	52967209	52981039	Nfil3	0.957834	0.8127	8.43007	8.22817	0.000528604	3.23398
chr3	135584655	135691547	Nfkb1	2.27284	2.22816	3.90787	3.82111	0.0040152	0.780032
chr9	31386192	31421334	Nfrkb	1.01251	1.04068	1.16652	1.1709	0.0575056	0.18705
chr2	156123637	156144186	Nfs1	0.599671	0.648309	0.765822	0.783306	0.0736427	0.311862
chr5	72513304	72559645	Nfxl1	1.96692	1.89663	2.45914	2.32265	0.0507394	0.307624
chr1	58447633	58462276	Nif3l1	0.999327	0.948757	1.2518	1.34061	0.0414073	0.412238
chr1	118321843	118333831	Nifk	0.902638	0.930435	1.53793	1.56581	0.000958641	0.759743
chr8	107056877	107060928	Nip7	1.97722	1.90837	2.7184	2.89455	0.0389382	0.530626
chr7	55978484	56019573	Nipa1	0.382374	0.370742	0.464262	0.45916	0.020221	0.294118
chr4	52989284	53000854	Nipsnap3a	0.106505	0.115883	0.144304	0.134166	0.0561939	0.324443
chr14	18271142	18284000	Nkiras1	1.45552	1.44876	1.53332	1.51744	0.0389992	0.0709881
chr2	147177546	147186402	Nkx2-2	0.0913137	0.093415	0.120337	0.115956	0.0244479	0.355169
chr7	139581220	139582797	Nkx6-2	1.31861	1.60996	2.32017	2.02925	0.0746847	0.570627
chr11	82900768	82908395	Nle1	0.66646	0.553559	1.24358	1.21803	0.0474988	1.0127
chr13	104023439	104109614	Nln	0.863336	0.861024	0.933275	0.914524	0.0918443	0.0997468
chr7	108921853	108930158	Nlrp10	0.681604	0.686984	1.15916	1.19048	0.0170519	0.779752
chr11	71091197	71144704	Nlrp1a	0.808928	0.787456	0.894276	0.90738	0.0249059	0.174516
chr3	69722055	69749046	Nmd3	1.24694	1.1626	1.87416	1.78552	0.00952215	0.60296
chr2	51948499	51973208	Nmi	0.707546	0.723883	1.038	0.973277	0.0570605	0.490656
chr11	103028562	103066105	Nmt1	1.97347	2.00752	2.357	2.32244	0.00479465	0.233209
chr5	76333495	76363777	Nmu	0.101732	0.0960886	0.123174	0.128548	0.020396	0.347639
chr8	107412489	107425038	Nob1	0.948208	0.766085	1.56259	1.46726	0.0450679	0.821633
chr4	156236010	156247616	Noc2l	2.46856	2.33997	3.21688	3.16678	0.0293366	0.408788
chr19	38788128	38819237	Noc3l	0.493902	0.534612	0.801615	0.837531	0.00825004	0.672383
chr5	110648419	110653382	Noc4l	0.442267	0.482827	0.837445	0.750659	0.0461877	0.779634
chr6	54923942	54971661	Nod1	1.07086	1.04976	1.12781	1.12153	0.08227	0.0850156
chr12	17348493	17430095	Nol10	0.439814	0.463902	0.609455	0.612242	0.0454683	0.434945
chr11	107166661	107189381	Nol11	0.940673	0.875146	1.22112	1.20459	0.0546948	0.417787
chr4	41114427	41124339	Nol6	0.691533	0.650434	1.13967	1.15649	0.0119807	0.774874
chr13	49653078	49679016	Nol8	0.654721	0.699482	0.865556	0.882967	0.0448575	0.368693
chr4	152039327	152060038	Nol9	0.989156	0.920093	1.46992	1.45289	0.0332373	0.614351
chr19	46075847	46085543	Nolc1	0.857858	0.897353	1.83552	1.85466	0.00309178	1.07205
chr5	29434667	29452169	Nom1	1.36414	1.48486	1.9079	1.8107	0.0334754	0.384304
chr7	46033696	46084212	Nomo1	0.714274	0.720008	0.980979	0.957795	0.0213573	0.434816
chrX	101429651	101448593	Nono	1.53895	1.4774	1.67846	1.62387	0.0752266	0.13068
chr5	34638536	34660148	Nop14	1.15995	1.11141	1.45795	1.4995	0.00928366	0.380797
chr6	125131883	125144753	Nop2	1.69053	1.63138	2.91198	3.05617	0.0162991	0.845271
chr2	130274412	130279313	Nop56	3.6929	3.37598	5.37816	4.93126	0.0347291	0.54441
chr1	59685006	59711510	Nop58	1.13619	1.07956	2.18604	2.10576	0.00365256	0.953788
chr14	55745693	55755634	Nop9	1.30156	1.31142	1.57588	1.58313	0.000842673	0.273776
chr17	32120893	32166852	Notch3	0.161711	0.170073	0.207147	0.203694	0.0388426	0.308336
chr17	24696234	24700529	Noxo1	2.24146	2.01914	2.89481	3.20274	0.0482577	0.517173
chr2	174110351	174122702	Npepl1	1.54644	1.45049	1.85224	1.74021	0.0584498	0.261483
chr15	102523839	102524621	Npff	4.33341	3.50204	11.402	10.0168	0.024366	1.45079
chr2	127740732	127788854	Nphp1	0.292881	0.285732	0.357286	0.349871	0.00639132	0.289432
chr11	33152498	33163206	Npm1	2.22606	2.34439	3.135	3.19372	0.0166849	0.469578
chr10	67266689	67285281	Nrbf2	1.42915	1.29961	2.32721	2.18109	0.0123694	0.724338
chr5	31240918	31251562	Nrbp1	2.66635	2.49249	3.10046	3.21966	0.0408193	0.292905
chr8	31818028	31918203	Nrg1	0.0995622	0.11277	0.570573	0.547839	0.00269533	2.39706
chr18	36017658	36197160	Nrg2	0.241559	0.238702	0.343752	0.343917	0.00854707	0.517896
chr9	55220222	55283625	Nrg4	0.550266	0.537218	0.633676	0.642586	0.0107548	0.23093
chr16	76290862	76373049	Nrip1	0.737489	0.737238	0.927126	0.880444	0.0887009	0.293604
chr17	35861318	35865400	Nrm	3.57536	3.12385	4.42085	4.75057	0.0556984	0.453154
chr12	87442848	87444017	Nrp	2.60236	2.73313	4.46702	3.96323	0.0859573	0.659955
chr16	32142825	32165476	Nrros	18.1227	18.8182	26.4838	26.4383	0.0270582	0.518651
chr17	90033644	91092802	Nrxn1	0.109581	0.110886	0.113497	0.11461	0.0490369	0.049148
chr2	151494308	151511304	Nsfl1c	1.20537	1.20681	1.42963	1.39529	0.0524659	0.227872
chr1	191063021	191084558	Nsl1	0.917247	0.867585	1.74343	1.69212	0.00187597	0.944753
chr13	69612016	69635779	Nsun2	0.964206	0.959183	1.60104	1.59994	0.00154432	0.734863
chr4	116031770	116053876	Nsun4	0.607952	0.575547	0.731166	0.74326	0.0452744	0.317095
chr2	30807977	30823014	Ntmt1	1.71068	1.69413	2.14978	2.20122	0.0212902	0.353773
chr10	93641049	93745972	Ntn4	0.152311	0.148721	0.185873	0.201207	0.0978733	0.362715
chr10	84371319	84440471	Nuak1	1.25294	1.21035	1.89555	1.87282	0.00496692	0.613354
chr1	132316125	132333488	Nuak2	3.0717	2.92943	5.94546	5.57323	0.023429	0.940671
chr5	24685815	24710555	Nub1	2.8422	2.97031	3.36999	3.4606	0.0296568	0.232849
chr11	40733642	40740046	Nudcd2	1.21466	1.06019	1.50325	1.55879	0.0933165	0.428722
chr5	140331922	140338135	Nudt1	11.6213	11.5384	19.4169	19.5919	0.00135778	0.752183
chr7	35547185	35555928	Nudt19	0.735546	0.685196	0.962947	0.868618	0.0926473	0.366432
chr4	41465148	41480926	Nudt2	0.744393	0.591224	1.22704	1.32288	0.0329367	0.932946
chr17	27579391	27623452	Nudt3	1.09859	1.05404	1.3319	1.27373	0.0294367	0.275532
chr3	37404984	37419590	Nudt6	0.870035	0.81249	1.11391	1.07586	0.0262136	0.380151
chr5	104047011	104065367	Nudt9	1.16851	1.14382	1.51143	1.46755	0.0132888	0.365471
chr14	76110891	76137379	Nufip1	1.38402	1.3753	1.86012	1.88614	0.0084734	0.441138
chr11	77686139	77717966	Nufip2	3.33576	3.29396	3.64866	3.74877	0.0506578	0.158076
chr7	27258761	27282150	Numbl	0.793578	0.82938	1.0495	1.14461	0.0744515	0.43501
chr13	46679902	46727849	Nup153	1.37016	1.30834	1.82629	1.78164	0.00935857	0.429746
chr6	35177616	35247598	Nup205	0.638301	0.621233	0.729432	0.741201	0.0139853	0.223547
chr6	91013067	91116826	Nup210	0.168123	0.169085	0.478968	0.460327	0.0193884	1.47794
chr7	44816420	44830806	Nup62	2.36628	2.20903	4.03484	3.82144	0.00878149	0.779977
chr7	44816370	44840803	Nup62-il4i1	4.03948	3.87864	6.82757	6.64261	0.00213412	0.766539
chr11	70943058	70969973	Nup88	3.64552	3.64709	4.00043	4.05405	0.0445617	0.143356
chr8	105860634	105880401	Nutf2	1.35978	1.36235	1.82406	1.83156	0.00190527	0.42538
chr1	181093423	181144157	Nvl	0.926008	0.894597	1.1098	1.08595	0.0135553	0.270296
chr19	8757103	8770910	Nxf1	1.67342	1.67356	2.4648	2.26587	0.0909024	0.499185
chr16	55839953	55895279	Nxpe3	0.23108	0.220168	0.340942	0.318559	0.0335456	0.547454
chr1	81077317	81271651	Nyap2	0.0943218	0.0965902	0.102731	0.104087	0.0418105	0.115454
chr5	120896257	120907525	Oas1a	2.05733	1.98737	2.84049	2.65986	0.0504287	0.443491
chr5	120812638	120824160	Oas1b	2.52667	2.57243	3.34516	3.20645	0.0411037	0.361607
chr5	120876142	120887598	Oas1g	1.60339	1.67337	2.48689	2.6037	0.0116057	0.635563
chr7	132557475	132576398	Oat	0.958484	0.933162	1.0813	1.06137	0.0187024	0.179768
chr9	65676548	65690300	Oaz2	1.4337	1.25708	6.06522	5.76894	0.00383148	2.13686
chr3	145118589	145153915	Odf2l	0.497078	0.508747	0.543018	0.54353	0.0908653	0.111373
chr8	94037198	94067922	Ogfod1	0.606627	0.623947	0.723788	0.695677	0.0436356	0.206016
chr11	121177593	121204648	Ogfod3	0.227733	0.233024	0.261288	0.262163	0.0480306	0.184048
chr2	180589407	180595837	Ogfr	2.41949	2.31144	3.53024	3.49866	0.0194774	0.571175
chr10	59422960	59441779	Oit3	0.421526	0.397156	0.517212	0.546944	0.0259596	0.378335
chr2	73092801	73214447	Ola1	0.586269	0.555316	0.651503	0.663954	0.0778152	0.204526
chr2	28193093	28214431	Olfm1	0.788646	0.764713	2.34903	2.45105	0.0144494	1.62767
chr2	85840857	85841789	Olfr1019	0	0	0.190576	0.204992	0.0231906	Inf
chr2	86553181	86558138	Olfr1080	0.0776846	0.0863234	0.121827	0.125261	0.0393322	0.591259
chr2	86958518	86959456	Olfr1099	0.0821072	0.12165	0.189357	0.229141	0.0619615	1.03837
chr2	87746161	87747180	Olfr1140	0.0377903	0.0279951	0.139444	0.117181	0.0417136	1.96382
chr2	88972954	88980267	Olfr1213	0.0947831	0.0975216	0.106867	0.1045	0.0357533	0.136356
chr2	89439270	89440343	Olfr1240	0.0358884	0	0.165533	0.111284	0.0813661	2.94734
chr2	89835023	89835943	Olfr1256	0.0418568	0.0310076	0.15445	0.129791	0.0417147	1.96383
chr2	111230853	111231791	Olfr1275	0.0821072	0.0912378	0.113614	0.1273	0.0684164	0.474872
chr1	92596521	92597492	Olfr1411	0.0396584	0.058758	0.109753	0.0983791	0.0573458	1.08053
chr19	11828077	11829024	Olfr1417	0.528625	0.451853	0.712719	0.680889	0.0807193	0.507268
chr19	12678166	12683845	Olfr1443	0.0474657	0.0653022	0.100084	0.121952	0.0646331	0.977437
chr9	37897406	37898338	Olfr145	0	0.0306084	0.152461	0.12812	0.0266522	3.19642
chr19	12998988	12999920	Olfr1451	0.0413179	0.0306084	0.114346	0.102496	0.0123154	1.59205
chr19	13094693	13095646	Olfr1457	0.0404074	0.0598678	0.186377	0.150356	0.0504876	1.74764
chr19	13453571	13454515	Olfr1472	0	0.0302193	0.0752615	0.101193	0.0691414	2.54575
chr16	59361299	59362216	Olfr207	0	0.0311091	0.193694	0.130216	0.0896527	3.38018
chr16	59361299	59362216	Olfr208	0	0.0311091	0.193694	0.130216	0.0896527	3.38018
chr16	59361299	59362216	Olfr209	0	0.0311091	0.193694	0.130216	0.0896527	3.38018
chr19	12240721	12241659	Olfr262	0.0410536	0.0304126	0.113614	0.10184	0.0123152	1.59205
chr11	58528929	58534825	Olfr330	0.117563	0.101606	0.1446	0.153918	0.0724828	0.445774
chr2	36452587	36453525	Olfr340	0.123161	0.12165	0.227229	0.20368	0.0790617	0.815715
chr2	36734323	36735261	Olfr347	0	0	0.0757429	0.10184	0.092891	Inf
chr7	108031397	108032341	Olfr478	0.0407927	0.0302193	0.150523	0.126491	0.0417144	1.96382
chr11	49050733	49135387	Olfr56	0.82699	0.853916	1.12629	1.06891	0.0368237	0.385113
chr7	102927630	102928586	Olfr572	0.0805613	0.0895199	0.22295	0.199846	0.03409	1.31374
chr7	103085520	103086479	Olfr584	0.0401546	0.0594932	0.111126	0.0996102	0.0573475	1.08053
chr7	103383062	103384000	Olfr603	0.0821072	0.0304126	0.151486	0.17822	0.0990806	1.551
chr7	103937382	103938335	Olfr632	0.0404074	0.0299339	0.149101	0.150356	0.026967	2.0899
chr14	49960091	49961096	Olfr724	0.0766334	0.0567702	0.176733	0.166339	0.0256926	1.36271
chr9	38523730	38524669	Olfr911-ps1	0	0.0303802	0.113493	0.0762988	0.0843489	2.64321
chr9	39993812	39994747	Olfr978	0.0411853	0.0305102	0.189965	0.153251	0.0666242	2.25916
chr9	40100544	40101488	Olfr984	0.122378	0.0604386	0.263415	0.202386	0.0828771	1.34932
chr6	129485247	129507165	Olr1	0.295163	0.298051	0.58995	0.557868	0.0353813	0.952269
chr9	74861921	74889647	Onecut1	0.118055	0.119351	0.128123	0.127478	0.0180458	0.106537
chr19	11667460	11691051	Oosp1	0.128954	0.131806	0.153592	0.147798	0.0497263	0.208909
chr19	11697055	11711858	Oosp3	0.127468	0.136825	0.160783	0.172622	0.049042	0.335138
chr16	29579334	29654602	Opa1	1.08462	1.11276	1.18603	1.21553	0.0378034	0.128187
chr1	175662421	175692632	Opn3	0.757139	0.73841	1.4698	1.45529	0.000412591	0.967806
chr10	6788601	7038209	Oprm1	0.143013	0.14583	0.153275	0.155665	0.0340526	0.0970411
chr5	123015074	123030452	Orai1	2.15855	1.95708	3.02381	2.87454	0.0237815	0.519198
chr1	58462771	58501426	Orc2	0.726233	0.725444	1.04856	0.983557	0.070962	0.485263
chr2	48902852	48949267	Orc4	1.62861	1.5316	2.16898	2.13938	0.0375032	0.447118
chr19	11965844	11994114	Osbp	1.60054	1.53079	1.82832	1.77232	0.037925	0.201478
chr6	50293327	50382837	Osbpl3	1.6589	1.61709	4.53538	4.20508	0.035647	1.41578
chr4	126058565	126089334	Oscp1	0.296612	0.308736	0.354437	0.336852	0.0686854	0.191524
chr14	50915374	50924893	Osgep	1.15699	1.13581	2.30255	2.37084	0.0102831	1.02736
chr8	119437162	119446256	Osgin1	3.64165	3.52588	4.52734	4.64816	0.00691927	0.356311
chr4	15997121	16013877	Osgin2	1.11462	0.992555	1.36319	1.31123	0.0960269	0.343916
chr2	175323787	175338204	OTTMUSG00000016609	0.344563	0.340337	0.426271	0.404182	0.0863904	0.278005
chr4	138895379	138913947	Otud3	0.607654	0.593032	0.742303	0.80514	0.0998191	0.366027
chr8	79639676	79677755	Otud4	1.20544	1.17692	1.6624	1.64629	0.00399408	0.473869
chr4	14809505	14826587	Otud6b	0.755197	0.766532	0.910857	0.89056	0.0156568	0.243421
chr2	144305176	144331362	Ovol2	0.172056	0.145979	0.269959	0.276335	0.0592969	0.780492
chr15	4026428	4155344	Oxct1	1.09417	1.17679	2.3615	2.41546	0.00321635	1.07279
chr14	120019585	120042435	Oxgr1	0.0775221	0.0886397	0.110379	0.101379	0.0907467	0.349828
chr15	41447482	41861047	Oxr1	0.535307	0.529339	1.12549	1.0877	0.0180789	1.05575
chr3	61002785	61008982	P2ry1	1.18688	1.26592	5.46867	5.01755	0.0308094	2.09599
chr7	100937634	100964366	P2ry6	11.0863	10.8369	12.7	13.0548	0.0173942	0.232383
chr10	59323296	59373304	P4ha1	1.8096	1.83685	2.75404	2.78892	0.000768869	0.604164
chr11	120560304	120572936	P4hb	2.52109	2.47059	2.69125	2.62788	0.0608359	0.0916648
chr15	36595658	36608973	Pabpc1	2.62313	2.4317	3.14548	3.19796	0.0760598	0.327603
chr9	45965311	45984871	Pafah1b2	1.50017	1.46281	1.64359	1.61042	0.0291468	0.13517
chr3	9687482	9833679	Pag1	0.637428	0.633968	0.909486	0.91624	0.00124987	0.522057
chr13	119428600	119460323	Paip1	1.64604	1.64923	1.76145	1.74201	0.0534892	0.0883837
chr16	32016290	32079342	Pak2	2.06735	2.00836	2.54374	2.55322	0.0324781	0.322586
chr5	147430580	147548501	Pan3	1.67362	1.62544	2.40094	2.33123	0.00569163	0.520447
chr19	34806936	34877917	Pank1	0.289161	0.283739	0.479945	0.470357	0.00294149	0.730103
chr2	131262500	131299188	Pank2	1.86097	1.76894	2.48648	2.46119	0.0321585	0.446816
chr11	35769495	35791285	Pank3	1.2247	1.20444	1.4868	1.43684	0.0372012	0.26732
chr8	88199213	88259722	Papd5	0.885241	0.902828	1.1677	1.09286	0.0860343	0.338278
chr12	105784702	105838943	Papola	2.23918	2.29464	2.6629	2.61706	0.0103111	0.2198
chr11	23862646	23895270	Papolg	0.755435	0.770362	1.09976	1.03215	0.059875	0.482584
chr5	97082329	97111596	Paqr3	1.65785	1.62485	4.32466	4.23335	0.00450367	1.38239
chr9	61953738	62026790	Paqr5	0.266203	0.267104	0.291279	0.289317	0.00947294	0.122568
chr3	88364589	88368541	Paqr6	0.233856	0.259861	0.314605	0.356531	0.0899338	0.442921
chr16	20279821	20302362	Parl	1.37182	1.34023	1.77767	1.70045	0.036785	0.358924
chr15	76232995	76243440	Parp10	2.98997	2.94146	3.38739	3.36331	0.013839	0.186657
chr6	127453723	127494239	Parp11	1.27645	1.28849	1.41862	1.46946	0.0852136	0.171186
chr6	39086412	39118349	Parp12	2.02688	2.14553	2.64059	2.66804	0.0548267	0.347459
chr16	35832878	35871382	Parp14	5.33959	5.90855	7.52372	7.09921	0.048197	0.378546
chr16	35938470	35972621	Parp9	2.33862	2.35226	3.13408	3.09926	0.0055102	0.410147
chr19	11912399	11945096	Patl1	2.18469	2.03459	3.41469	3.1845	0.0202975	0.645292
chr5	27740081	27791550	Paxip1	0.742947	0.749908	0.810974	0.801325	0.0132945	0.111045
chr15	102470632	102500059	Pcbp2	3.42592	3.29311	6.98469	6.93715	0.0049525	1.05103
chr10	76761854	76961947	Pcbp3	0.158003	0.15597	0.162622	0.161006	0.0704684	0.0436959
chr14	122534328	122889944	Pcca	0.362759	0.365476	0.409959	0.418781	0.0389831	0.186515
chr5	57718021	57729465	Pcdh7	1.62526	1.80724	2.58262	2.52296	0.0482713	0.572815
chr18	37496998	37501711	Pcdhb19	0.0408533	0.0484227	0.11306	0.0912089	0.0913867	1.19413
chr8	13077525	13105343	Pcid2	1.10328	1.05215	1.63966	1.66462	0.0094015	0.61636
chr18	61696837	61707635	Pcyox1l	0.987849	0.845401	3.78987	3.72002	0.00405781	2.03439
chr19	29410919	29472927	Pdcd1lg2	0.457072	0.446712	3.36971	3.28791	0.0080132	2.88096
chr17	15521575	15527301	Pdcd2	3.9813	3.87102	4.39855	4.30835	0.0292079	0.14904
chr14	26664117	26669846	Pde12	2.50717	2.62415	6.11382	5.89431	0.00481777	1.22661
chr13	108654177	109955969	Pde4d	0.171067	0.165317	0.218086	0.223572	0.00569911	0.392821
chr3	97689829	97888707	Pde4dip	0.295863	0.290035	0.492989	0.485849	0.000698891	0.740421
chr18	61220499	61289718	Pde6a	0.262029	0.275713	0.357189	0.37158	0.0107226	0.438547
chr1	86543015	86582501	Pde6d	1.01912	1.04251	1.24061	1.18422	0.0639574	0.234098
chr10	20398004	20725068	Pde7b	0.414913	0.463582	1.03508	1.01334	0.00996558	1.22141
chr5	138976972	138994953	Pdgfa	0.775263	0.83133	1.458	1.42909	0.00830086	0.845612
chr3	81036416	81214031	Pdgfc	0.167375	0.1786	0.278203	0.264073	0.00990729	0.64836
chrX	160122219	160138336	Pdha1	0.812361	0.803578	1.01388	0.988334	0.0254137	0.309223
chr2	103021057	103073513	Pdhx	0.631331	0.630296	0.759823	0.768492	0.0190081	0.276656
chr6	47796141	47813512	Pdia4	1.29905	1.35319	6.44579	6.16457	0.0143027	2.24933
chr19	40222239	40271616	Pdlim1	0.103724	0.124214	0.147484	0.16928	0.0976117	0.474767
chr11	54054928	54069017	Pdlim4	1.44587	1.40924	2.49614	2.47138	0.000968737	0.798979
chr3	142239585	142395696	Pdlim5	1.38926	1.39317	4.16853	3.89115	0.0333976	1.53438
chr5	65615260	65697856	Pds5a	1.1236	1.12594	1.26187	1.28435	0.0459736	0.178727
chr5	150673827	150810669	Pds5b	0.448563	0.465923	0.529053	0.532981	0.0629504	0.215797
chr5	117282651	117287564	Pebp1	0.956241	0.9929	1.31595	1.36591	0.00961385	0.460395
chr11	106654218	106715281	Pecam1	0.278109	0.253675	0.926146	0.896394	0.00109522	1.77704
chr19	4931855	4943092	Peli3	0.565442	0.500117	0.761871	0.726839	0.051818	0.482452
chr11	3963975	3980004	Pes1	1.32373	1.36326	2.11203	2.00987	0.0247751	0.617319
chr3	85574129	85654470	Pet112	0.4309	0.423958	0.446579	0.440825	0.0724502	0.0539063
chr2	144368983	144373337	Pet117	1.94576	2.01144	3.48381	3.41713	0.00101066	0.802313
chr6	121183667	121196185	Pex26	0.49835	0.515027	1.18052	1.03592	0.0728346	1.12907
chr10	13523842	13553142	Pex3	0.491539	0.491677	0.548006	0.535501	0.078939	0.140128
chr18	36403679	36454495	Pfdn1	0.558497	0.521521	0.794132	0.786715	0.0395487	0.549642
chr1	171345699	171358170	Pfdn2	1.03751	0.940149	1.41	1.48601	0.0205777	0.550273
chr15	102326116	102331489	Pfdn5	1.82042	1.90074	2.12228	2.27126	0.087567	0.239631
chr1	130689043	130729253	Pfkfb2	1.16071	1.13299	1.22181	1.20031	0.0735002	0.0785936
chr9	108991902	109032225	Pfkfb4	1.93673	1.83728	2.50724	2.53367	0.0374636	0.417586
chr13	6579874	6648724	Pfkp	1.13204	1.09385	1.35954	1.38052	0.0166319	0.299825
chrX	106187100	106203699	Pgk1	1.41283	1.50893	1.81266	1.71353	0.0485026	0.271273
chr4	99929451	99987294	Pgm2	0.489983	0.507975	0.565004	0.552418	0.0407512	0.163123
chr7	100227607	100278872	Pgm2l1	0.689566	0.623793	1.5598	1.46089	0.00822132	1.20162
chr19	24678261	24861842	Pgm5	0.162356	0.163938	0.206661	0.197212	0.0703599	0.307729
chr11	117986857	118024011	Pgs1	1.36397	1.26227	1.70666	1.71813	0.0773899	0.383017
chr11	95666957	95680773	Phb	0.816656	0.858949	1.17246	1.10627	0.0256443	0.443548
chr6	124712289	124716945	Phb2	1.93534	2.0464	2.51777	2.44663	0.0268633	0.31822
chr3	30899295	30969415	Phc3	1.33999	1.36858	1.63635	1.61197	0.00531004	0.262162
chr4	151989631	151996179	Phf13	1.34085	1.11529	1.59497	1.81628	0.0942848	0.473908
chr2	156196647	156309953	Phf20	1.79005	1.73343	1.93597	1.94583	0.0916927	0.139725
chr3	98313171	98339969	Phgdh	0.185371	0.195872	0.311516	0.278936	0.0747205	0.631109
chr9	82866159	82975489	Phip	2.25175	2.17951	2.61365	2.55242	0.0174644	0.22135
chr8	85841002	86060642	Phkb	0.414993	0.427957	0.508494	0.50527	0.0373333	0.266203
chr1	135766085	135769134	Phlda3	0.252596	0.261973	0.291271	0.305471	0.0530457	0.213743
chr2	69789737	69797168	Phospho2	1.87074	1.95017	2.32807	2.37819	0.0185973	0.300665
chr7	141228788	141262751	Phrf1	1.92524	1.94531	2.91609	2.85906	0.00929681	0.57732
chr11	51584757	51603269	Phykpl	5.47919	5.47672	7.27278	7.15337	0.0218425	0.396977
chr14	99099424	99254494	Pibf1	0.646647	0.655825	0.698693	0.70488	0.0175518	0.107852
chr7	90130232	90209447	Picalm	3.88656	3.73914	12.0456	11.7067	0.00410146	1.63913
chr11	84876313	84880195	Pigw	1.88474	1.80039	2.47072	2.58378	0.0134017	0.455853
chr16	32084416	32099727	Pigx	0.880275	0.836564	1.08814	1.05752	0.0206642	0.321667
chr1	31222839	31224287	Pih1d3	0.0531882	0.0394019	0.122664	0.0989567	0.0633377	1.25916
chr1	133046012	133108688	Pik3c2b	0.114279	0.107415	0.130359	0.135647	0.0411548	0.262889
chr18	30272896	30348120	Pik3c3	0.853874	0.84416	0.886857	0.875906	0.0487635	0.0539732
chr13	101680761	101692630	Pik3r1	2.52093	2.7568	3.41496	3.30788	0.0640169	0.349153
chr8	70768181	70776712	Pik3r2	1.6521	1.69537	2.04038	2.07994	0.00588354	0.299685
chr1	65186685	65278696	Pikfyve	1.62887	1.66057	1.72886	1.76261	0.0490639	0.0859926
chr17	29491045	29495459	Pim1	5.76665	6.61149	15.2186	15.0301	0.0233238	1.28908
chr15	88862194	88865726	Pim3	2.18054	2.28571	7.04031	6.68034	0.0156133	1.61921
chr9	20652130	20666584	Pin1	1.56921	1.54733	1.90225	1.91495	0.00383676	0.29257
chr14	63860312	63919859	Pinx1	0.536104	0.526016	0.734963	0.699437	0.0451523	0.433501
chr2	18842256	18998121	Pip4k2a	2.55536	2.40695	4.24417	4.0551	0.0063762	0.741973
chr10	81292972	81319974	Pip5k1c	6.46321	6.10221	7.43042	7.39919	0.0985564	0.239022
chrX	99465734	99470735	Pja1	0.523608	0.667398	0.987353	0.840462	0.0903529	0.617939
chr17	64281006	64331883	Pja2	0.945355	0.948153	0.961451	0.962265	0.0430236	0.0228343
chr18	34409423	34441794	Pkd2l2	1.22885	1.20643	1.35307	1.38401	0.0202881	0.16855
chr17	31564773	31607693	Pknox1	1.15292	1.10133	1.27047	1.29646	0.0600363	0.187396
chr3	129878606	129895825	Pla2g12a	0.239293	0.200463	0.618911	0.575576	0.00616505	1.44162
chr8	106150399	106164715	Pla2g15	3.97026	3.84385	12.8784	12.2844	0.0167863	1.68714
chr1	149829622	149961284	Pla2g4a	0.634385	0.594755	1.21279	1.16395	0.00359672	0.951335
chr4	94565139	94603247	Plaa	1.18431	1.13186	1.32649	1.35175	0.0518141	0.209544
chr6	136612071	136661893	Plbd1	0.453702	0.444321	0.490548	0.509535	0.072149	0.155295
chr2	135741830	136013068	Plcb4	0.170793	0.15492	0.215573	0.207085	0.0566557	0.375889
chr2	160731310	160775760	Plcg1	0.773631	0.804789	1.20196	1.20187	0.0240189	0.606854
chr11	16971206	17008718	Plek	4.03643	4.19023	8.18292	8.06683	0.000888819	0.982039
chr2	76675315	76697335	Plekha3	1.05627	0.985879	4.82196	4.58977	0.0117712	2.20437
chr7	38220654	38227994	Plekhf1	0.382984	0.33424	3.47975	3.3317	0.00784663	3.24747
chr4	10988662	11007619	Plekhf2	2.6306	2.53112	2.93077	2.86347	0.0447224	0.166768
chr10	3740377	3967302	Plekhg1	0.544894	0.575129	1.46148	1.42716	0.000734048	1.36686
chr19	29348677	29361871	Plgrkt	2.0372	2.19023	3.72358	3.73409	0.0294056	0.818944
chr4	117128655	117133952	Plk3	0.974157	0.850909	2.9642	2.99815	0.012068	1.70793
chrX	7668116	7671278	Plp2	2.98372	2.76068	3.6175	3.58752	0.091584	0.326846
chr9	95752642	95845279	Pls1	0.104338	0.100698	0.115041	0.11111	0.059325	0.141409
chr2	16356304	16755839	Plxdc2	0.599212	0.636036	1.11362	1.24472	0.0572211	0.932971
chr10	94790866	94944578	Plxnc1	1.94906	1.96054	2.37182	2.37663	0.00249042	0.280436
chr6	115954811	115995005	Plxnd1	3.40495	3.25484	4.38453	4.46568	0.0150595	0.410235
chr10	128706258	128720238	Pmel	0.586714	0.642776	0.744518	0.707222	0.0971558	0.239723
chr2	173224465	173276533	Pmepa1	0.0776556	0.0673892	0.119394	0.128884	0.0181545	0.775458
chr9	58217180	58249786	Pml	1.98647	1.92128	3.28694	3.17654	0.00623428	0.725973
chr16	8637707	8657524	Pmm2	1.79745	1.78933	1.99872	2.06916	0.0889754	0.181588
chr14	50944303	50953412	Pnp	3.32281	3.42299	4.90597	4.67721	0.0253954	0.506515
chr11	96937816	96944019	Pnpo	0.695297	0.620852	0.939197	0.96635	0.0538877	0.533882
chr11	29130751	29161828	Pnpt1	0.936778	0.915192	1.11907	1.17729	0.0557564	0.310288
chr6	88842558	88874044	Podxl2	0.280074	0.305329	0.673553	0.709938	0.0050383	1.24081
chr16	38525180	38550184	Poglut1	1.00722	0.99144	1.05132	1.05253	0.0931733	0.0739988
chr11	5872180	5878256	Pold2	0.354915	0.394383	0.514493	0.483448	0.0428216	0.413415
chr11	78512296	78522736	Poldip2	2.88074	2.64503	3.61019	3.90477	0.0376931	0.44359
chr6	82646712	82652865	Pole4	1.08897	1.06171	1.18931	1.19544	0.062379	0.149045
chr18	70508680	70530321	Poli	0.622795	0.57605	0.897893	0.878412	0.0270216	0.567234
chr13	96480689	96542485	Polk	0.866181	0.811549	1.11003	1.13193	0.0355813	0.41825
chr2	129100996	129126595	Polr1b	0.544552	0.505928	0.853428	0.882532	0.00658064	0.724685
chr17	46243920	46248045	Polr1c	3.23003	3.35408	3.85806	3.69368	0.0486945	0.197821
chr4	45018609	45034279	Polr1e	0.548012	0.515197	0.682358	0.682765	0.0688857	0.360606
chr7	141471860	141475153	Polr2l	5.61311	5.49229	9.13706	8.95648	0.00199777	0.704213
chr14	24448694	24487046	Polr3a	0.996042	0.958041	1.04851	1.081	0.0750319	0.12403
chr14	70438748	70443227	Polr3d	0.928532	0.853454	1.03897	1.13036	0.0860694	0.283764
chr7	120917744	120947432	Polr3e	1.12069	1.11848	1.60698	1.63458	0.0168321	0.533724
chr10	79736125	79746581	Polrmt	0.85443	0.87851	1.26044	1.18997	0.0414525	0.499801
chr5	135376140	135394546	Pom121	1.64025	1.52973	2.08246	2.063	0.0645856	0.387058
chr15	34495311	34530653	Pop1	0.674456	0.611028	0.987041	0.99467	0.0546736	0.624435
chr7	38262820	38271348	Pop4	0.758606	0.6824	1.62038	1.56261	0.00408832	1.14331
chr3	133310116	133378069	Ppa2	0.389316	0.368589	0.43494	0.44598	0.0592758	0.216994
chr9	20888175	20892179	Ppan	1.78885	1.67429	3.55766	3.41761	0.00315268	1.01017
chr13	112800777	112867894	Ppap2a	0.331053	0.327701	0.362025	0.364715	0.00480719	0.141699
chr4	105157347	105232767	Ppap2b	0.190959	0.181934	0.217135	0.211837	0.0512913	0.202122
chr18	61298136	61400431	Ppargc1b	0.539067	0.579492	2.38432	2.31707	0.00153755	2.07145
chr5	76913249	76951578	Ppat	0.411918	0.39074	0.63486	0.567614	0.0826887	0.583148
chr4	119418533	119422420	Ppcs	0.911439	0.777942	1.26119	1.14277	0.058424	0.508918
chr7	144476755	144553729	Ppfia1	0.750915	0.761224	0.96684	0.937279	0.0294874	0.332533
chr6	146888494	147032023	Ppfibp1	0.657326	0.638598	0.83952	0.833938	0.0204057	0.368851
chr3	79591389	79603650	Ppid	1.40704	1.30525	2.02519	1.83285	0.0592497	0.508357
chr4	123127125	123139941	Ppie	0.652021	0.667767	0.762245	0.806859	0.0842476	0.249635
chr14	25694170	25700466	Ppif	0.752306	0.79292	0.998673	0.948282	0.0277767	0.333402
chr17	29250835	29263971	Ppil1	0.967397	0.968563	1.41704	1.43442	0.0117077	0.558652
chr1	58430993	58445486	Ppil3	1.16909	1.09833	1.35299	1.44182	0.0475595	0.301699
chr1	97706043	97770092	Ppip5k2	0.745527	0.75806	0.831943	0.843045	0.0098758	0.155742
chr12	72761211	72794940	Ppm1a	1.22847	1.26866	1.39549	1.35165	0.0528813	0.13766
chr17	84956741	85023992	Ppm1b	1.03871	1.03586	1.34538	1.32811	0.0155235	0.365912
chr6	57506502	57535426	Ppm1k	0.609763	0.580916	1.17167	1.11712	0.00957813	0.942801
chr5	32458970	32493712	Ppp1cb	1.40324	1.41149	1.52965	1.51159	0.0237631	0.111663
chr12	111828458	111908055	Ppp1r13b	0.885821	0.873045	1.17241	1.11461	0.0586232	0.378823
chr17	88530124	88588367	Ppp1r21	2.48466	2.23395	3.23439	3.17078	0.0783239	0.440875
chr7	19530967	19562398	Ppp1r37	0.880896	0.811401	1.02848	0.996869	0.0888941	0.259188
chr14	54875597	54877538	Ppp1r3e	1.52763	1.55789	1.88506	1.9809	0.0570706	0.325313
chr11	94991212	95006898	Ppp1r9b	9.67985	10.0352	12.9448	13.142	0.0104999	0.404023
chr9	50856924	50881622	Ppp2r1b	0.955769	0.996793	1.11325	1.08878	0.0524091	0.173466
chr14	67014056	67072471	Ppp2r2a	1.87218	1.8445	2.02504	1.97953	0.0485336	0.107633
chr9	101104989	101199073	Ppp2r3a	0.854202	0.943583	1.55371	1.4702	0.00995774	0.750195
chr1	191351981	191397041	Ppp2r5a	3.22612	3.26231	3.80856	3.92461	0.0415166	0.25319
chr12	75450881	75596200	Ppp2r5e	0.854067	0.845883	1.11372	1.0871	0.0215665	0.372549
chr11	17159298	17200380	Ppp3r1	1.44446	1.4235	1.89282	1.81312	0.0468093	0.369815
chr2	39196798	39226338	Ppp6c	1.14717	1.07387	1.30838	1.26037	0.0735333	0.209831
chr7	4631495	4658950	Ppp6r1	2.18945	2.13212	2.33545	2.28769	0.0591914	0.0973175
chr19	3454929	3575749	Ppp6r3	1.19075	1.1756	1.26781	1.25871	0.0215607	0.0944881
chr19	46056539	46072909	Pprc1	1.51728	1.56838	2.46082	2.54279	0.00549894	0.69739
chr5	122284398	122324281	Pptc7	0.970359	0.894084	1.21846	1.21674	0.0844395	0.385296
chr6	85446785	85451302	Pradc1	1.49191	1.53466	2.19416	2.22055	0.00325259	0.544635
chr10	44437175	44458687	Prdm1	2.44704	2.42411	3.06487	2.93302	0.0669854	0.300193
chr16	97791467	97851227	Prdm15	0.738462	0.732747	0.830425	0.833216	0.00522837	0.177342
chr4	143107391	143212709	Prdm2	1.24902	1.24788	1.74247	1.65963	0.0580559	0.446288
chr10	85891968	85916945	Prdm4	1.29969	1.28718	1.34687	1.33286	0.0395526	0.0508801
chr17	15543079	15563323	Prdm9	0.616315	0.574937	0.861588	0.836397	0.0166849	0.511345
chr8	84969648	84974313	Prdx2	3.07076	2.79461	3.6323	3.84459	0.049249	0.350216
chr10	45067214	45158995	Prep	0.529494	0.518441	0.594889	0.589356	0.0216258	0.176418
chr17	85063477	85090267	Prepl	0.654023	0.617606	0.773055	0.769308	0.0823427	0.278465
chrX	7658533	7668186	Prickle3	2.1542	1.99479	2.97347	2.70161	0.0600667	0.451881
chr15	5143861	5181899	Prkaa1	1.32417	1.24793	1.56707	1.56896	0.0853833	0.285993
chr4	105029650	105109898	Prkaa2	0.113248	0.117666	0.13767	0.14731	0.0716586	0.303505
chr8	83972978	83996442	Prkaca	1.75769	1.60604	2.42687	2.36536	0.0396779	0.510635
chr5	139017304	139129752	Prkar1b	0.186637	0.166675	0.2085	0.22321	0.0969782	0.28912
chr9	108692143	108749511	Prkar2a	0.66588	0.686223	0.795698	0.832574	0.0406382	0.268137
chr14	30595354	30626208	Prkcd	7.15025	7.12297	14.4286	14.3247	0.00248947	1.01042
chr17	86167785	86657919	Prkce	0.187146	0.186073	0.230259	0.23417	0.0183996	0.315436
chr17	78949405	79008505	Prkd3	1.09595	1.05613	1.83988	1.86607	0.00205079	0.784112
chr16	15637866	15842239	Prkdc	0.320694	0.32481	0.332685	0.338289	0.0762543	0.0558308
chrX	77762030	77795960	Prkx	1.12699	1.04086	1.68561	1.63081	0.01363	0.613362
chr13	27242430	27249740	Prl3b1	0.0684826	0.0624394	0.11177	0.114344	0.0190234	0.788343
chr13	27601819	27610582	Prl7b1	0.0703107	0.0781294	0.101345	0.114461	0.0681442	0.539854
chr13	27558001	27564604	Prl8a9	0.0641513	0.056164	0.102218	0.0976528	0.0251919	0.732248
chr7	44976755	44986420	Prmt1	1.51802	1.46693	2.41846	2.43387	0.0100172	0.700971
chr7	49778358	49858265	Prmt3	0.576851	0.60262	0.832215	0.829056	0.0315817	0.494147
chr14	54507182	54517470	Prmt5	0.726148	0.665482	0.942641	0.972625	0.0368108	0.460769
chr2	131909928	131956131	Prn	0.320048	0.312418	0.51052	0.511197	0.0118118	0.691936
chr2	131909928	131938436	Prnp	0.357959	0.353235	0.565723	0.579698	0.0106974	0.687563
chr11	29511757	29515033	Prorsd1	6.50033	6.72248	11.0929	11.5034	0.00756922	0.773058
chr16	62854334	62929340	Pros1	0.490813	0.510402	0.735513	0.703971	0.0131767	0.5238
chr8	13060908	13075006	Proz	1.30018	1.41239	1.71343	1.71938	0.0976009	0.33973
chr19	10895231	10909559	Prpf19	1.55613	1.52311	2.00327	1.91179	0.0454493	0.34646
chr3	95830622	95855753	Prpf3	1.07874	1.10108	1.15344	1.166	0.0525975	0.0895675
chr7	3629985	3642484	Prpf31	2.07961	1.97194	3.17463	3.05326	0.0058223	0.62027
chr3	108902807	108911704	Prpf38b	3.5102	3.51417	4.93503	4.89871	0.00749894	0.485371
chr2	53138476	53191187	Prpf40a	1.3749	1.30158	1.51566	1.59071	0.0547738	0.214893
chr13	34875494	34902878	Prpf4b	1.18264	1.23029	1.53981	1.51571	0.0187053	0.340632
chrX	140456603	140476140	Prps1	0.210902	0.1942	1.24006	1.15759	0.021109	2.56526
chr5	32789207	32854230	Prr14l	1.67304	1.63424	1.79958	1.74053	0.0983092	0.098149
chr6	54327012	54330200	Prr15	0.652273	0.66217	2.00571	1.76789	0.0609729	1.52149
chr18	57354733	57392719	Prrc1	0.984351	0.977786	1.00157	1.0078	0.0350118	0.0343175
chr17	35149086	35164877	Prrc2a	3.37749	3.21563	4.04253	3.88523	0.02748	0.265952
chrX	78449610	78583805	Prrg1	0.169018	0.18218	1.12292	1.08201	0.00719509	2.65038
chr9	110826690	110831504	Prss43	0.10399	0.100739	0.125446	0.124021	0.022022	0.285134
chr4	83455681	83486390	Psip1	2.13928	2.18395	2.32049	2.26303	0.0763696	0.0843464
chr8	105900474	105931802	Pskh1	1.15913	1.15827	1.18268	1.18462	0.00919523	0.0307355
chr3	108256926	108279952	Psma5	1.26934	1.32687	1.61372	1.54225	0.0287072	0.281676
chr17	15475721	15498276	Psmb1	1.56048	1.5835	1.71672	1.68563	0.0266223	0.11394
chr4	126677643	126709715	Psmb2	1.31114	1.23725	1.45208	1.54584	0.0692975	0.234376
chr17	34198195	34201454	Psmb8	1.926	1.77692	2.68142	2.82123	0.0128131	0.571463
chr17	34182099	34187330	Psmb9	2.4514	2.7649	4.02024	3.62948	0.043632	0.55238
chr11	106256185	106263112	Psmc5	2.85741	2.78804	3.67696	3.5993	0.00427128	0.366109
chr7	140882394	140898642	Psmd13	1.313	1.29748	1.5501	1.52714	0.00602324	0.237322
chr2	61711694	61800376	Psmd14	0.874537	0.859844	1.01625	0.987232	0.0323266	0.208089
chr11	98682554	98695978	Psmd3	1.28227	1.2963	1.43957	1.45524	0.00461759	0.166897
chr3	95032691	95042614	Psmd4	1.68811	1.61566	1.98327	1.87962	0.0579964	0.225567
chr14	55587440	55591021	Psme2	1.97864	1.83223	2.71807	2.52087	0.0339755	0.459155
chr11	101316251	101323530	Psme3	1.61884	1.44222	2.14243	2.21788	0.0525315	0.510399
chr11	30771775	30880361	Psme4	1.11887	1.12126	1.83856	1.74098	0.0461769	0.676192
chr2	151716062	151741293	Psmf1	0.818059	0.831015	0.932048	0.926639	0.0188333	0.172628
chr16	95979935	95990903	Psmg1	0.867209	0.853105	1.33116	1.28466	0.0212222	0.604591
chr18	67641599	67654162	Psmg2	0.668217	0.579033	0.783251	0.880136	0.0879957	0.415373
chr14	56722449	56778316	Pspc1	1.0422	0.996737	1.18269	1.2153	0.0297047	0.234008
chr5	129765558	129787253	Psph	0.647869	0.640362	0.679521	0.674781	0.0274956	0.0721582
chr17	56999457	57000018	Pspn	0.823707	0.864455	1.07647	1.06424	0.0408458	0.342636
chr19	23687400	23721129	Ptar1	0.365343	0.384826	0.440238	0.476512	0.0855881	0.289313
chr10	79854432	79864435	Ptbp1	3.90742	3.68744	5.47252	5.37412	0.0194498	0.514153
chr13	99319649	99344678	Ptcd2	1.70933	1.63441	2.2368	2.16879	0.00924636	0.397873
chr13	63511533	63565520	Ptch1	0.275329	0.282168	0.321762	0.33398	0.0359373	0.234164
chr2	12924041	13003453	Pter	0.223547	0.235653	0.266609	0.257725	0.0573175	0.191363
chr14	44988111	45003820	Ptger2	1.68898	1.74696	3.03246	3.3187	0.0535712	0.886315
chr15	5233399	5244187	Ptger4	4.06928	3.83956	4.80099	4.72849	0.0676014	0.268931
chr10	128058982	128077254	Ptges3	1.86092	1.71893	2.39713	2.32124	0.0378291	0.398389
chr7	16906490	16910905	Ptgir	2.61664	2.28733	5.29432	5.32264	0.0353744	1.11435
chr2	36230426	36252271	Ptgs1	0.708644	0.668612	4.76464	4.85283	0.00146089	2.80386
chr15	73723145	73758766	Ptp4a3	0.335127	0.354776	0.427825	0.441146	0.0241965	0.332914
chr2	14026831	14056035	Ptpla	0.228117	0.246158	0.381946	0.363898	0.00871472	0.65315
chr2	167932327	167979385	Ptpn1	2.84365	2.83282	4.76106	4.9318	0.0264631	0.771928
chr18	67665501	67724621	Ptpn2	0.996578	0.986768	2.10485	2.00238	0.0292729	1.05023
chr4	57190841	57301837	Ptpn3	0.150916	0.144439	0.164502	0.161152	0.0852018	0.14089
chr7	135537824	135686294	Ptpre	2.11099	2.09356	4.44886	4.42533	7.88407e-05	1.07766
chr2	90429756	90479174	Ptprj	3.7302	3.51089	4.23035	4.03664	0.0742003	0.191155
chr6	137252299	137464633	Ptpro	1.52267	1.48215	2.16603	2.16991	0.0183227	0.529066
chr11	100956736	100970617	Ptrf	0.227482	0.207566	0.388989	0.38366	0.0269649	0.828639
chr11	86683983	86692323	Ptrh2	10.8968	10.8533	21.2629	21.6366	0.0102082	0.979939
chr15	76070182	76080870	Puf60	2.46802	2.35946	2.85171	2.70142	0.0691336	0.202031
chr4	130663359	130781565	Pum1	1.28029	1.23804	1.5017	1.43747	0.0433091	0.222941
chr18	36281162	36288244	Pura	1.88681	1.77236	2.57321	2.53923	0.0351694	0.482496
chr11	6467599	6476076	Purb	2.99817	2.73256	4.47971	4.50191	0.0504265	0.648257
chr5	23740165	23779663	Pus7	0.351954	0.329341	0.645749	0.622765	0.0030049	0.896788
chr15	94522640	94543507	Pus7l	0.341402	0.321265	0.377927	0.406285	0.0844941	0.24296
chr7	19903578	19921143	Pvr	1.92048	1.84983	3.20348	3.17197	0.0055341	0.757844
chr7	19716644	19749573	Pvrl2	0.449063	0.464347	0.648352	0.651269	0.0206145	0.508756
chr10	78170910	78185149	Pwp2	0.965479	0.971669	1.2923	1.23777	0.0555416	0.385243
chr13	34627841	34652681	Pxdc1	0.106967	0.12403	0.64211	0.652801	0.00105114	2.48691
chr14	8098213	8165111	Pxk	0.912368	0.956899	1.39815	1.37653	0.0109659	0.569849
chr17	28933986	28942262	Pxt1	0.134937	0.144772	0.163109	0.167367	0.0829996	0.240619
chr6	57684739	57692078	Pyurf	1.07565	0.975648	1.25849	1.32115	0.063319	0.330633
chr10	43874190	43901736	Qrsl1	0.371858	0.399747	0.491339	0.525383	0.0334489	0.397991
chr2	104754793	104816696	Qser1	0.659399	0.638255	0.74257	0.722198	0.0296022	0.174766
chr12	3247428	3309969	Rab10	1.74374	1.76797	2.02947	1.9803	0.0293374	0.191346
chr18	6765167	6791606	Rab18	1.37784	1.40051	1.70368	1.65298	0.0277925	0.272798
chr19	5099207	5106996	Rab1b	3.83155	3.69544	4.40109	4.18211	0.0733934	0.189443
chr10	115289862	115315591	Rab21	2.40817	2.3572	2.75583	2.68156	0.02423	0.190326
chr1	33719896	33742564	Rab23	0.477361	0.512197	0.587669	0.561534	0.0750033	0.215777
chr17	65651726	65772752	Rab31	2.14805	2.07707	2.45881	2.48038	0.0455124	0.225282
chr8	70754679	70758686	Rab3a	3.48852	3.09689	4.27309	4.7322	0.0592822	0.451499
chr19	10018228	10035586	Rab3il1	6.49791	6.56887	13.7649	13.3537	0.0155255	1.05338
chr17	29135056	29148976	Rab44	0.215779	0.219281	0.752831	0.789189	0.0197838	1.82554
chr9	66843664	66919705	Rab8b	5.1239	4.92313	8.53457	8.13168	0.0143196	0.73016
chr11	70844763	70943105	Rabep1	3.151	3.04206	3.38213	3.28686	0.083283	0.106816
chr2	25583018	25608446	Rabl6	2.24283	2.16634	2.43221	2.3921	0.0682943	0.129816
chr4	55350042	55392237	Rad23b	1.39176	1.40015	2.16617	2.01829	0.066574	0.583789
chr12	79297282	79814690	Rad51b	0.297255	0.283501	0.332435	0.3158	0.0928623	0.158585
chr11	82871961	82890624	Rad51d	1.31848	1.24881	1.48847	1.53298	0.0445816	0.234995
chr2	173000117	173015739	Rae1	1.585	1.48825	2.06246	1.92159	0.0430912	0.374471
chr15	10568978	10713540	Rai14	0.230684	0.241734	0.360242	0.384419	0.0275824	0.65652
chr2	146241299	146512004	Ralgapa2	1.03303	1.03705	1.25202	1.21426	0.0579359	0.25265
chr2	28513167	28553082	Ralgds	2.14369	2.06404	3.57593	3.67542	0.00220515	0.785207
chr16	18239979	18248694	Ranbp1	1.67466	1.73486	1.93616	1.95108	0.0657671	0.189178
chr10	58446852	58494154	Ranbp2	2.28923	2.28508	2.51357	2.5481	0.0422656	0.146059
chr17	56673225	56711769	Ranbp3	1.40769	1.37291	1.54189	1.57005	0.0199285	0.162418
chr15	81704248	81729919	Rangap1	1.15955	1.08903	1.48204	1.5294	0.0181845	0.421439
chr11	68972484	68973855	Rangrf	1.601	1.45652	2.04694	2.10771	0.0510113	0.442365
chr3	79062529	79145875	Rapgef2	0.851982	0.839593	0.96197	0.969634	0.00763957	0.191432
chr11	98937696	98974942	Rara	2.15153	2.06029	4.71058	4.71847	0.0105494	1.16267
chr11	35808381	35834528	Rars	1.4816	1.48925	2.37076	2.40395	0.00808507	0.684537
chr4	34614958	34660167	Rars2	0.891817	0.872046	1.04349	1.066	0.00788379	0.258156
chr8	13567218	13677587	Rasa3	2.61783	2.60718	2.65374	2.66579	0.0287297	0.025865
[truncated: 925 more rows]
