# Supplementary material for: The Transcription Factor STAT6 Mediates Direct Repression of Inflammatory Enhancers and Limits Activation of Alternatively Polarized Macrophages
Source: Immunity. 2018 Jan 16;48(1):75–90.e6. doi: 10.1016/j.immuni.2017.12.010 (PMC5772169; doi:10.1016/j.immuni.2017.12.010)
Supplement: Table S3. RNAPII-pS5-Positive STAT6-Bound Genomic Regions in WT Mouse BMDMs, Related to Figure 3 [file mmc4.xlsx]

## Sheet: repressor_STAT6
Chromosomal localization			STAT6 (RPKM)
Chr	Start	End	ctrl	IL-4_1h	IL-4_6h	IL-4_24h
chr1	6453645	6453846	1.10414	5.16014	2.70154	4.00371
chr1	24469590	24469791	1.19247	7.71696	4.28816	0.606623
chr1	31050346	31050547	1.36913	5.34609	3.55917	3.03312
chr1	34389176	34389377	1.19247	5.43906	3.04459	1.81987
chr1	36129330	36129531	3.00326	7.48452	8.01886	6.30888
chr1	36264202	36264403	5.91818	21.5703	12.6072	5.6416
chr1	36270666	36270867	0.971642	5.53204	5.06003	3.03312
chr1	36436780	36436981	1.2808	8.73969	8.74785	4.00371
chr1	36508346	36508547	0.971642	7.85643	10.7633	4.671
chr1	39578590	39578791	2.87076	5.53204	9.0909	5.39895
chr1	39579277	39579478	1.67829	11.9009	9.86277	2.60848
chr1	39590302	39590503	1.81079	7.11262	7.11835	4.00371
chr1	39602545	39602746	1.98745	1.02273	5.44597	4.671
chr1	39614511	39614712	2.07578	1.85951	2.44425	2.06252
chr1	39636217	39636418	1.50163	6.27584	4.50257	4.30703
chr1	39761207	39761408	1.05997	1.81302	6.21783	3.09378
chr1	39762121	39762322	0.971642	3.76551	6.04631	4.85299
chr1	39922740	39922941	3.9749	3.62604	4.50257	2.66914
chr1	43462787	43462988	1.72246	3.62604	3.68782	2.00186
chr1	43507907	43508108	1.23664	6.13638	4.80274	1.4559
chr1	43521010	43521211	1.01581	2.69629	4.54545	3.03312
chr1	45881501	45881702	1.32497	10.1808	8.23327	3.57908
chr1	46864323	46864524	1.32497	4.5558	3.68782	5.58093
chr1	46873810	46874011	6.62483	7.9494	5.18868	5.21696
chr1	51789426	51789627	4.63738	8.73969	7.9331	5.70226
chr1	52765300	52765501	4.94654	21.9422	7.37564	5.94491
chr1	53742175	53742376	1.94328	6.88018	5.40308	1.33457
chr1	53774079	53774280	9.27476	13.249	11.8782	8.43206
chr1	53823885	53824086	2.91493	28.0321	17.1526	5.21696
chr1	53851427	53851628	5.3882	25.4753	15.6518	5.33828
chr1	53855772	53855973	3.26825	5.90394	5.23156	1.4559
chr1	54523823	54524024	1.63413	12.0403	3.94511	2.24451
chr1	54563999	54564200	3.31242	8.22833	11.5352	2.79047
chr1	55506474	55506675	0.971642	6.46179	3.51629	2.85113
chr1	55507120	55507321	0.839145	8.27482	4.80274	1.51656
chr1	55807011	55807212	4.15156	4.9277	4.33104	4.48901
chr1	55808790	55808991	2.60577	4.83472	6.60377	2.79047
chr1	58774056	58774257	0.839145	5.71799	5.78902	2.54782
chr1	59316634	59316835	0.220828	7.39155	7.33276	5.09564
chr1	60173226	60173427	0.927476	4.13741	2.44425	1.21325
chr1	60745745	60745946	2.47327	11.25	6.08919	1.88053
chr1	60941372	60941573	4.23989	54.4371	26.4151	7.21882
chr1	60960670	60960871	1.32497	2.18492	3.21612	4.91365
chr1	62720317	62720518	6.18318	10.8781	14.2367	6.30888
chr1	62721431	62721632	3.53324	13.8533	10.8919	3.88239
chr1	64338731	64338932	4.68155	12.1798	10.9777	3.7004
chr1	64374767	64374968	4.1074	8.46077	8.66209	6.43021
chr1	64876322	64876523	1.32497	8.08887	8.4048	4.54967
chr1	64927505	64927706	3.35658	6.50828	13.1218	6.55153
chr1	64928615	64928816	4.63738	11.343	10.0343	3.15444
chr1	66816082	66816283	4.76988	7.62399	7.54716	3.82173
chr1	73997872	73998073	0.0441655	30.7284	8.14751	2.97245
chr1	74375031	74375232	5.2557	5.02068	10.5489	5.70226
chr1	74381519	74381720	2.87076	6.22936	12.1784	6.24822
chr1	74387007	74387208	1.67829	2.23141	4.50257	1.88053
chr1	74712636	74712837	1.2808	4.97419	2.48713	1.39523
chr1	77280768	77280969	1.54579	5.57853	7.84734	5.6416
chr1	80451917	80452118	3.17992	3.53307	2.40137	2.06252
chr1	84251264	84251465	2.4291	5.16014	4.6741	1.51656
chr1	84302881	84303082	4.1074	15.8988	8.36192	3.15444
chr1	84317884	84318085	6.97816	18.5951	18.9966	8.12875
chr1	84318712	84318913	2.5616	8.04238	6.7753	2.97245
chr1	84321516	84321717	8.56812	22.6395	15.0086	7.82544
chr1	84350347	84350548	9.67225	16.6426	20.8833	9.52399
chr1	84360174	84360375	1.98745	2.18492	6.64665	4.671
chr1	84363340	84363541	3.62157	8.83267	14.2796	8.18941
chr1	84406979	84407180	8.61228	20.2687	20.1544	10.9799
chr1	84426781	84426982	4.32822	32.0765	21.1835	11.7685
chr1	84428706	84428907	2.16411	15.4339	6.08919	3.51842
chr1	84465048	84465249	2.29661	8.64672	10.6775	6.55153
chr1	86406370	86406571	4.19573	14.2252	10.2916	4.97431
chr1	86407042	86407243	1.36913	3.25414	4.28816	5.27762
chr1	86470517	86470718	2.51744	9.8554	8.23327	3.94305
chr1	87180957	87181158	1.81079	2.83575	8.14751	4.12504
chr1	87201392	87201593	0.485821	2.32439	4.41681	3.45775
chr1	87659329	87659530	2.60577	7.62399	4.41681	2.85113
chr1	87828368	87828569	3.93073	17.1075	11.4494	5.33828
chr1	87849357	87849558	1.58996	16.7821	12.9074	4.00371
chr1	89569069	89569270	1.01581	6.04341	4.6741	5.33828
chr1	89570565	89570766	1.23664	1.30166	4.93139	4.36769
chr1	91024041	91024242	3.26825	7.01965	7.50428	3.09378
chr1	91251530	91251731	2.47327	6.46179	7.33276	2.24451
chr1	92082829	92083030	0.883311	6.92667	5.23156	4.06438
chr1	92216281	92216482	2.73826	17.2469	10.5918	5.52027
chr1	94053546	94053747	1.32497	3.57956	3.259	2.79047
chr1	95381243	95381444	3.35658	15.0155	9.69125	3.88239
chr1	95450924	95451125	5.65319	39.4216	14.494	3.51842
chr1	95657326	95657527	3.53324	24.5455	12.8216	7.03683
chr1	95666290	95666491	1.10414	4.41633	3.04459	2.48716
chr1	97659494	97659695	2.73826	10.0878	7.11835	2.7298
chr1	97672980	97673181	6.27151	18.1767	11.6638	4.42835
chr1	98038355	98038556	3.57741	7.76345	7.9331	2.79047
chr1	105787123	105787324	3.79824	7.85643	6.64665	3.45775
chr1	106231499	106231700	4.85821	12.6912	6.00343	3.2151
chr1	120099592	120099793	2.47327	10.2738	13.2075	6.85484
chr1	125454588	125454789	2.38494	11.8544	12.3928	6.36954
chr1	125466741	125466942	4.23989	31.6581	13.8079	10.4946
chr1	125470880	125471081	3.26825	21.8492	9.43396	6.36954
chr1	125473288	125473489	2.11995	19.1065	11.7496	6.73352
chr1	125560224	125560425	1.23664	3.20765	3.68782	3.33643
chr1	125577079	125577280	0.883311	10.4133	8.44768	6.61219
chr1	127219280	127219481	1.89912	10.6457	9.77701	6.30888
chr1	127225210	127225411	1.67829	5.43906	3.13036	3.94305
chr1	127278484	127278685	1.50163	3.62604	3.77358	3.7004
chr1	128004505	128004706	2.87076	7.53101	5.57461	4.61034
chr1	128016185	128016386	7.77314	13.8998	14.1509	6.18756
chr1	128705099	128705300	0.883311	10.2738	4.97427	4.54967
chr1	128724540	128724741	3.70991	15.2015	6.34648	2.97245
chr1	131084177	131084378	2.51744	18.781	7.67581	3.09378
chr1	131103795	131103996	11.3947	32.03	25.6432	9.03869
chr1	131110879	131111080	10.2464	15.3874	9.64836	3.15444
chr1	131276978	131277179	2.51744	8.41428	16.5094	6.30888
chr1	131560664	131560865	2.60577	8.18184	9.94854	5.52027
chr1	131679609	131679810	2.60577	8.64672	6.13207	4.00371
chr1	131691497	131691698	12.1014	14.1323	13.9365	10.6159
chr1	131700487	131700688	2.95909	14.1323	10.4631	6.85484
chr1	131703566	131703767	8.25896	12.5052	11.8353	5.58093
chr1	131761482	131761683	2.4291	2.6498	5.8319	4.36769
chr1	131866372	131866573	2.03161	5.20663	2.95883	1.27391
chr1	132133614	132133815	2.34077	5.11365	7.9331	4.671
chr1	134065466	134065667	3.44491	4.09092	5.91766	3.88239
chr1	134093919	134094120	2.4291	5.81097	8.83361	6.61219
chr1	134405551	134405752	1.54579	4.9277	2.18696	0.727948
chr1	134420170	134420371	5.03487	5.02068	4.71698	3.27577
chr1	135619979	135620180	3.09159	13.5744	11.578	7.52213
chr1	135631582	135631783	5.69736	15.1085	20.1972	9.16001
chr1	135633951	135634152	1.45746	12.9236	13.8936	9.76663
chr1	135659625	135659826	2.87076	6.92667	5.74614	3.57908
chr1	136581962	136582163	2.87076	12.4122	5.48885	3.63974
chr1	136608972	136609173	2.64993	6.46179	6.90394	2.24451
chr1	136683952	136684153	1.76662	18.2232	9.17667	4.54967
chr1	138136472	138136673	3.66574	35.7491	19.7255	11.6472
chr1	138153236	138153437	2.16411	10.4133	5.8319	1.81987
chr1	138159014	138159215	1.01581	4.41633	6.60377	5.03497
chr1	138175270	138175471	4.59322	16.4567	11.8353	3.51842
chr1	138192065	138192266	1.32497	4.41633	7.03259	3.39709
chr1	138243977	138244178	3.75407	6.13638	6.64665	5.88425
chr1	138322744	138322945	3.09159	8.27482	8.66209	3.57908
chr1	143916592	143916793	6.18318	10.9711	5.44597	6.24822
chr1	143918457	143918658	3.66574	8.64672	6.43224	2.91179
chr1	144002866	144003067	2.82659	16.0848	7.97598	3.27577
chr1	144200605	144200806	11.483	30.0311	19.94	12.5571
chr1	144202945	144203146	4.76988	7.9494	8.61921	5.76292
chr1	151250829	151251030	6.05068	6.22936	6.56089	4.85299
chr1	151287576	151287777	2.60577	10.2273	9.64836	2.66914
chr1	151686776	151686977	2.87076	11.343	11.7067	6.43021
chr1	152796881	152797082	1.36913	7.15911	5.8319	1.63788
chr1	152807693	152807894	3.40075	4.32336	8.27615	4.1857
chr1	152832446	152832647	1.67829	3.57956	4.33104	3.2151
chr1	153752665	153752866	1.72246	33.4712	18.6106	10.1913
chr1	153796167	153796368	4.37239	12.6912	10.0343	4.85299
chr1	153803593	153803794	2.95909	8.55374	8.53344	5.76292
chr1	153910479	153910680	0.353324	5.25311	3.00171	1.81987
chr1	153913992	153914193	1.85495	6.36882	2.83019	2.91179
chr1	154006178	154006379	3.35658	10.1343	7.24699	2.48716
chr1	155050265	155050466	3.13575	14.8761	21.741	12.3145
chr1	155051242	155051443	1.89912	2.2779	6.17495	3.39709
chr1	155059562	155059763	3.00326	1.58058	3.34477	2.18384
chr1	155096713	155096914	1.81079	10.5062	6.38936	1.4559
chr1	155494492	155494693	1.81079	5.20663	3.34477	3.39709
chr1	156459708	156459909	0.574152	3.30063	3.98799	4.79232
chr1	156468698	156468899	2.64993	5.76448	8.10463	3.2151
chr1	156471138	156471339	5.1232	17.2934	9.73413	8.91736
chr1	156471652	156471853	1.50163	6.64775	6.94682	4.54967
chr1	156615661	156615862	0.971642	3.62604	4.80274	2.85113
chr1	156996629	156996830	1.4133	7.43804	5.87478	2.36583
chr1	157008213	157008414	2.73826	5.53204	4.03087	3.2151
chr1	157039086	157039287	2.60577	4.27687	3.30188	1.15258
chr1	157048210	157048411	0.839145	3.57956	3.34477	2.06252
chr1	160013081	160013282	1.98745	8.46077	5.74614	2.00186
chr1	160233913	160234114	0.618318	5.11365	3.21612	0.485299
chr1	162565074	162565275	3.53324	7.80994	7.80445	4.42835
chr1	163383702	163383903	2.87076	5.85745	6.86106	5.33828
chr1	165766644	165766845	0.132497	6.97316	3.55917	2.7298
chr1	166138241	166138442	0.750814	3.99794	5.66037	6.06623
chr1	166429962	166430163	5.74152	15.8988	11.1921	8.31074
chr1	166793154	166793355	1.76662	2.92873	7.20411	8.79604
chr1	167339166	167339367	0.574152	8.50725	2.1012	1.4559
chr1	170795849	170796050	1.94328	11.0176	8.70497	4.91365
chr1	171171304	171171505	2.64993	5.16014	5.06003	2.97245
chr1	171183830	171184031	3.13575	7.5775	5.27444	2.85113
chr1	171184412	171184613	4.81404	10.9246	3.7307	5.45961
chr1	171231880	171232081	1.54579	6.13638	3.94511	2.36583
chr1	171234603	171234804	1.94328	6.69423	6.26072	3.57908
chr1	171410293	171410494	5.56486	13.7604	7.41852	7.15815
chr1	171558742	171558943	1.23664	7.29857	6.13207	2.00186
chr1	171619148	171619349	1.89912	9.62296	11.2779	4.42835
chr1	171619791	171619992	0.0883311	8.50725	1.75815	1.63788
chr1	171631582	171631783	6.27151	78.3318	45.9691	16.3182
chr1	171632558	171632759	1.01581	8.83267	2.95883	0.970597
chr1	171637192	171637393	1.4133	9.57647	8.4048	3.27577
chr1	171646474	171646675	3.13575	22.1282	14.7942	5.39895
chr1	171649015	171649216	3.70991	11.6684	6.21783	1.88053
chr1	171658612	171658813	4.15156	6.78721	5.18868	3.09378
chr1	172347470	172347671	1.10414	5.25311	6.64665	2.12318
chr1	172455405	172455606	1.19247	20.8265	9.17667	2.91179
chr1	172456009	172456210	6.5365	18.5486	13.8079	7.09749
chr1	172470086	172470287	3.66574	9.99486	11.2779	5.39895
chr1	172475219	172475420	1.89912	5.20663	6.81818	4.671
chr1	172566254	172566455	3.22408	12.8306	14.4082	6.18756
chr1	172590508	172590709	1.63413	6.60126	6.17495	3.03312
chr1	173741765	173741966	3.31242	16.2242	13.1218	4.24636
chr1	173961572	173961773	2.4291	5.85745	7.84734	2.85113
chr1	174040911	174041112	3.44491	19.5713	14.6655	5.09564
chr1	177569683	177569884	1.4133	4.88121	7.24699	5.76292
chr1	177714003	177714204	4.1074	13.249	6.81818	6.18756
chr1	180261082	180261283	5.52069	6.27584	10.9777	4.79232
chr1	180263482	180263683	8.83311	19.1994	17.8816	6.1269
chr1	180296206	180296407	2.20828	4.46282	6.04631	5.58093
chr1	180302835	180303036	1.23664	3.57956	10.4202	6.67286
chr1	180330269	180330470	1.94328	7.5775	5.18868	2.36583
chr1	180403778	180403979	2.47327	7.85643	9.17667	4.61034
chr1	180417195	180417396	4.81404	10.3203	13.9794	11.4045
chr1	180427746	180427947	1.85495	30.0776	19.6398	2.54782
chr1	180431955	180432156	1.36913	4.1839	6.94682	1.63788
chr1	180587784	180587985	4.50489	3.3936	4.97427	2.00186
chr1	180601850	180602051	3.35658	19.5713	18.9537	4.61034
chr1	180848935	180849136	1.32497	5.20663	5.53173	2.48716
chr1	181247262	181247463	6.5365	12.3192	10.7633	5.21696
chr1	181257093	181257294	1.63413	2.83575	2.48713	2.48716
chr1	181257806	181258007	0.839145	10.1808	13.8079	3.03312
chr1	182283368	182283569	1.19247	3.90497	5.61749	2.60848
chr1	182325927	182326128	4.72571	18.3162	9.86277	4.671
chr1	182506744	182506945	4.68155	4.64877	5.70326	5.33828
chr1	182953732	182953933	2.64993	5.85745	6.00343	0.909935
chr1	190998140	190998341	1.72246	6.97316	5.78902	5.27762
chr1	191193720	191193921	1.2808	7.29857	6.00343	3.2151
chr1	191197947	191198148	9.14227	82.2833	54.2881	29.1179
chr1	191199194	191199395	0.574152	6.27584	4.41681	2.79047
chr1	191201341	191201542	2.64993	16.5031	10.7633	4.00371
chr1	191230626	191230827	11.8364	57.7378	41.6381	24.6289
chr1	191242154	191242355	1.4133	2.69629	6.21783	4.24636
chr1	191250150	191250351	3.44491	6.08989	8.23327	3.94305
chr1	191250927	191251128	0.529987	13.8069	13.9794	5.70226
chr1	191254535	191254736	3.44491	2.92873	7.11835	3.94305
chr1	191259202	191259403	0.839145	4.60229	4.33104	2.18384
chr1	191557247	191557448	1.85495	5.34609	3.90223	2.30517
chr1	191559909	191560110	0.971642	4.83472	4.58833	1.69855
chr1	191662280	191662481	0.662483	2.74278	7.28988	8.61405
chr1	193002449	193002650	3.9749	7.25209	6.56089	4.06438
chr1	194995324	194995525	3.09159	12.4122	17.9674	6.85484
chr10	7833689	7833890	3.13575	7.67048	6.13207	3.09378
chr10	7834435	7834636	0.883311	3.3936	2.40137	0.727948
chr10	7835126	7835327	0.971642	5.71799	4.2024	1.03126
chr10	7841899	7842100	6.09484	27.5207	25.2144	9.22067
chr10	7847194	7847395	5.1232	7.5775	4.15952	1.39523
chr10	8059717	8059918	2.11995	4.13741	2.74442	0.121325
chr10	8065818	8066019	2.38494	5.90394	6.00343	1.81987
chr10	8067029	8067230	6.18318	15.3874	9.99142	3.03312
chr10	8874042	8874243	1.4133	6.55477	2.61578	2.30517
chr10	10287461	10287662	2.16411	11.343	22.3842	22.4451
chr10	13982980	13983181	0.839145	1.30166	2.87307	1.4559
chr10	17660911	17661112	3.88657	10.2273	6.90394	4.42835
chr10	17683923	17684124	1.58996	4.13741	3.21612	0.727948
chr10	17697970	17698171	2.11995	4.36985	4.37393	3.88239
chr10	17788053	17788254	8.65645	23.9412	14.4082	5.09564
chr10	18941618	18941819	0.574152	6.41531	5.61749	2.12318
chr10	21566174	21566375	4.28406	6.27584	5.78902	5.21696
chr10	21609562	21609763	2.4291	14.3182	30.2744	30.6345
chr10	21946639	21946840	2.91493	4.97419	8.31903	3.76106
chr10	25318469	25318670	4.46072	15.1085	17.9674	6.30888
chr10	25331820	25332021	3.75407	12.4122	11.235	8.18941
chr10	26762601	26762802	2.60577	6.78721	4.37393	1.33457
chr10	26780693	26780894	1.85495	20.8265	5.27444	4.00371
chr10	26797395	26797596	3.35658	8.69321	4.93139	2.54782
chr10	26799637	26799838	4.1074	13.0631	14.0652	5.33828
chr10	26836593	26836794	2.60577	17.2934	8.36192	4.00371
chr10	34128648	34128849	1.01581	9.8554	4.28816	3.2151
chr10	37190177	37190378	5.3882	44.3028	22.8988	10.1913
chr10	37195036	37195237	1.05997	19.5713	15.6089	6.67286
chr10	37232154	37232355	2.11995	28.3575	21.2264	11.6472
chr10	37236045	37236246	10.2022	18.4556	16.1235	3.15444
chr10	37342677	37342878	4.06323	28.3575	7.37564	2.06252
chr10	37359063	37359264	3.13575	6.04341	6.34648	3.82173
chr10	40093639	40093840	5.16737	6.55477	4.58833	4.12504
chr10	40128640	40128841	4.59322	9.20457	8.14751	6.00557
chr10	40275971	40276172	2.64993	7.62399	3.77358	3.33643
chr10	40358180	40358381	2.78243	17.8978	5.14579	2.30517
chr10	40448087	40448288	1.89912	5.34609	2.5729	0.909935
chr10	40448564	40448765	1.2808	13.9463	3.55917	2.7298
chr10	41477229	41477430	1.32497	3.71902	5.23156	3.45775
chr10	41882943	41883144	3.00326	10.4133	7.9331	1.4559
chr10	51451540	51451741	1.72246	7.11262	4.75986	2.91179
chr10	51454019	51454220	9.40726	41.653	36.8353	19.048
chr10	51455877	51456078	4.06323	25.8472	27.6158	15.2262
chr10	51480494	51480695	3.22408	18.0372	20.2401	8.79604
chr10	51490796	51490997	5.78569	21.3379	18.8679	9.16001
chr10	57690193	57690394	3.93073	21.4773	6.64665	6.67286
chr10	57721092	57721293	0.839145	5.02068	2.44425	1.57722
chr10	57721559	57721760	1.2808	14.0393	3.00171	3.51842
chr10	57727661	57727862	1.72246	10.9246	7.07547	2.54782
chr10	60209397	60209598	2.91493	3.06819	9.21955	8.91736
chr10	60260708	60260909	4.41655	5.43906	17.7101	8.67471
chr10	60262534	60262735	2.25244	2.83575	5.23156	3.94305
chr10	60269055	60269256	2.78243	2.41736	3.68782	4.73166
chr10	60273473	60273674	2.34077	11.25	12.1784	4.00371
chr10	60273962	60274163	2.64993	6.36882	8.49056	3.27577
chr10	60362294	60362495	1.36913	4.88121	2.18696	1.4559
chr10	60367475	60367676	1.67829	13.7604	12.0069	3.39709
chr10	60398513	60398714	4.85821	7.11262	7.76157	6.1269
chr10	60739735	60739936	3.04742	2.2779	2.91595	2.00186
chr10	60744945	60745146	1.19247	6.04341	6.90394	3.03312
chr10	61474430	61474631	2.91493	7.2056	2.91595	2.12318
chr10	62945297	62945498	1.4133	19.1529	16.4665	4.12504
chr10	62948640	62948841	1.89912	6.32233	8.23327	5.88425
chr10	63176545	63176746	2.25244	14.2252	5.3602	2.06252
chr10	69211665	69211866	2.78243	11.7149	10.0343	5.58093
chr10	70195413	70195614	0.662483	3.62604	2.5729	0.970597
chr10	75170532	75170733	1.94328	5.6715	9.04802	3.82173
chr10	76257718	76257919	1.01581	3.44009	3.30188	1.4559
chr10	77206735	77206936	3.35658	3.16117	3.47341	2.54782
chr10	77522038	77522239	3.31242	4.32336	3.68782	2.00186
chr10	77531072	77531273	0.927476	1.85951	8.57632	5.70226
chr10	77536777	77536978	3.40075	7.80994	8.91938	9.76663
chr10	77545025	77545226	4.32822	4.50931	9.26243	5.27762
chr10	77551059	77551260	3.44491	5.6715	9.5626	5.1563
chr10	78465656	78465857	2.16411	6.97316	4.07375	1.4559
chr10	78471072	78471273	1.98745	3.20765	6.34648	2.12318
chr10	79928283	79928484	0.176662	4.36985	2.83019	1.21325
chr10	79940818	79941019	1.85495	3.30063	8.49056	2.60848
chr10	79961399	79961600	3.09159	5.16014	5.48885	2.85113
chr10	80695271	80695472	2.38494	6.13638	6.73241	4.48901
chr10	80696005	80696206	0.750814	4.74175	5.61749	2.06252
chr10	81356386	81356587	3.93073	4.88121	3.81646	1.21325
chr10	83101558	83101759	3.57741	4.97419	3.47341	3.51842
chr10	84335512	84335713	3.35658	6.13638	1.71526	1.03126
chr10	84338824	84339025	4.23989	14.5507	12.0069	4.73166
chr10	88333619	88333820	1.1483	7.53101	5.91766	2.60848
chr10	89443224	89443425	2.5616	6.22936	10.7633	7.76478
chr10	89453902	89454103	3.44491	4.60229	4.37393	1.09192
chr10	89599332	89599533	4.81404	10.5527	11.0206	3.76106
chr10	93124394	93124595	2.03161	4.27687	5.06003	5.21696
chr10	93261152	93261353	2.51744	6.41531	5.61749	2.60848
chr10	93268348	93268549	3.79824	11.1106	9.43396	3.03312
chr10	93364987	93365188	0.662483	5.85745	4.33104	3.51842
chr10	93484716	93484917	2.20828	8.08887	4.75986	0.849273
chr10	94356860	94357061	1.1483	4.13741	3.38765	3.03312
chr10	94378350	94378551	2.34077	8.46077	6.13207	3.15444
chr10	94417761	94417962	2.34077	8.64672	5.91766	2.30517
chr10	94474333	94474534	3.75407	7.67048	6.51801	7.4008
chr10	94505317	94505518	1.94328	7.62399	9.17667	5.94491
chr10	95677561	95677762	2.64993	7.62399	4.41681	1.75921
chr10	96173025	96173226	4.72571	12.7841	6.21783	2.42649
chr10	96181485	96181686	3.57741	6.78721	9.90565	6.06623
chr10	96185715	96185916	3.13575	11.5754	12.693	7.70412
chr10	96188181	96188382	1.63413	6.74072	2.83019	2.79047
chr10	96188854	96189055	1.58996	7.85643	5.40308	0.727948
chr10	96263708	96263909	3.35658	10.8316	8.57632	4.73166
chr10	96264548	96264749	2.11995	7.01965	4.24528	2.48716
chr10	96274110	96274311	4.37239	8.08887	8.66209	3.09378
chr10	96280322	96280523	2.07578	8.04238	8.31903	4.24636
chr10	96332866	96333067	2.4291	7.67048	8.19039	3.76106
chr10	96338162	96338363	3.13575	17.6653	18.0532	7.34014
chr10	96351466	96351667	4.46072	18.2232	15.8662	9.70597
chr10	96374346	96374547	3.22408	9.71594	10.506	5.1563
chr10	96377639	96377840	2.34077	5.06716	9.04802	5.09564
chr10	96435202	96435403	3.17992	9.34403	8.31903	2.60848
chr10	96620221	96620422	2.29661	15.0155	4.41681	2.18384
chr10	96828958	96829159	0.79498	5.85745	3.21612	2.7298
chr10	96871537	96871738	0.883311	3.44009	4.93139	4.54967
chr10	97282976	97283177	4.15156	15.8523	7.59005	6.79418
chr10	98744245	98744446	2.82659	11.6219	7.84734	5.33828
chr10	98880103	98880304	3.04742	5.76448	6.21783	4.24636
chr10	98880781	98880982	4.81404	20.5476	11.2779	4.06438
chr10	98881672	98881873	3.26825	14.6901	10.2058	5.6416
chr10	99130706	99130907	1.2808	4.13741	3.68782	1.88053
chr10	99250894	99251095	3.93073	7.01965	6.60377	5.1563
chr10	99262923	99263124	4.23989	8.27482	3.64494	3.03312
chr10	99459894	99460095	4.76988	25.3358	20.283	11.4045
chr10	99460874	99461075	2.60577	10.6457	9.30531	3.39709
chr10	99461706	99461907	3.57741	6.32233	5.44597	2.36583
chr10	99467622	99467823	2.34077	7.76345	3.85935	2.24451
chr10	111119344	111119545	5.69736	10.5527	7.97598	6.00557
chr10	111126982	111127183	0.971642	10.0414	11.6638	11.2225
chr10	111127543	111127744	4.90238	7.2056	12.1355	9.64531
chr10	111365228	111365429	4.54905	8.18184	5.8319	2.79047
chr10	111389984	111390185	0.927476	2.83575	5.06003	4.79232
chr10	111446323	111446524	1.10414	11.9938	4.50257	3.03312
chr10	111994153	111994354	1.2808	23.2904	19.4254	7.76478
chr10	111996623	111996824	1.89912	16.5031	14.7513	7.94677
chr10	112002653	112002854	0.971642	4.5558	4.8885	1.94119
chr10	112139917	112140118	2.51744	10.5527	5.27444	1.4559
chr10	117277877	117278078	0.883311	5.43906	6.26072	2.18384
chr10	117282247	117282448	2.60577	4.60229	4.2024	2.85113
chr10	117288310	117288511	2.82659	27.5672	18.825	10.7372
chr10	117301951	117302152	14.7955	54.1117	16.8096	11.5258
chr10	117899418	117899619	0.39749	6.18287	4.28816	0.727948
chr10	117906614	117906815	0.529987	2.32439	4.63121	4.671
chr10	117940670	117940871	0.883311	10.9711	2.27273	1.81987
chr10	117953008	117953209	4.54905	31.3327	11.964	4.671
chr10	118052077	118052278	2.78243	8.50725	7.41852	3.82173
chr10	118053182	118053383	3.09159	6.50828	4.84562	2.85113
chr10	118085088	118085289	1.85495	25.3823	10.8919	4.85299
chr10	118096289	118096490	3.66574	6.74072	9.0909	4.12504
chr10	118097997	118098198	9.31893	22.5001	26.3293	8.73538
chr10	118103368	118103569	2.4291	2.60331	5.27444	1.63788
chr10	120163569	120163770	3.57741	12.8771	9.00514	7.46147
chr10	120429245	120429446	3.93073	2.88224	4.80274	3.94305
chr10	120616483	120616684	2.6941	44.4423	27.5729	13.9523
chr10	120625546	120625747	1.81079	3.25414	4.03087	4.671
chr10	120628263	120628464	3.17992	5.90394	6.56089	4.54967
chr10	121366036	121366237	5.2557	6.08989	6.60377	1.81987
chr10	121374678	121374879	1.67829	5.02068	5.01715	2.97245
chr10	121496791	121496992	5.56486	4.83472	4.41681	2.60848
chr10	121591148	121591349	2.29661	4.41633	5.14579	3.27577
chr10	121596711	121596912	2.60577	6.92667	5.78902	3.63974
chr10	121603631	121603832	2.16411	11.436	9.43396	7.15815
chr10	121630263	121630464	4.06323	7.43804	5.01715	1.88053
chr10	122736816	122737017	2.4291	9.71594	5.23156	2.97245
chr10	125390052	125390253	1.85495	8.87916	4.97427	2.66914
chr10	125745029	125745230	0.971642	6.08989	3.34477	1.27391
chr10	125749077	125749278	0.132497	4.23038	2.87307	0.909935
chr10	127323579	127323780	2.73826	3.99794	3.98799	2.54782
chr10	127481501	127481702	0.883311	3.48658	4.6741	1.94119
chr10	127594592	127594793	4.54905	6.55477	5.61749	5.6416
chr10	127595970	127596171	0.264993	5.6715	5.40308	3.88239
chr10	127596742	127596943	3.00326	4.83472	7.80445	7.52213
chr10	127597393	127597594	3.00326	4.09092	6.60377	5.1563
chr10	127604582	127604783	2.87076	3.90497	4.8885	2.7298
chr10	127631975	127632176	2.6941	7.43804	11.235	10.4946
chr10	127642858	127643059	0.927476	1.48761	2.44425	2.60848
chr10	128373252	128373453	3.26825	14.5971	7.89022	4.06438
chr10	128535848	128536049	2.16411	7.99589	5.27444	2.00186
chr10	128779567	128779768	2.6941	10.3203	13.5935	6.73352
chr11	3247427	3247628	2.95909	5.99692	5.87478	5.76292
chr11	4195706	4195907	2.47327	7.53101	10.3345	4.00371
chr11	6000523	6000724	1.05997	1.99897	5.01715	1.88053
chr11	6560984	6561185	1.05997	10.9246	7.24699	4.30703
chr11	6586738	6586939	3.75407	4.13741	3.00171	1.15258
chr11	8688966	8689167	3.57741	8.08887	9.00514	2.91179
chr11	8700840	8701041	0.220828	2.2779	3.08748	0.970597
chr11	8701896	8702097	0.971642	3.90497	4.71698	2.85113
chr11	8709575	8709776	0.618318	10.4133	3.47341	3.63974
chr11	11785612	11785813	0.971642	7.48452	5.44597	2.36583
chr11	16669868	16670069	2.78243	5.39258	5.78902	3.33643
chr11	16670421	16670622	0.706649	6.50828	6.9897	4.73166
chr11	20169103	20169304	2.73826	12.5517	10.8919	2.85113
chr11	20532707	20532908	1.98745	4.83472	4.8885	1.63788
chr11	20741936	20742137	4.90238	19.8503	11.4923	3.33643
chr11	21046267	21046468	2.07578	11.8544	7.54716	2.12318
chr11	21048722	21048923	3.35658	5.62502	3.00171	0.545961
chr11	21082866	21083067	2.4291	6.36882	6.17495	3.03312
chr11	22813964	22814165	0.39749	6.64775	8.27615	3.27577
chr11	26586642	26586843	2.82659	10.7387	7.20411	3.39709
chr11	26601961	26602162	2.11995	14.4112	7.76157	2.42649
chr11	26640528	26640729	6.35984	13.5279	9.13378	4.61034
chr11	29808695	29808896	2.4291	6.78721	4.54545	2.12318
chr11	29874919	29875120	4.90238	16.4567	9.64836	9.22067
chr11	29879695	29879896	5.52069	35.0982	13.8079	8.3714
chr11	31736168	31736369	2.82659	6.50828	8.61921	5.09564
chr11	31796274	31796475	3.09159	6.64775	3.94511	5.03497
chr11	32349693	32349894	3.13575	4.88121	5.87478	2.48716
chr11	32542739	32542940	1.85495	2.41736	5.01715	5.76292
chr11	32565215	32565416	2.60577	2.69629	3.68782	4.42835
chr11	34773514	34773715	0.750814	6.32233	5.18868	2.24451
chr11	43385131	43385332	2.38494	5.11365	2.01544	1.21325
chr11	46076583	46076784	0.839145	7.71696	7.37564	2.79047
chr11	46120277	46120478	3.13575	5.06716	3.43053	1.94119
chr11	46127971	46128172	0.264993	3.57956	5.31732	1.69855
chr11	46436848	46437049	0.574152	10.1343	9.94854	3.82173
chr11	50224460	50224661	0.485821	3.20765	2.87307	2.54782
chr11	50369593	50369794	1.89912	4.78824	9.26243	4.85299
chr11	51637961	51638162	4.85821	4.74175	7.11835	2.24451
chr11	51921829	51922030	4.37239	14.7366	9.86277	5.82358
chr11	51931452	51931653	0.529987	3.16117	2.27273	0.78861
chr11	51931825	51932026	4.19573	8.27482	10.7204	4.12504
chr11	54091778	54091979	3.44491	7.5775	9.30531	7.64345
chr11	54492645	54492846	4.68155	9.43701	7.84734	3.2151
chr11	54618939	54619140	1.63413	10.3668	4.93139	2.60848
chr11	54626257	54626458	2.73826	24.9174	6.3036	3.45775
chr11	54627002	54627203	0.618318	14.6901	7.37564	1.94119
chr11	54649396	54649597	0.839145	25.7542	5.31732	0.909935
chr11	54691294	54691495	0.750814	6.22936	4.75986	4.12504
chr11	54812801	54813002	2.11995	6.60126	9.39107	5.58093
chr11	54934238	54934439	2.91493	2.97521	12.1355	6.36954
chr11	55097869	55098070	0.618318	8.22833	11.5352	4.61034
chr11	55208385	55208586	3.70991	10.5992	6.9897	3.7004
chr11	58959208	58959409	6.35984	28.6829	15.4374	6.18756
chr11	59541440	59541641	5.78569	29.1478	23.7564	9.52399
chr11	59542479	59542680	4.46072	60.1551	33.705	14.8623
chr11	60835166	60835367	3.00326	4.36985	4.63121	3.51842
chr11	61499210	61499411	3.26825	5.2996	5.01715	2.42649
chr11	61793450	61793651	1.58996	7.90291	3.47341	3.57908
chr11	61929342	61929543	2.51744	13.0631	7.67581	4.36769
chr11	61944183	61944384	1.72246	4.97419	3.51629	2.36583
chr11	62005054	62005255	1.50163	4.36985	1.41509	1.21325
chr11	62217779	62217980	2.60577	4.27687	9.13378	5.58093
chr11	62549888	62550089	2.64993	6.64775	5.23156	3.51842
chr11	63045863	63046064	0.79498	4.64877	7.07547	3.88239
chr11	63046484	63046685	6.35984	11.8079	13.9794	5.76292
chr11	63051224	63051425	6.58067	8.13535	9.13378	3.76106
chr11	67458351	67458552	1.4133	7.9494	4.33104	2.79047
chr11	67480335	67480536	2.25244	10.3668	4.75986	2.00186
chr11	67480733	67480934	1.36913	4.74175	5.31732	1.63788
chr11	67495188	67495389	3.13575	6.8337	8.83361	2.12318
chr11	67559690	67559891	4.59322	4.13741	8.53344	3.33643
chr11	67578075	67578276	4.59322	11.4825	5.18868	1.88053
chr11	67579170	67579371	2.87076	18.6416	10.3345	6.79418
chr11	67586448	67586649	2.47327	7.9494	8.36192	9.16001
chr11	67589020	67589221	2.82659	5.81097	7.50428	4.79232
chr11	68431320	68431521	1.4133	18.967	8.31903	1.69855
chr11	68445984	68446185	1.50163	7.48452	4.45969	2.91179
chr11	68458114	68458315	2.78243	10.1343	14.7513	5.76292
chr11	68467987	68468188	2.64993	7.39155	4.75986	1.81987
chr11	68474612	68474813	0.971642	3.62604	3.259	2.30517
chr11	69073498	69073699	3.44491	2.13844	3.68782	3.33643
chr11	69666123	69666324	5.60902	11.1571	10.5489	8.97802
chr11	69692282	69692483	1.32497	6.55477	8.57632	5.21696
chr11	70453490	70453691	0.750814	7.9494	2.61578	2.42649
chr11	70467910	70468111	5.29987	9.94837	16.2093	4.79232
chr11	70468760	70468961	1.36913	4.27687	4.11664	2.54782
chr11	70528679	70528880	1.10414	3.57956	7.28988	3.76106
chr11	70720609	70720810	6.05068	10.9711	10.8062	3.94305
chr11	71230784	71230985	5.43236	33.3317	33.6621	15.3476
chr11	74648057	74648258	4.72571	21.6168	15.6089	9.342
chr11	74839003	74839204	1.1483	5.39258	5.48885	4.12504
chr11	75137137	75137338	3.17992	5.2996	5.14579	2.54782
chr11	75533074	75533275	2.34077	5.76448	5.18868	2.7298
chr11	75541028	75541229	0.839145	14.7366	14.6226	5.76292
chr11	75549894	75550095	1.05997	4.78824	5.27444	3.82173
chr11	75564224	75564425	3.26825	4.32336	6.08919	3.2151
chr11	75566628	75566829	1.32497	13.435	7.76157	2.85113
chr11	75571265	75571466	3.13575	1.76653	6.64665	4.1857
chr11	75573248	75573449	1.63413	2.23141	11.0635	5.39895
chr11	75630686	75630887	2.64993	1.30166	1.67238	1.81987
chr11	77185025	77185226	2.78243	2.78926	3.85935	4.1857
chr11	77520688	77520889	2.87076	15.0155	11.1921	4.48901
chr11	77801370	77801571	0.79498	1.62707	6.94682	4.48901
chr11	78263254	78263455	0.353324	8.13535	3.85935	3.51842
chr11	78263735	78263936	1.63413	7.11262	4.71698	3.03312
chr11	79076577	79076778	0.750814	5.90394	5.31732	3.15444
chr11	79278610	79278811	4.76988	15.062	13.765	2.48716
chr11	79287553	79287754	4.46072	9.25106	10.2916	6.24822
chr11	79519955	79520156	3.66574	26.405	15.6518	6.00557
chr11	79523789	79523990	1.32497	4.23038	4.45969	2.12318
chr11	79526977	79527178	7.11065	19.7108	17.4528	9.09935
chr11	79528080	79528281	2.87076	7.11262	8.49056	2.66914
chr11	79530456	79530657	0.79498	15.341	12.2641	8.31074
chr11	80168699	80168900	2.20828	3.16117	4.71698	3.09378
chr11	80169667	80169868	1.45746	4.23038	6.04631	2.48716
chr11	80177319	80177520	1.36913	5.57853	6.38936	3.33643
chr11	82870137	82870338	3.26825	15.7593	9.99142	4.24636
chr11	83039191	83039392	1.1483	9.4835	6.64665	4.85299
chr11	83040230	83040431	1.54579	5.76448	3.17324	2.42649
chr11	83045725	83045926	4.1074	19.0135	16.8954	11.1012
chr11	83550484	83550685	1.50163	8.97213	5.14579	1.21325
chr11	83572418	83572619	1.72246	23.5693	22.6844	5.6416
chr11	83577158	83577359	6.18318	11.3895	14.1938	5.88425
chr11	83578505	83578706	2.95909	4.69526	7.03259	1.33457
chr11	83593030	83593231	1.85495	6.41531	7.9331	3.45775
chr11	83618347	83618548	4.1074	11.343	17.6243	8.55339
chr11	83619128	83619329	3.93073	6.55477	7.76157	8.91736
chr11	83640269	83640470	5.07904	7.25209	8.8765	3.94305
chr11	83648417	83648618	1.67829	6.13638	4.11664	2.7298
chr11	83649872	83650073	2.5616	40.6303	26.7581	22.4451
chr11	83737389	83737590	7.50814	29.1943	14.6226	6.97617
chr11	85713393	85713594	1.50163	12.6912	5.14579	1.27391
chr11	86995815	86996016	3.8424	9.39052	5.78902	3.94305
chr11	87025442	87025643	2.51744	16.968	14.1938	5.52027
chr11	87756571	87756772	0.839145	1.906	1.6295	2.18384
chr11	88994306	88994507	3.35658	2.46385	3.08748	3.2151
chr11	89024348	89024549	4.68155	14.4112	13.4219	8.97802
chr11	89985249	89985450	3.93073	12.0868	5.44597	4.12504
chr11	93987952	93988153	3.44491	4.88121	8.14751	4.85299
chr11	93995106	93995307	2.73826	6.74072	7.84734	6.67286
chr11	94687289	94687490	4.63738	12.5982	6.04631	3.7004
chr11	94689057	94689258	3.13575	16.9215	6.47512	3.82173
chr11	94692593	94692794	6.44817	12.6447	10.2058	4.73166
chr11	95712055	95712256	1.50163	4.78824	4.28816	3.51842
chr11	97829971	97830172	3.13575	10.8781	12.0497	9.70597
chr11	97830729	97830930	0.309159	12.4122	11.0206	3.45775
chr11	97840977	97841178	0.706649	4.88121	8.06174	6.55153
chr11	98775864	98776065	1.72246	6.88018	7.41852	4.06438
chr11	98783499	98783700	1.67829	2.2779	3.55917	2.30517
chr11	98918284	98918485	1.36913	2.18492	2.65866	2.54782
chr11	100626712	100626913	4.90238	5.2996	4.84562	3.15444
chr11	101627365	101627566	1.58996	1.48761	1.50086	1.4559
chr11	101972123	101972324	0.971642	4.23038	6.13207	3.45775
chr11	101984111	101984312	2.51744	5.02068	3.68782	2.12318
chr11	102245239	102245440	2.20828	3.53307	5.53173	5.58093
chr11	102246390	102246591	3.75407	19.2459	13.8508	5.88425
chr11	102432165	102432366	1.32497	4.69526	5.31732	2.36583
chr11	103026953	103027154	3.70991	15.8058	12.7358	5.1563
chr11	104001165	104001366	5.91818	8.13535	9.21955	4.97431
chr11	104425027	104425228	2.64993	2.37087	4.63121	2.97245
chr11	106122799	106123000	6.62483	15.5734	12.6501	4.12504
chr11	106759087	106759288	3.44491	24.6385	14.7513	6.55153
chr11	107317965	107318166	3.26825	3.16117	8.66209	6.18756
chr11	109420101	109420302	0.220828	2.04546	4.03087	2.30517
chr11	110165969	110166170	6.93399	26.591	19.2967	10.0699
chr11	110698504	110698705	4.1074	8.27482	6.34648	4.06438
chr11	110993594	110993795	5.69736	8.55374	10.0343	9.342
chr11	111065245	111065446	0.839145	2.51034	5.01715	7.21882
chr11	111096747	111096948	4.37239	8.55374	6.38936	4.06438
chr11	111165026	111165227	2.20828	9.1116	6.7753	6.49087
chr11	111290640	111290841	3.79824	17.4329	13.4219	6.43021
chr11	113063304	113063505	1.72246	1.95248	3.13036	3.39709
chr11	114879780	114879981	5.1232	20.6406	12.4786	4.48901
chr11	114884844	114885045	2.95909	21.9887	15.5231	7.15815
chr11	114890132	114890333	2.34077	3.48658	4.71698	3.15444
chr11	114898169	114898370	3.53324	9.99486	11.8782	8.43206
chr11	114903322	114903523	0.883311	3.3936	9.47684	7.21882
chr11	114907666	114907867	3.8424	5.48555	6.43224	4.61034
chr11	114994928	114995129	1.50163	20.873	13.5506	5.52027
chr11	115004092	115004293	2.78243	7.01965	13.3362	6.85484
chr11	115048375	115048576	4.1074	13.0166	9.47684	4.48901
chr11	115071748	115071949	4.76988	11.25	6.7753	5.33828
chr11	115631045	115631246	4.54905	13.0631	12.9074	11.5865
chr11	115653307	115653508	1.01581	5.53204	5.74614	4.61034
chr11	115654097	115654298	1.72246	5.39258	6.08919	3.2151
chr11	115692895	115693096	6.00651	25.8472	24.0995	15.4082
chr11	115699388	115699589	0.883311	5.43906	7.9331	4.91365
chr11	115712406	115712607	1.32497	7.15911	2.83019	1.51656
chr11	116436808	116437009	1.01581	3.81199	5.57461	4.42835
chr11	118145789	118145990	3.66574	2.83575	3.08748	2.30517
chr11	118456886	118457087	2.60577	11.1571	5.57461	3.88239
chr11	118459230	118459431	3.04742	5.20663	4.50257	4.73166
chr11	119354837	119355038	2.51744	12.9236	13.765	5.82358
chr11	119709304	119709505	8.70061	22.686	18.3962	7.94677
chr11	119729457	119729658	1.76662	3.95146	3.43053	1.75921
chr11	119856727	119856928	7.72897	17.5724	20.7547	11.3439
chr11	120630560	120630761	0.971642	7.85643	8.91938	5.33828
chr11	121796112	121796313	4.94654	16.7356	26.8439	18.9266
chr12	3391434	3391635	3.88657	17.7118	7.33276	3.82173
chr12	3418863	3419064	3.48908	19.1529	5.70326	6.49087
chr12	3856148	3856349	1.85495	3.3936	7.76157	3.88239
chr12	3862350	3862551	2.95909	3.11468	4.28816	4.06438
chr12	4022825	4023026	6.5365	10.5527	4.97427	6.30888
chr12	8509767	8509968	0.79498	7.48452	9.60548	7.8861
chr12	8659821	8660022	1.76662	4.64877	2.48713	0.970597
chr12	8829503	8829704	1.19247	3.48658	6.94682	6.24822
chr12	8864941	8865142	4.72571	5.39258	9.04802	3.45775
chr12	12225733	12225934	3.35658	5.76448	3.60206	2.30517
chr12	12230248	12230449	2.29661	11.6684	6.26072	0.849273
chr12	12270596	12270797	1.50163	15.155	15.8662	5.58093
chr12	16877523	16877724	2.95909	8.04238	5.48885	2.42649
chr12	17679692	17679893	3.70991	8.73969	6.47512	3.63974
chr12	17770756	17770957	1.4133	3.34712	4.15952	2.60848
chr12	24492651	24492852	3.40075	8.27482	6.51801	3.45775
chr12	25207841	25208042	0.839145	5.90394	3.47341	4.12504
chr12	25213884	25214085	4.76988	4.41633	9.0909	4.00371
chr12	25281596	25281797	2.91493	23.3833	13.2933	7.64345
chr12	25301100	25301301	2.29661	2.55683	8.01886	6.79418
chr12	31996913	31997114	1.67829	9.80891	6.38936	3.45775
chr12	32306320	32306521	3.75407	25.5218	9.69125	2.60848
chr12	32459435	32459636	2.25244	6.97316	5.10291	2.60848
chr12	33311136	33311337	0.971642	11.3895	5.78902	4.42835
chr12	35038688	35038889	2.38494	8.18184	5.01715	0.545961
chr12	51865097	51865298	2.29661	5.57853	4.28816	4.42835
chr12	51977853	51978054	1.54579	9.29755	5.8319	2.85113
chr12	52049387	52049588	6.84566	38.4918	16.8954	18.6233
chr12	52628820	52629021	1.50163	1.72005	6.7753	8.61405
chr12	54404233	54404434	1.50163	9.43701	6.08919	4.48901
chr12	54405215	54405416	3.00326	6.46179	4.03087	2.91179
chr12	55488700	55488901	7.15482	66.5239	40.3516	15.9542
chr12	69447324	69447525	3.53324	11.8544	12.3928	7.27948
chr12	69447933	69448134	2.4291	10.2738	13.3791	7.4008
chr12	69458461	69458662	1.05997	6.64775	6.43224	5.88425
chr12	69486206	69486407	2.34077	4.60229	6.34648	3.82173
chr12	69502456	69502657	0.927476	2.83575	4.41681	2.60848
chr12	69537362	69537563	1.72246	18.4091	9.77701	7.4008
chr12	69539384	69539585	1.89912	6.88018	8.91938	2.06252
chr12	70695133	70695334	2.47327	4.1839	5.44597	4.48901
chr12	70698475	70698676	6.669	11.9009	9.34819	6.97617
chr12	70720543	70720744	2.6941	5.95043	4.2024	4.30703
chr12	71968680	71968881	5.1232	7.15911	5.8319	6.36954
chr12	71981387	71981588	2.5616	4.9277	2.53002	2.60848
chr12	76527632	76527833	5.87402	5.48555	6.3036	3.33643
chr12	76537516	76537717	4.81404	6.32233	9.51972	5.82358
chr12	76552422	76552623	0.618318	2.6498	4.28816	3.88239
chr12	78923877	78924078	6.18318	9.4835	7.28988	6.00557
chr12	79320890	79321091	2.11995	1.76653	3.85935	1.69855
chr12	80013743	80013944	2.03161	6.92667	5.53173	1.81987
chr12	81719252	81719453	2.25244	9.39052	10.0343	7.46147
chr12	81754709	81754910	0.927476	7.76345	5.23156	2.00186
chr12	81933645	81933846	0.750814	0.557853	3.7307	4.12504
chr12	81971881	81972082	4.28406	11.3895	9.17667	3.76106
chr12	82225841	82226042	4.15156	9.39052	7.07547	3.51842
chr12	83860758	83860959	3.48908	17.6189	6.68953	5.33828
chr12	83861968	83862169	4.68155	8.18184	3.17324	1.75921
chr12	84003940	84004141	2.4291	3.81199	5.27444	3.88239
chr12	84023162	84023363	6.404	7.85643	4.8885	2.85113
chr12	84748226	84748427	2.78243	11.7149	9.5626	6.43021
chr12	84752119	84752320	1.72246	5.34609	7.54716	5.1563
chr12	84846795	84846996	2.95909	9.06511	11.578	4.12504
chr12	85345697	85345898	5.87402	26.2191	10.4631	7.09749
chr12	85348436	85348637	3.53324	16.7821	13.9365	6.49087
chr12	85381708	85381909	7.02232	18.9205	16.5952	7.70412
chr12	85385731	85385932	6.00651	17.3864	17.1098	11.1012
chr12	85423968	85424169	2.51744	2.2779	4.37393	4.00371
chr12	85437675	85437876	3.66574	21.2914	16.5094	8.97802
chr12	85468682	85468883	3.48908	17.3399	13.5935	9.52399
chr12	85710774	85710975	3.44491	3.90497	5.53173	2.06252
chr12	85943011	85943212	3.13575	14.4577	6.94682	1.69855
chr12	85958513	85958714	3.22408	7.25209	2.35849	1.27391
chr12	86819296	86819497	3.04742	3.20765	9.30531	4.06438
chr12	86824250	86824451	1.76662	6.60126	6.17495	4.85299
chr12	86833906	86834107	0.971642	4.1839	6.47512	4.42835
chr12	86834533	86834734	4.32822	4.04443	4.45969	3.39709
chr12	86897201	86897402	9.89308	29.7521	16.0377	6.49087
chr12	86950577	86950778	4.06323	3.71902	3.55917	2.36583
chr12	91305907	91306108	2.4291	11.7614	6.43224	3.7004
chr12	100776081	100776282	3.8424	5.48555	7.41852	3.39709
chr12	100778370	100778571	3.66574	5.57853	5.18868	2.12318
chr12	102451578	102451779	11.3947	38.9567	20.1972	9.52399
chr12	104186200	104186401	2.47327	4.46282	7.97598	4.61034
chr12	110703361	110703562	1.98745	3.06819	4.28816	3.2151
chr12	110706928	110707129	4.06323	9.76242	7.07547	4.24636
chr12	111675231	111675432	1.36913	10.0878	5.06003	3.76106
chr12	111675814	111676015	0.883311	5.48555	4.07375	2.30517
chr12	112578795	112578996	0.132497	2.6498	5.57461	2.79047
chr12	112617276	112617477	6.18318	15.5269	13.3362	5.39895
chr12	112760429	112760630	1.45746	6.08989	4.33104	1.88053
chr12	112761576	112761777	1.89912	3.90497	3.00171	1.27391
chr12	112762157	112762358	3.57741	8.73969	6.81818	2.85113
chr12	113154050	113154251	0.529987	3.48658	8.27615	3.7004
chr12	115165561	115165762	1.2808	15.0155	4.63121	3.39709
chr12	115193546	115193747	1.67829	7.71696	3.38765	2.42649
chr12	116435315	116435516	1.32497	18.0837	7.24699	3.7004
chr12	117481131	117481332	6.404	35.0053	26.5437	14.8623
chr12	119484091	119484292	6.88982	15.6664	10.0343	9.52399
chr13	3526351	3526552	3.22408	7.15911	9.30531	2.60848
chr13	4771790	4771991	1.98745	22.4071	12.2641	12.4358
chr13	5444935	5445136	2.4291	4.64877	12.7358	7.4008
chr13	5604264	5604465	3.9749	5.95043	9.00514	7.34014
chr13	5614927	5615128	5.82985	12.8771	19.554	15.7115
chr13	5726169	5726370	2.51744	16.875	11.7496	6.67286
chr13	5778238	5778439	2.91493	14.4112	6.13207	1.33457
chr13	5785557	5785758	3.9749	8.73969	8.83361	3.03312
chr13	5789349	5789550	0.264993	3.71902	8.44768	6.24822
chr13	5802328	5802529	1.45746	4.60229	2.05832	0.727948
chr13	5804636	5804837	3.70991	55.3204	32.1183	15.5902
chr13	5837411	5837612	1.10414	4.5558	8.96226	6.55153
chr13	5845774	5845975	2.38494	13.8998	7.50428	3.7004
chr13	5863659	5863860	1.2808	6.74072	4.63121	2.97245
chr13	5870363	5870564	2.87076	8.60023	6.17495	3.45775
chr13	5871527	5871728	6.404	16.7356	14.3653	8.25008
chr13	5888455	5888656	2.34077	30.9608	15.1372	7.27948
chr13	10251824	10252025	0.927476	10.6922	6.60377	3.51842
chr13	12468630	12468831	2.20828	12.9236	9.17667	4.12504
chr13	13538702	13538903	3.48908	6.08989	8.4048	4.48901
chr13	17975924	17976125	2.91493	21.5238	16.2093	6.61219
chr13	19824274	19824475	2.73826	4.9277	4.8885	2.42649
chr13	20208052	20208253	6.75733	33.8896	12.0497	6.43021
chr13	20794005	20794206	5.16737	8.64672	7.20411	0.727948
chr13	21750451	21750652	2.73826	1.25517	1.07204	2.18384
chr13	24105388	24105589	5.34403	7.90291	10.7633	5.33828
chr13	24791460	24791661	9.45143	18.5021	18.2247	5.6416
chr13	24792501	24792702	7.9498	26.3121	25.0857	12.6178
chr13	24800257	24800458	0.883311	3.20765	2.74442	1.63788
chr13	24802456	24802657	1.50163	3.11468	3.17324	2.7298
chr13	28616684	28616885	3.09159	7.71696	6.13207	2.54782
chr13	28617567	28617768	1.67829	9.25106	9.30531	3.09378
chr13	29650946	29651147	1.81079	5.99692	5.10291	1.81987
chr13	29663400	29663601	0.529987	8.87916	2.74442	2.24451
chr13	32545519	32545720	5.56486	10.2738	4.33104	2.36583
chr13	34050608	34050809	2.91493	9.94837	12.0069	6.67286
chr13	34051689	34051890	2.51744	10.0878	12.0497	7.09749
chr13	34076840	34077041	2.38494	0.604341	2.01544	2.42649
chr13	37130762	37130963	2.03161	4.50931	7.37564	3.76106
chr13	38028044	38028245	2.11995	7.67048	7.24699	2.60848
chr13	41073918	41074119	2.51744	12.9236	4.37393	3.76106
chr13	45006029	45006230	2.16411	6.88018	8.27615	2.00186
chr13	45108981	45109182	9.45143	16.5496	19.2538	13.649
chr13	45391595	45391796	17.7545	6.13638	10.9348	4.36769
chr13	49213741	49213942	2.6941	2.78926	3.55917	3.33643
chr13	49242809	49243010	1.72246	3.44009	2.78731	2.54782
chr13	49252209	49252410	4.37239	33.8896	20.1972	10.6159
chr13	49253019	49253220	0.706649	4.78824	2.18696	1.81987
chr13	49272474	49272675	1.81079	2.41736	6.94682	4.671
chr13	49309174	49309375	3.00326	3.90497	4.6741	2.7298
chr13	49321495	49321696	4.54905	6.46179	4.24528	3.7004
chr13	49323186	49323387	2.87076	5.95043	2.40137	2.24451
chr13	51734694	51734895	6.80149	11.0641	8.91938	4.06438
chr13	51736659	51736860	0.706649	3.76551	3.00171	3.63974
chr13	51742935	51743136	2.38494	3.95146	7.54716	5.82358
chr13	51756666	51756867	1.67829	2.97521	6.26072	2.48716
chr13	51849000	51849201	3.13575	3.30063	6.68953	5.88425
chr13	51996306	51996507	4.50489	23.8017	18.0103	9.46332
chr13	52100100	52100301	5.03487	9.94837	8.66209	4.79232
chr13	52572580	52572781	3.48908	15.155	15.0086	4.97431
chr13	52575585	52575786	1.32497	5.11365	4.37393	4.00371
chr13	52596803	52597004	2.11995	5.11365	6.38936	2.97245
chr13	52603331	52603532	0.529987	5.43906	6.21783	4.30703
chr13	52615111	52615312	4.1074	7.76345	8.83361	4.54967
chr13	52636220	52636421	7.24315	6.8337	9.64836	2.24451
chr13	55369573	55369774	2.4291	3.06819	3.34477	4.91365
chr13	56173118	56173319	1.23664	5.6715	6.7753	2.91179
chr13	56183859	56184060	1.72246	10.6457	15.223	8.61405
chr13	56184413	56184614	2.03161	7.15911	6.90394	3.45775
chr13	56613563	56613764	4.1074	5.43906	9.04802	6.18756
chr13	58115415	58115616	2.34077	2.92873	5.14579	2.12318
chr13	58481317	58481518	2.64993	5.95043	7.37564	3.82173
chr13	60670605	60670806	2.11995	10.9246	15.0943	7.21882
chr13	60673117	60673318	2.5616	13.5279	6.00343	3.88239
chr13	63108760	63108961	4.23989	9.06511	7.33276	4.24636
chr13	63112176	63112377	2.95909	11.2965	4.71698	4.48901
chr13	64398167	64398368	3.17992	4.09092	11.4923	5.27762
chr13	64402094	64402295	6.97816	58.9	42.1955	19.3513
chr13	64408428	64408629	2.51744	5.57853	5.57461	4.85299
chr13	80940915	80941116	2.64993	5.25311	7.11835	4.61034
chr13	81136642	81136843	2.64993	11.9473	8.44768	4.1857
chr13	82949687	82949888	4.76988	10.3668	14.837	9.16001
chr13	83065339	83065540	0.927476	2.78926	6.90394	12.8604
chr13	83074338	83074539	6.44817	19.2459	14.1081	8.61405
chr13	83075972	83076173	1.89912	5.85745	4.80274	7.46147
chr13	83572036	83572237	3.93073	11.5754	11.3636	4.24636
chr13	83601913	83602114	2.91493	8.50725	5.3602	2.91179
chr13	83609273	83609474	4.59322	12.3192	7.84734	5.27762
chr13	93231154	93231355	2.95909	40.5838	17.1098	7.64345
chr13	93939584	93939785	0.39749	2.55683	5.61749	3.76106
chr13	94154542	94154743	2.07578	10.3668	8.79073	8.55339
chr13	94169351	94169552	1.45746	1.72005	3.259	5.45961
chr13	95888282	95888483	2.29661	3.95146	7.11835	5.39895
chr13	97548572	97548773	2.29661	7.90291	5.78902	3.33643
chr13	98683534	98683735	2.95909	13.6674	15.952	9.94862
chr13	98693064	98693265	3.04742	6.32233	4.6741	1.51656
chr13	102682612	102682813	3.26825	17.6653	2.78731	2.42649
chr13	102688158	102688359	3.70991	11.2965	7.11835	2.7298
chr13	102693306	102693507	4.37239	10.5527	9.69125	6.00557
chr13	102886265	102886466	1.94328	8.36779	4.75986	3.2151
chr13	106813311	106813512	3.00326	5.81097	2.5729	2.12318
chr13	107810465	107810666	0.618318	10.7387	12.4357	2.97245
chr13	107838126	107838327	1.58996	4.69526	4.93139	3.88239
chr13	107899775	107899976	2.91493	6.04341	8.01886	6.36954
chr13	107903675	107903876	6.05068	9.4835	8.19039	3.33643
chr13	110798389	110798590	3.22408	4.97419	9.04802	6.24822
chr13	110903295	110903496	3.79824	10.7387	8.57632	4.79232
chr13	110944735	110944936	3.26825	13.8998	17.753	6.36954
chr13	111805227	111805428	0.706649	6.41531	5.40308	3.94305
chr13	111805760	111805961	4.68155	9.29755	8.27615	5.39895
chr13	111896440	111896641	1.76662	20.2222	11.2779	6.55153
chr13	111933656	111933857	2.25244	17.1075	7.33276	3.57908
chr13	111936074	111936275	2.4291	11.25	11.964	5.21696
chr13	112130334	112130535	2.47327	5.95043	2.14408	3.39709
chr13	113379031	113379232	0.220828	2.2779	2.74442	2.91179
chr13	117033937	117034138	2.87076	12.7841	3.98799	1.33457
chr13	117211409	117211610	6.27151	17.0145	12.0069	7.46147
chr13	117221974	117222175	1.67829	5.16014	2.65866	1.75921
chr13	120300073	120300274	4.50489	7.85643	4.80274	3.2151
chr14	10139424	10139625	5.65319	17.4794	9.77701	4.30703
chr14	18234003	18234204	3.9749	11.6684	9.17667	4.61034
chr14	19889652	19889853	2.87076	23.5693	9.5626	3.57908
chr14	19950867	19951068	1.4133	5.34609	5.8319	1.63788
chr14	20655102	20655303	1.23664	7.29857	7.54716	5.82358
chr14	20811368	20811569	1.76662	6.50828	8.19039	5.45961
chr14	20824727	20824928	3.62157	12.9236	6.3036	4.48901
chr14	20885186	20885387	2.11995	16.0383	15.4374	8.12875
chr14	20892037	20892238	1.89912	1.5341	7.63293	4.54967
chr14	21745197	21745398	2.6941	7.15911	7.67581	4.36769
chr14	21822886	21823087	2.95909	3.34712	6.86106	4.12504
chr14	21890570	21890771	6.13901	13.5279	8.49056	5.76292
chr14	22801433	22801634	2.16411	4.69526	3.08748	3.94305
chr14	25516131	25516332	1.36913	9.90189	13.7221	5.1563
chr14	25759772	25759973	2.29661	8.36779	5.3602	2.06252
chr14	25780735	25780936	2.38494	2.51034	4.03087	2.85113
chr14	25861925	25862126	1.94328	2.60331	4.07375	3.33643
chr14	30124985	30125186	1.63413	4.46282	7.63293	5.03497
chr14	30405728	30405929	1.45746	3.95146	2.31561	1.09192
chr14	30435421	30435622	4.81404	5.85745	6.64665	5.09564
chr14	30944368	30944569	0.839145	2.6498	4.97427	4.48901
chr14	31166179	31166380	5.47653	6.04341	4.58833	5.1563
chr14	31188712	31188913	4.50489	9.71594	8.83361	4.91365
chr14	31423140	31423341	5.16737	22.0817	13.4219	10.1913
chr14	31669910	31670111	5.47653	24.685	22.47	14.9836
chr14	31781721	31781922	2.20828	8.55374	5.18868	2.24451
chr14	32167370	32167571	1.45746	8.69321	4.33104	3.15444
chr14	32168302	32168503	2.07578	8.92564	5.87478	2.36583
chr14	33185418	33185619	1.94328	5.11365	4.33104	4.671
chr14	33193884	33194085	2.47327	6.41531	5.61749	1.21325
chr14	33194344	33194545	1.10414	9.52998	3.77358	1.03126
chr14	33216406	33216607	6.09484	11.2965	7.71869	4.30703
chr14	33232153	33232354	5.16737	4.64877	10.2058	3.57908
chr14	33240572	33240773	3.8424	37.748	27.0583	14.8016
chr14	33247772	33247973	5.03487	7.25209	10.8919	7.09749
chr14	36316809	36317010	5.74152	23.2439	14.8799	5.21696
chr14	47359685	47359886	2.91493	23.1509	19.2967	4.97431
chr14	47361661	47361862	3.9749	9.80891	22.8559	18.3807
chr14	47374495	47374696	3.13575	6.55477	5.18868	2.79047
chr14	48131647	48131848	1.45746	4.27687	3.60206	2.54782
chr14	52106938	52107139	2.6941	5.62502	5.78902	2.7298
chr14	52120250	52120451	0.883311	4.36985	6.64665	2.54782
chr14	52451330	52451531	2.91493	8.36779	7.63293	4.06438
chr14	54756434	54756635	2.95909	4.36985	4.41681	3.45775
chr14	55724493	55724694	4.85821	7.71696	8.23327	3.27577
chr14	55735817	55736018	1.89912	3.90497	5.91766	2.06252
chr14	60444294	60444495	3.04742	10.6922	6.34648	5.45961
chr14	60736661	60736862	4.81404	7.39155	8.83361	5.09564
chr14	61518779	61518980	5.91818	6.13638	11.3207	9.8273
chr14	61861457	61861658	6.00651	17.7118	11.7924	5.82358
chr14	62808787	62808988	2.95909	11.1571	12.2641	4.06438
chr14	63080185	63080386	2.87076	12.1333	10.0772	5.27762
chr14	63104117	63104318	1.4133	8.97213	5.27444	2.30517
chr14	63129106	63129307	9.58392	28.59	18.9537	9.46332
chr14	63130778	63130979	0.750814	3.71902	6.26072	1.33457
chr14	64185921	64186122	2.78243	9.4835	5.06003	3.82173
chr14	64330186	64330387	2.11995	17.7583	3.04459	4.12504
chr14	64639710	64639911	5.16737	4.1839	3.81646	2.54782
chr14	65081846	65082047	0.618318	1.85951	8.74785	5.58093
chr14	65344266	65344467	0.0441655	8.41428	5.53173	4.1857
chr14	65345531	65345732	6.13901	32.5414	16.9382	8.12875
chr14	66218937	66219138	3.93073	12.4122	12.307	8.12875
chr14	66223684	66223885	8.39145	30.496	29.3739	13.1031
chr14	66235601	66235802	1.2808	19.06	15.3087	3.39709
chr14	66257704	66257905	2.82659	2.83575	6.9897	2.36583
chr14	66264746	66264947	4.85821	7.90291	5.44597	3.45775
chr14	66340903	66341104	1.2808	5.6715	6.86106	2.7298
chr14	66561352	66561553	0.971642	6.69423	3.17324	1.21325
chr14	67869243	67869444	3.26825	10.5992	8.19039	5.52027
chr14	70057051	70057252	5.34403	9.90189	14.7942	7.52213
chr14	70066153	70066354	10.2022	20.3616	19.211	7.4008
chr14	70101446	70101647	3.17992	11.8544	7.63293	3.51842
chr14	70175303	70175504	4.59322	2.78926	4.97427	3.76106
chr14	70212655	70212856	4.50489	9.01862	6.17495	2.36583
chr14	70311783	70311984	4.15156	9.57647	5.40308	2.30517
chr14	70333648	70333849	4.59322	3.67253	5.66037	4.79232
chr14	70395138	70395339	3.75407	8.18184	9.94854	7.27948
chr14	73122550	73122751	8.65645	61.4103	23.6278	13.5277
chr14	73172581	73172782	10.1581	36.0745	25.8147	14.9229
chr14	73179130	73179331	2.20828	3.99794	4.71698	2.7298
chr14	73222666	73222867	8.17063	27.9856	21.8696	8.97802
chr14	73333896	73334097	1.67829	21.0125	8.01886	5.1563
chr14	73410149	73410350	5.47653	5.43906	6.21783	4.00371
chr14	73442049	73442250	7.72897	22.1746	17.1955	7.94677
chr14	73445527	73445728	2.78243	12.4122	6.9897	1.4559
chr14	75034224	75034425	2.5616	6.74072	6.08919	3.57908
chr14	77795342	77795543	1.94328	6.78721	9.39107	2.42649
chr14	78765092	78765293	1.1483	19.2459	10.0772	4.91365
chr14	79181865	79182066	2.16411	3.90497	5.78902	3.94305
chr14	102807068	102807269	0.309159	4.5558	3.08748	2.66914
chr14	102827905	102828106	1.89912	12.6912	5.61749	2.24451
chr14	102828447	102828648	2.25244	12.1333	4.2024	1.51656
chr14	102907583	102907784	3.93073	5.62502	9.17667	4.42835
chr14	102922539	102922740	0.485821	8.73969	12.6072	10.1913
chr14	102976012	102976213	0.441655	6.50828	4.6741	1.51656
chr14	102983322	102983523	1.85495	4.60229	5.61749	2.00186
chr14	105733144	105733345	0.750814	4.32336	1.45798	3.03312
chr14	120276279	120276480	1.19247	9.4835	2.35849	1.15258
chr14	120277052	120277253	4.81404	15.6199	10.6346	7.52213
chr14	120762932	120763133	0.39749	5.06716	4.37393	2.85113
chr15	3232695	3232896	0.79498	8.64672	5.44597	0.78861
chr15	3234299	3234500	2.64993	9.1116	3.30188	1.88053
chr15	3270999	3271200	1.89912	5.43906	1.84391	0.242649
chr15	5495195	5495396	5.43236	12.5982	8.66209	6.00557
chr15	5495997	5496198	0.662483	5.48555	5.3602	1.57722
chr15	6522818	6523019	1.50163	3.71902	2.27273	1.33457
chr15	6540219	6540420	2.03161	3.20765	3.43053	4.671
chr15	6554708	6554909	1.01581	4.32336	2.48713	0.667286
chr15	6555614	6555815	3.57741	9.20457	6.38936	3.27577
chr15	6557013	6557214	3.48908	7.53101	6.08919	4.1857
chr15	6562600	6562801	7.15482	17.6653	10.6775	5.39895
chr15	6565366	6565567	2.38494	16.5496	5.8319	2.24451
chr15	6569231	6569432	8.65645	23.3368	17.753	4.97431
chr15	6601413	6601614	3.17992	13.2025	6.90394	3.88239
chr15	6623897	6624098	8.65645	21.6633	12.5643	5.52027
chr15	9528292	9528493	2.34077	18.6416	17.3242	8.12875
chr15	9529585	9529786	1.81079	20.4546	6.9897	2.7298
chr15	9556004	9556205	1.81079	6.27584	5.27444	4.91365
chr15	25287952	25288153	2.95909	5.2996	4.6741	2.79047
chr15	25301980	25302181	4.68155	5.90394	2.22984	0.909935
chr15	25303154	25303355	4.50489	18.1767	8.91938	4.54967
chr15	25355311	25355512	1.32497	6.78721	2.61578	0.970597
chr15	25531030	25531231	1.4133	11.1571	9.13378	3.2151
chr15	25637902	25638103	2.03161	3.0217	4.75986	3.51842
chr15	25828538	25828739	3.35658	8.18184	10.9777	6.73352
chr15	25830494	25830695	4.19573	23.8017	13.9365	6.36954
chr15	25891666	25891867	2.60577	6.36882	4.8885	2.30517
chr15	27664245	27664446	6.84566	22.3606	17.6672	6.43021
chr15	27665816	27666017	4.94654	12.3657	10.8062	1.88053
chr15	27703566	27703767	1.50163	9.8554	7.67581	3.76106
chr15	27708550	27708751	1.85495	12.8306	10.1201	5.88425
chr15	27709285	27709486	2.16411	4.60229	5.57461	2.42649
chr15	27725125	27725326	1.19247	4.41633	2.05832	2.97245
chr15	31350043	31350244	4.94654	3.0217	7.63293	5.76292
chr15	31531992	31532193	1.50163	1.30166	2.5729	1.39523
chr15	31565189	31565390	1.23664	4.13741	4.54545	4.61034
chr15	33211454	33211655	3.93073	27.5672	14.7513	8.8567
chr15	34046485	34046686	4.06323	8.92564	9.69125	5.94491
chr15	38384777	38384978	2.91493	1.67356	3.38765	6.49087
chr15	38602330	38602531	2.38494	3.44009	9.86277	3.45775
chr15	38644158	38644359	1.23664	14.6436	9.26243	5.39895
chr15	41765764	41765965	2.25244	3.99794	2.74442	2.7298
chr15	53400450	53400651	2.82659	19.0135	9.99142	5.03497
chr15	53414895	53415096	4.19573	16.1777	13.6792	6.06623
chr15	57906688	57906889	4.41655	8.13535	7.33276	3.76106
chr15	58758257	58758458	1.72246	4.13741	3.68782	2.12318
chr15	59106025	59106226	2.07578	6.8337	12.8216	6.91551
chr15	59202431	59202632	8.47978	17.1075	17.8388	9.40266
chr15	59795813	59796014	0.883311	1.72005	6.56089	3.09378
chr15	60854267	60854468	3.62157	5.2996	7.97598	2.79047
chr15	64059133	64059334	3.22408	7.29857	6.9897	4.12504
chr15	64059751	64059952	3.17992	4.78824	5.01715	2.7298
chr15	67048742	67048943	2.6941	7.06614	7.37564	5.58093
chr15	67767720	67767921	4.50489	3.30063	4.28816	4.79232
chr15	67780944	67781145	7.19898	19.5713	18.3962	12.7998
chr15	67903096	67903297	8.70061	15.2015	14.4511	9.22067
chr15	73162073	73162274	1.4133	10.9246	5.3602	4.671
chr15	73596078	73596279	2.11995	6.27584	7.59005	1.81987
chr15	73596589	73596790	1.10414	11.2035	5.44597	5.27762
chr15	73617727	73617928	3.70991	3.71902	10.6775	3.2151
chr15	76195694	76195895	1.58996	1.67356	3.00171	2.66914
chr15	76198607	76198808	0.309159	10.5062	11.0206	8.8567
chr15	76204195	76204396	2.11995	1.99897	8.27615	3.51842
chr15	76225200	76225401	0.79498	8.83267	2.95883	3.15444
chr15	76780831	76781032	1.01581	4.27687	4.24528	3.39709
chr15	77945780	77945981	3.04742	3.76551	4.58833	3.45775
chr15	78588891	78589092	4.85821	29.1478	19.8542	9.342
chr15	78591902	78592103	5.3882	11.6684	15.8662	13.1637
chr15	78596954	78597155	3.13575	4.64877	6.7753	5.70226
chr15	78599230	78599431	8.25896	26.8234	24.7856	17.2888
chr15	78607635	78607836	3.22408	2.04546	10.1201	6.79418
chr15	78928069	78928270	3.62157	1.30166	1.6295	1.21325
chr15	80034947	80035148	3.93073	3.0217	4.8885	4.61034
chr15	80072135	80072336	3.66574	9.52998	10.6775	7.09749
chr15	80219446	80219647	0.79498	7.01965	4.97427	3.39709
chr15	80582785	80582986	1.19247	3.34712	2.61578	1.4559
chr15	80673682	80673883	0.971642	4.78824	4.15952	4.85299
chr15	81522065	81522266	0.132497	9.52998	7.59005	4.00371
chr15	81523310	81523511	0.662483	1.81302	1.67238	1.15258
chr15	81534044	81534245	1.36913	5.76448	3.98799	1.75921
chr15	81845717	81845918	3.57741	2.41736	4.8885	2.91179
chr15	83009691	83009892	6.13901	13.249	20.1972	13.1637
chr15	83033295	83033496	1.36913	7.53101	4.97427	2.42649
chr15	83442592	83442793	2.78243	10.4597	8.8765	2.97245
chr15	84235754	84235955	3.75407	7.85643	9.47684	4.91365
chr15	84994514	84994715	2.4291	6.55477	9.26243	5.52027
chr15	84995191	84995392	1.19247	4.88121	5.3602	4.24636
chr15	86169805	86170006	1.58996	8.22833	9.5626	4.1857
chr15	86191631	86191832	1.05997	5.53204	4.15952	1.51656
chr15	86202842	86203043	0.971642	3.3936	5.70326	6.00557
chr15	86225181	86225382	1.89912	15.0155	9.0909	3.94305
chr15	89177645	89177846	1.01581	8.60023	6.34648	4.06438
chr15	97786791	97786992	0.353324	2.04546	1.02916	4.61034
chr15	98484571	98484772	2.25244	10.2738	7.4614	2.24451
chr15	100449493	100449694	0.618318	5.81097	3.30188	1.15258
chr15	100461770	100461971	2.47327	18.5021	18.6535	12.9211
chr15	101252601	101252802	1.58996	5.57853	3.21612	1.39523
chr15	101318219	101318420	3.57741	6.78721	4.24528	1.57722
chr15	101336877	101337078	1.94328	3.71902	2.40137	0.909935
chr15	101583197	101583398	3.09159	5.48555	4.41681	3.2151
chr15	102393634	102393835	3.70991	15.062	11.1921	6.79418
chr15	103393652	103393853	7.86147	15.8988	12.1355	4.73166
chr15	103549612	103549813	5.2557	7.01965	4.6741	3.2151
chr15	103550147	103550348	4.37239	8.78618	5.87478	5.39895
chr16	3959438	3959639	1.1483	4.1839	4.15952	1.33457
chr16	11676037	11676238	2.82659	9.76242	9.34819	3.09378
chr16	13717289	13717490	0.79498	4.46282	2.87307	1.39523
chr16	15890044	15890245	5.96235	9.06511	8.8765	5.09564
chr16	16073473	16073674	3.53324	7.11262	5.53173	2.97245
chr16	16099845	16100046	2.82659	2.41736	4.71698	3.82173
chr16	16525487	16525688	1.50163	12.3657	7.89022	1.63788
chr16	16526792	16526993	1.67829	13.8533	10.3345	3.27577
chr16	16571468	16571669	2.11995	21.5703	12.4357	9.40266
chr16	17181463	17181664	2.91493	16.5496	11.0206	3.7004
chr16	21339455	21339656	1.63413	2.60331	1.88679	3.57908
chr16	22118997	22119198	2.34077	5.95043	10.1201	4.54967
chr16	24624449	24624650	3.22408	8.22833	10.6775	4.61034
chr16	24879210	24879411	5.2557	12.4587	9.13378	7.64345
chr16	24891600	24891801	8.43562	14.6901	21.6552	10.7372
chr16	24933828	24934029	8.39145	23.1044	17.024	7.15815
chr16	24973008	24973209	2.03161	38.2594	7.84734	5.82358
chr16	25011004	25011205	4.15156	13.249	12.4786	7.27948
chr16	25024731	25024932	3.09159	12.2263	5.87478	2.30517
chr16	25042036	25042237	3.66574	5.6715	8.53344	5.82358
chr16	25052940	25053141	3.88657	33.3317	25.9005	15.7722
chr16	25058112	25058313	3.04742	14.0393	20.7118	12.1325
chr16	27374302	27374503	5.16737	44.1169	25.5146	11.2225
chr16	30390064	30390265	1.36913	4.88121	3.77358	2.12318
chr16	30737062	30737263	2.78243	2.13844	3.90223	4.36769
chr16	30776342	30776543	3.44491	3.44009	4.75986	3.82173
chr16	32396277	32396478	7.02232	53.0425	19.94	7.58279
chr16	32419487	32419688	2.20828	5.62502	4.2024	2.48716
chr16	33891677	33891878	5.07904	8.78618	9.94854	6.91551
chr16	33921664	33921865	0.353324	5.06716	2.31561	2.42649
chr16	33922351	33922552	2.29661	3.76551	6.17495	2.7298
chr16	35903039	35903240	1.94328	13.8069	10.5489	4.54967
chr16	36934830	36935031	2.20828	12.1333	11.9211	4.00371
chr16	36941297	36941498	1.4133	6.69423	7.50428	3.7004
chr16	43364208	43364409	1.1483	3.3936	3.64494	3.33643
chr16	44991021	44991222	3.09159	11.8079	13.5077	7.58279
chr16	45005410	45005611	1.72246	3.11468	6.38936	4.79232
chr16	45651565	45651766	3.26825	3.48658	5.27444	1.94119
chr16	50588215	50588416	2.11995	8.55374	2.70154	3.2151
chr16	52418051	52418252	1.45746	5.11365	2.61578	1.33457
chr16	52468512	52468713	3.40075	7.62399	8.83361	5.82358
chr16	52470299	52470500	8.12646	49.8813	36.578	21.4138
chr16	52470895	52471096	1.67829	2.92873	5.14579	4.06438
chr16	55664099	55664300	1.4133	14.5507	2.53002	2.24451
chr16	55698619	55698820	9.45143	15.062	9.34819	3.2151
chr16	55747265	55747466	5.2557	21.3844	10.0772	3.63974
chr16	55754505	55754706	4.76988	11.1571	7.33276	2.12318
chr16	55795513	55795714	2.64993	10.2738	4.71698	0.78861
chr16	55798910	55799111	4.06323	6.36882	4.6741	1.94119
chr16	55822175	55822376	0.485821	2.41736	1.84391	1.81987
chr16	57189570	57189771	4.54905	14.0393	9.77701	5.27762
chr16	58498454	58498655	8.78894	21.0589	17.3671	8.8567
chr16	78265076	78265277	1.2808	1.81302	2.95883	2.30517
chr16	84583489	84583690	1.72246	9.15808	8.14751	3.15444
chr16	84583929	84584130	0.485821	3.57956	4.11664	0.78861
chr16	90677337	90677538	1.89912	3.90497	7.37564	3.94305
chr16	91011940	91012141	5.43236	19.3389	10.0343	5.76292
chr16	91347562	91347763	3.88657	12.1333	3.98799	2.7298
chr16	91354627	91354828	5.34403	13.249	6.00343	4.24636
chr16	91355219	91355420	2.25244	10.1343	12.1784	5.21696
chr16	91452378	91452579	0.883311	5.71799	7.28988	3.45775
chr16	91461799	91462000	6.13901	45.5115	27.8302	15.8935
chr16	91522162	91522363	3.44491	21.3844	11.3636	7.4008
chr16	92573606	92573807	3.17992	5.6715	8.14751	5.21696
chr16	92867436	92867637	9.67225	21.3844	17.8388	9.76663
chr16	93084375	93084576	2.87076	9.80891	5.01715	1.88053
chr16	93833651	93833852	1.19247	3.57956	1.6295	2.79047
chr16	94502193	94502394	4.81404	6.13638	11.578	3.2151
chr16	95831603	95831804	3.26825	5.76448	10.1201	4.671
chr17	5195566	5195767	1.19247	6.13638	4.11664	2.42649
chr17	5206878	5207079	1.1483	3.3936	2.87307	3.51842
chr17	5239045	5239246	1.81079	5.02068	4.50257	3.82173
chr17	5327944	5328145	1.63413	2.78926	4.54545	3.09378
chr17	5574742	5574943	3.53324	6.27584	10.5918	5.82358
chr17	5730676	5730877	3.35658	31.9836	17.9245	8.18941
chr17	6001933	6002134	1.45746	3.11468	4.15952	2.91179
chr17	6008650	6008851	2.73826	4.23038	4.97427	2.24451
chr17	6016513	6016714	1.98745	6.18287	7.4614	4.24636
chr17	6655477	6655678	1.76662	2.32439	1.92967	0.606623
chr17	9773848	9774049	1.32497	12.3657	8.01886	11.1619
chr17	10041047	10041248	7.28731	10.2738	13.6364	7.03683
chr17	10359477	10359678	3.70991	9.76242	6.51801	4.12504
chr17	10370816	10371017	4.01906	7.85643	3.85935	3.63974
chr17	10371526	10371727	1.76662	7.34506	4.84562	2.18384
chr17	10702763	10702964	0.839145	5.11365	4.28816	4.42835
chr17	10740249	10740450	2.60577	19.8967	5.31732	2.85113
chr17	10764315	10764516	1.98745	9.62296	2.1012	2.48716
chr17	12754680	12754881	2.87076	8.13535	5.23156	3.09378
chr17	12755200	12755401	3.00326	20.1757	10.9777	10.7372
chr17	13683893	13684094	3.75407	11.25	12.0069	9.46332
chr17	13685724	13685925	4.94654	28.4505	21.2693	14.9836
chr17	17865254	17865455	3.13575	4.23038	3.43053	1.51656
chr17	17871792	17871993	3.40075	16.3172	10.4202	4.06438
chr17	17900893	17901094	4.32822	5.71799	6.68953	2.00186
chr17	24007016	24007217	3.22408	5.11365	5.48885	3.94305
chr17	24007543	24007744	2.34077	2.78926	2.53002	2.91179
chr17	24170775	24170976	1.72246	5.25311	5.66037	2.7298
chr17	24171840	24172041	2.60577	12.8306	13.2075	5.33828
chr17	25761410	25761611	4.46072	8.41428	4.97427	3.7004
chr17	25914034	25914235	3.8424	5.71799	5.8319	3.03312
chr17	26168097	26168298	3.8424	16.5496	13.9794	6.00557
chr17	26497314	26497515	2.34077	2.23141	7.76157	2.48716
chr17	26503030	26503231	1.19247	7.90291	4.50257	4.00371
chr17	26514756	26514957	5.82985	4.88121	5.8319	3.94305
chr17	26605654	26605855	2.91493	4.60229	12.4357	7.76478
chr17	27547336	27547537	0.839145	1.02273	4.33104	4.12504
chr17	27555618	27555819	0.750814	1.81302	1.45798	2.60848
chr17	27825998	27826199	2.4291	9.20457	8.57632	6.30888
chr17	28247692	28247893	2.5616	5.43906	4.2024	1.4559
chr17	28257034	28257235	1.2808	3.25414	3.55917	0.909935
chr17	28709070	28709271	2.78243	6.97316	4.15952	2.91179
chr17	28710011	28710212	2.4291	4.36985	5.66037	2.60848
chr17	29008108	29008309	2.20828	7.53101	3.98799	2.97245
chr17	31753536	31753737	2.87076	14.6901	10.2058	4.671
chr17	31996335	31996536	1.94328	3.20765	7.03259	5.09564
chr17	32023245	32023446	3.17992	2.78926	5.48885	6.30888
chr17	33440036	33440237	0.132497	1.25517	2.95883	4.73166
chr17	33563828	33564029	3.35658	20.3616	15.7804	11.2225
chr17	33564698	33564899	3.53324	6.18287	5.74614	7.21882
chr17	33978963	33979164	2.38494	2.04546	4.97427	0.970597
chr17	34296277	34296478	2.11995	2.60331	4.50257	0.667286
chr17	34457453	34457654	0.883311	4.04443	5.87478	2.06252
chr17	34639668	34639869	6.22734	9.34403	8.31903	2.48716
chr17	34640800	34641001	4.99071	3.95146	8.36192	4.00371
chr17	35259162	35259363	1.72246	5.6715	5.14579	1.57722
chr17	43557251	43557452	2.51744	7.43804	4.63121	1.57722
chr17	43557974	43558175	3.44491	13.156	7.97598	4.73166
chr17	43573782	43573983	2.6941	19.1529	13.3362	7.15815
chr17	45752759	45752960	6.09484	7.29857	9.13378	3.09378
chr17	45758096	45758297	13.7796	46.8131	25.2144	8.43206
chr17	45758906	45759107	1.05997	16.4102	16.8954	7.52213
chr17	46341321	46341522	4.15156	12.1798	11.4065	5.76292
chr17	46747322	46747523	0.79498	2.78926	5.53173	2.42649
chr17	46866920	46867121	1.85495	3.06819	3.13036	3.94305
chr17	46879880	46880081	3.31242	5.62502	11.7924	5.1563
chr17	47054685	47054886	3.8424	8.13535	3.04459	1.69855
chr17	47295211	47295412	0.839145	12.6912	11.0206	4.73166
chr17	47295887	47296088	1.45746	3.67253	8.01886	4.671
chr17	47508038	47508239	1.54579	4.04443	7.97598	3.63974
chr17	47754333	47754534	1.98745	4.50931	5.70326	4.61034
chr17	47767180	47767381	1.32497	2.6498	7.11835	3.2151
chr17	47768768	47768969	1.81079	3.76551	5.87478	3.51842
chr17	48355910	48356111	3.04742	5.39258	5.66037	4.73166
chr17	50025237	50025438	2.47327	15.2945	15.3945	10.7372
chr17	50050584	50050785	2.73826	6.97316	8.96226	4.1857
chr17	50071768	50071969	1.4133	3.85848	6.60377	4.73166
chr17	50111144	50111345	2.91493	13.9463	10.0772	4.79232
chr17	50157391	50157592	3.26825	14.0393	7.50428	2.30517
chr17	50415381	50415582	1.1483	6.46179	6.08919	3.09378
chr17	50470116	50470317	2.16411	6.92667	5.57461	2.30517
chr17	50491583	50491784	1.32497	8.22833	3.55917	1.57722
chr17	50504527	50504728	0.927476	5.76448	6.00343	3.88239
chr17	50993716	50993917	3.70991	6.64775	10.0343	4.30703
chr17	51209666	51209867	4.23989	35.9815	15.3945	6.61219
chr17	51221157	51221358	3.62157	4.13741	3.98799	2.18384
chr17	53488634	53488835	2.29661	8.83267	5.87478	2.00186
chr17	55721359	55721560	4.32822	14.0393	7.63293	2.85113
chr17	55722343	55722544	1.67829	11.343	7.20411	2.66914
chr17	55726308	55726509	5.87402	12.0868	8.66209	4.61034
chr17	57290455	57290656	1.81079	5.11365	5.61749	2.36583
chr17	63873565	63873766	0.441655	7.85643	2.1012	0.727948
chr17	66710568	66710769	1.1483	8.55374	2.65866	2.06252
chr17	70832634	70832835	3.31242	6.74072	15.1372	7.76478
chr17	71081928	71082129	3.22408	16.7821	9.43396	3.45775
chr17	71125640	71125841	1.94328	3.62604	3.68782	1.21325
chr17	71127568	71127769	3.09159	12.2728	10.5489	7.64345
chr17	71135231	71135432	4.59322	19.6643	12.7787	6.36954
chr17	71165043	71165244	7.19898	8.41428	16.7238	8.73538
chr17	71178951	71179152	5.3882	9.71594	5.01715	2.7298
chr17	71221568	71221769	0.706649	3.95146	2.91595	3.33643
chr17	72788167	72788368	1.54579	8.83267	3.34477	1.27391
chr17	74017772	74017973	1.98745	7.9494	2.74442	3.15444
chr17	74018338	74018539	3.66574	11.7149	13.3362	8.61405
chr17	74196032	74196233	1.72246	5.43906	2.74442	1.63788
chr17	74710898	74711099	2.87076	9.8554	7.33276	8.3714
chr17	74819828	74820029	0.706649	6.88018	4.8885	3.03312
chr17	79442606	79442807	1.1483	8.50725	2.78731	1.39523
chr17	80775299	80775500	4.99071	30.2635	17.8816	11.5258
chr17	80933628	80933829	6.71316	7.76345	10.5918	6.49087
chr17	84057131	84057332	6.44817	5.95043	8.8765	2.97245
chr17	84061714	84061915	2.4291	3.06819	4.8885	1.94119
chr17	84071961	84072162	3.9749	5.39258	7.37564	2.36583
chr17	84074127	84074328	2.29661	4.97419	8.01886	3.7004
chr17	84089755	84089956	2.91493	9.4835	6.34648	4.79232
chr17	84101779	84101980	1.76662	2.37087	3.21612	1.94119
chr17	84103499	84103700	3.00326	7.80994	11.3207	7.21882
chr17	84108024	84108225	2.25244	16.5031	13.0789	7.76478
chr17	84118215	84118416	2.47327	2.04546	4.28816	1.33457
chr17	84145927	84146128	1.72246	2.04546	4.03087	2.60848
chr17	84148912	84149113	0.750814	3.95146	4.54545	4.24636
chr17	84181841	84182042	0.883311	5.57853	3.90223	2.18384
chr17	84182882	84183083	0.441655	2.13844	2.01544	1.88053
chr17	84183212	84183413	1.36913	3.76551	1.67238	1.63788
chr17	84342511	84342712	1.10414	4.74175	4.97427	1.88053
chr17	87378989	87379190	2.11995	4.09092	7.37564	2.24451
chr17	87397175	87397376	3.00326	7.9494	9.39107	5.76292
chr17	87405678	87405879	5.65319	11.9473	11.9211	5.21696
chr17	88118860	88119061	2.51744	9.1116	7.50428	3.45775
chr17	88337797	88337998	3.40075	7.53101	7.33276	4.671
chr17	88341719	88341920	4.1074	23.8947	15.3516	10.6766
chr17	89454396	89454597	2.20828	5.43906	7.16123	3.7004
chr17	89455776	89455977	4.85821	17.2469	14.3653	8.67471
chr18	4313976	4314177	4.15156	9.52998	9.81989	6.73352
chr18	5125454	5125655	2.03161	6.27584	11.964	5.70226
chr18	20645364	20645565	2.47327	6.78721	2.83019	1.51656
chr18	20697201	20697402	5.87402	9.76242	10.1629	2.30517
chr18	20735935	20736136	2.38494	9.34403	8.44768	5.33828
chr18	20787066	20787267	2.82659	15.7129	8.10463	3.03312
chr18	20809794	20809995	3.93073	8.69321	3.81646	2.36583
chr18	23896710	23896911	2.07578	17.2934	12.307	7.94677
chr18	24972803	24973004	1.50163	6.13638	4.37393	2.7298
chr18	25461202	25461403	2.82659	8.78618	5.70326	2.24451
chr18	32376309	32376510	3.8424	5.71799	7.54716	5.45961
chr18	32395662	32395863	3.04742	6.41531	6.21783	3.88239
chr18	32407381	32407582	3.00326	4.50931	6.26072	4.30703
chr18	35927763	35927964	2.34077	3.3936	3.60206	2.85113
chr18	35942201	35942402	2.87076	6.78721	6.26072	4.30703
chr18	36700541	36700742	4.59322	29.3338	15.9948	6.91551
chr18	36708881	36709082	10.7764	24.3596	12.8216	8.49273
chr18	36726622	36726823	3.17992	34.8193	19.5111	7.27948
chr18	37848935	37849136	2.38494	8.41428	2.91595	4.12504
chr18	37849575	37849776	3.8424	5.48555	4.28816	2.48716
chr18	37925935	37926136	1.81079	8.83267	12.0069	5.21696
chr18	38367298	38367499	0.264993	2.41736	2.27273	2.00186
chr18	39517316	39517517	2.34077	7.9494	8.01886	6.85484
chr18	39666248	39666449	3.35658	6.74072	8.23327	6.18756
chr18	39800288	39800489	4.99071	10.2273	9.13378	5.52027
chr18	44757763	44757964	3.9749	5.57853	5.91766	2.85113
chr18	46174007	46174208	1.01581	3.34712	4.45969	3.09378
chr18	46179268	46179469	3.44491	11.2965	8.31903	9.8273
chr18	46404768	46404969	1.94328	12.9236	15.952	8.00743
chr18	46474774	46474975	4.19573	11.3895	15.9948	6.43021
chr18	46535270	46535471	1.2808	6.69423	3.94511	2.7298
chr18	50024108	50024309	5.16737	14.5042	19.4254	8.67471
chr18	50096622	50096823	1.45746	4.60229	7.4614	3.39709
chr18	52567494	52567695	6.27151	15.3874	9.60548	6.61219
chr18	52684346	52684547	1.89912	13.8998	11.5352	9.09935
chr18	53247069	53247270	0.839145	4.09092	3.60206	2.79047
chr18	53254544	53254745	1.45746	4.13741	4.50257	3.45775
chr18	53267742	53267943	1.32497	8.04238	6.47512	4.30703
chr18	53903662	53903863	2.82659	6.50828	5.91766	3.57908
chr18	54970815	54971016	4.28406	20.4081	18.1818	7.09749
chr18	57266445	57266646	3.48908	3.90497	3.47341	2.54782
chr18	60500000	60500201	4.81404	9.25106	10.1201	5.03497
chr18	61074748	61074949	6.75733	20.9195	16.2521	3.94305
chr18	61099040	61099241	2.11995	8.13535	4.33104	2.18384
chr18	62047120	62047321	9.67225	35.8885	21.2264	10.3733
chr18	62188352	62188553	0.662483	8.46077	3.30188	2.18384
chr18	62189433	62189634	1.1483	4.60229	3.13036	3.2151
chr18	62699947	62700148	0.176662	7.76345	8.36192	5.82358
chr18	62720028	62720229	3.75407	9.80891	6.73241	3.63974
chr18	63901482	63901683	3.00326	4.50931	3.34477	4.42835
chr18	64886521	64886722	1.32497	5.6715	2.74442	1.69855
chr18	65207688	65207889	2.60577	2.78926	4.93139	6.00557
chr18	65416334	65416535	1.89912	3.90497	3.7307	3.27577
chr18	66437900	66438101	2.95909	17.3864	11.4494	4.91365
chr18	66478257	66478458	7.9498	27.6137	13.8079	7.03683
chr18	69415417	69415618	1.45746	4.64877	5.87478	4.1857
chr18	69586115	69586316	1.58996	8.08887	7.07547	3.03312
chr18	77796134	77796335	1.98745	2.97521	2.74442	4.42835
chr18	77796779	77796980	1.1483	11.7149	6.9897	1.39523
chr18	77797227	77797428	1.94328	6.32233	5.87478	2.36583
chr18	77837601	77837802	2.87076	7.99589	7.54716	2.85113
chr18	80312929	80313130	1.58996	6.22936	4.07375	4.00371
chr18	82470100	82470301	0.839145	3.44009	5.44597	2.91179
chr18	82534465	82534666	1.2808	7.43804	5.61749	3.51842
chr18	82863148	82863349	1.23664	9.15808	3.04459	1.33457
chr18	88932105	88932306	1.58996	3.20765	4.37393	2.36583
chr19	3376990	3377191	2.25244	8.13535	7.89022	2.79047
chr19	3378606	3378807	4.63738	13.249	9.47684	4.54967
chr19	3907943	3908144	2.38494	3.20765	6.94682	2.60848
chr19	3923256	3923457	1.23664	3.67253	2.83019	3.03312
chr19	3929339	3929540	0.79498	1.58058	3.98799	1.51656
chr19	4122034	4122235	0.750814	12.3192	7.50428	2.97245
chr19	4992972	4993173	3.8424	6.88018	6.64665	4.1857
chr19	5818056	5818257	3.17992	4.09092	4.93139	2.7298
chr19	6268810	6269011	3.62157	8.60023	8.06174	0.849273
chr19	6275989	6276190	4.19573	15.7593	13.6364	5.09564
chr19	6297702	6297903	7.41981	13.8533	15.1801	8.61405
chr19	6299603	6299804	3.09159	3.25414	6.90394	1.57722
chr19	9053120	9053321	1.72246	7.11262	8.31903	7.46147
chr19	9074198	9074399	1.54579	1.67356	6.04631	7.82544
chr19	9913865	9914066	1.94328	5.06716	5.40308	1.57722
chr19	9917849	9918050	1.01581	8.92564	6.3036	2.24451
chr19	9931275	9931476	3.44491	8.60023	10.6346	7.15815
chr19	9936695	9936896	2.25244	9.43701	6.81818	3.15444
chr19	9943324	9943525	1.45746	1.76653	3.47341	2.36583
chr19	9954628	9954829	1.58996	11.2035	9.47684	7.52213
chr19	9974980	9975181	3.40075	9.94837	11.6638	4.06438
chr19	9986730	9986931	2.38494	0.464877	1.67238	3.51842
chr19	10171872	10172073	3.04742	3.06819	6.7753	4.61034
chr19	10191432	10191633	1.2808	3.95146	4.33104	2.00186
chr19	10279804	10280005	1.01581	3.20765	5.74614	2.91179
chr19	11244333	11244534	7.86147	33.1922	23.2847	12.0718
chr19	11263628	11263829	2.20828	6.60126	3.17324	2.00186
chr19	11464917	11465118	5.87402	14.7831	10.7633	3.57908
chr19	11513645	11513846	6.71316	12.2263	7.76157	2.60848
chr19	11517545	11517746	4.81404	12.7841	9.47684	2.97245
chr19	11518430	11518631	0.39749	6.92667	4.75986	1.69855
chr19	12435059	12435260	3.66574	11.25	5.8319	1.88053
chr19	12436206	12436407	3.8424	9.43701	7.4614	3.88239
chr19	12442633	12442834	1.94328	4.88121	5.78902	2.24451
chr19	12457448	12457649	5.16737	16.6426	8.44768	3.63974
chr19	12460951	12461152	3.8424	18.6881	8.53344	3.39709
chr19	12464458	12464659	0.706649	12.4122	3.13036	2.79047
chr19	12466080	12466281	0.79498	5.90394	3.38765	2.7298
chr19	12574250	12574451	1.94328	10.8316	10.0772	4.00371
chr19	12585330	12585531	4.76988	14.4577	8.44768	3.88239
chr19	15815214	15815415	2.38494	6.22936	5.3602	0.849273
chr19	15829194	15829395	3.9749	7.34506	7.76157	9.46332
chr19	17166416	17166617	5.3882	12.8771	12.1784	8.06809
chr19	17335017	17335218	0.971642	4.46282	2.53002	3.51842
chr19	17359422	17359623	3.75407	15.9918	3.04459	1.75921
chr19	17361268	17361469	3.70991	4.27687	5.3602	2.91179
chr19	20390663	20390864	1.72246	3.57956	4.2024	2.54782
chr19	21127453	21127654	1.4133	8.60023	10.2487	2.60848
chr19	21895542	21895743	1.32497	3.62604	3.90223	2.12318
chr19	21913846	21914047	1.63413	8.64672	5.06003	1.94119
chr19	24966297	24966498	2.51744	18.874	8.19039	5.76292
chr19	24988992	24989193	2.82659	11.6684	7.4614	4.671
chr19	24997208	24997409	3.79824	13.249	8.96226	4.1857
chr19	25052313	25052514	1.63413	3.99794	5.01715	1.63788
chr19	25138238	25138439	2.5616	12.1333	5.53173	2.06252
chr19	32223821	32224022	6.44817	6.32233	13.3791	8.67471
chr19	32225338	32225539	0.750814	0.929755	3.7307	1.51656
chr19	34515796	34515997	9.3631	18.6881	19.9828	10.7979
chr19	34521536	34521737	7.28731	23.4763	10.7204	8.67471
chr19	34959436	34959637	1.50163	5.53204	3.60206	3.39709
chr19	38011490	38011691	4.68155	15.9453	9.17667	4.00371
chr19	40630656	40630857	1.81079	34.2615	13.3791	7.21882
chr19	40637807	40638008	1.54579	5.85745	6.38936	3.03312
chr19	40661225	40661426	1.23664	3.85848	3.51629	2.79047
chr19	40708246	40708447	6.58067	20.1292	19.5969	5.09564
chr19	41321206	41321407	3.75407	24.8709	20.283	9.52399
chr19	41339334	41339535	3.75407	8.78618	11.3636	5.82358
chr19	41774105	41774306	1.45746	5.85745	2.48713	0.727948
chr19	42017970	42018171	3.62157	5.6715	5.91766	2.79047
chr19	42080096	42080297	4.1074	7.2056	6.38936	5.6416
chr19	43512042	43512243	3.62157	22.2676	15.2659	5.6416
chr19	46002420	46002621	1.58996	4.83472	7.4614	3.82173
chr19	46504285	46504486	3.79824	10.8781	7.11835	7.21882
chr19	46511328	46511529	4.46072	4.74175	5.3602	2.7298
chr19	46522476	46522677	6.5365	7.48452	10.0772	4.06438
chr19	46863704	46863905	3.22408	5.62502	8.83361	3.76106
chr19	47133170	47133371	3.35658	4.36985	6.90394	2.60848
chr19	47137303	47137504	0.618318	3.30063	2.70154	2.54782
chr19	47432464	47432665	1.72246	2.18492	3.55917	2.24451
chr19	47441674	47441875	2.64993	2.88224	5.8319	2.36583
chr19	47459015	47459216	1.19247	4.32336	5.74614	4.06438
chr19	53273368	53273569	1.23664	1.48761	4.50257	3.03312
chr19	60598301	60598502	5.3882	12.1798	8.66209	3.76106
chr19	60663082	60663283	1.54579	5.57853	3.34477	3.03312
chr19	60940035	60940236	3.35658	7.80994	12.3499	5.88425
chr19	60946040	60946241	1.23664	4.60229	9.90565	8.31074
chr19	60946767	60946968	2.5616	2.97521	8.23327	7.09749
chr19	60982041	60982242	1.50163	7.62399	4.93139	4.1857
chr19	60999644	60999845	1.36913	6.41531	6.56089	3.7004
chr2	3423771	3423972	3.44491	19.6178	9.5626	3.03312
chr2	5804502	5804703	3.8424	8.78618	10.3345	3.03312
chr2	6256341	6256542	1.23664	3.48658	4.71698	2.66914
chr2	6267649	6267850	2.51744	4.50931	5.78902	3.7004
chr2	6721545	6721746	0.927476	5.57853	5.70326	3.45775
chr2	11441864	11442065	1.19247	4.60229	6.17495	3.51842
chr2	12053371	12053572	4.15156	21.6633	11.4923	5.52027
chr2	12170339	12170540	4.28406	4.5558	6.34648	1.69855
chr2	13538345	13538546	3.31242	8.22833	7.24699	2.66914
chr2	19120033	19120234	1.45746	9.62296	1.6295	3.45775
chr2	19627173	19627374	3.13575	18.2697	15.223	9.09935
chr2	19628324	19628525	7.6848	24.9639	14.1938	6.91551
chr2	25357788	25357989	3.17992	12.2728	8.4048	5.52027
chr2	26472425	26472626	1.81079	8.22833	4.84562	5.03497
chr2	26657434	26657635	1.05997	14.8761	8.10463	2.54782
chr2	26744415	26744616	2.38494	11.2035	13.5506	5.88425
chr2	27350407	27350608	2.82659	5.62502	11.5352	3.45775
chr2	28401748	28401949	3.40075	28.0786	30.5317	16.6215
chr2	28591422	28591623	4.32822	19.0135	22.6415	11.8898
chr2	28698682	28698883	1.67829	5.62502	4.41681	1.21325
chr2	29772161	29772362	6.5365	4.74175	5.40308	3.7004
chr2	31052559	31052760	4.59322	7.2056	11.1063	5.33828
chr2	31060967	31061168	1.45746	3.3936	2.44425	2.97245
chr2	31062326	31062527	5.1232	20.0362	13.765	8.91736
chr2	31108250	31108451	2.73826	3.90497	6.7753	3.76106
chr2	31143262	31143463	1.19247	6.46179	3.47341	2.06252
chr2	32737168	32737369	2.91493	10.1343	11.235	8.67471
chr2	32863442	32863643	0.79498	4.64877	12.9074	9.46332
chr2	32881750	32881951	1.1483	1.44112	4.24528	2.85113
chr2	32917642	32917843	4.32822	13.0166	28.602	17.0461
chr2	33353524	33353725	3.04742	5.20663	7.50428	3.63974
chr2	33359289	33359490	5.2557	2.78926	3.7307	1.94119
chr2	33755687	33755888	1.63413	4.23038	3.08748	1.4559
chr2	35478049	35478250	2.87076	2.97521	6.73241	3.94305
chr2	35496000	35496201	2.03161	15.5269	8.14751	1.63788
chr2	35506671	35506872	1.10414	4.78824	2.95883	1.09192
chr2	35507183	35507384	1.58996	3.57956	5.61749	3.82173
chr2	43748568	43748769	2.20828	4.74175	2.91595	3.03312
chr2	43772796	43772997	3.44491	13.342	9.34819	2.7298
chr2	44953148	44953349	1.10414	5.02068	8.96226	4.24636
chr2	45220007	45220208	2.5616	4.64877	5.57461	4.97431
chr2	45262051	45262252	3.57741	56.4826	55.4888	20.2612
chr2	45270207	45270408	2.73826	15.5269	15.8233	6.43021
chr2	45276820	45277021	6.5365	31.2862	28.0446	12.4358
chr2	45277735	45277936	0.353324	8.83267	13.2933	8.49273
chr2	48694530	48694731	0.706649	6.88018	5.40308	3.88239
chr2	49411703	49411904	3.75407	7.15911	7.54716	4.1857
chr2	49417210	49417411	1.45746	7.53101	5.31732	2.18384
chr2	49744306	49744507	1.94328	8.60023	11.8353	6.24822
chr2	50518875	50519076	3.44491	8.3213	4.80274	2.24451
chr2	50669413	50669614	4.94654	31.7511	11.2779	4.42835
chr2	50687881	50688082	2.4291	32.8203	10.8062	3.94305
chr2	50813849	50814050	2.11995	3.34712	3.60206	2.24451
chr2	50833931	50834132	1.54579	1.25517	3.34477	5.39895
chr2	50842001	50842202	12.7638	60.5735	31.2607	18.8053
chr2	51022621	51022822	4.19573	7.06614	5.57461	3.2151
chr2	52512933	52513134	0.574152	10.0878	12.2641	4.30703
chr2	59129122	59129323	1.54579	6.50828	7.07547	3.15444
chr2	60284268	60284469	2.47327	5.71799	1.84391	2.42649
chr2	60884163	60884364	1.19247	6.04341	3.08748	2.60848
chr2	60901487	60901688	1.05997	6.27584	6.08919	3.03312
chr2	61138987	61139188	1.76662	5.6715	3.90223	3.7004
chr2	61579457	61579658	4.41655	7.67048	11.2779	5.27762
chr2	69719428	69719629	4.1074	5.57853	10.1629	3.45775
chr2	70885692	70885893	9.40726	31.5187	18.2676	10.6159
chr2	71580700	71580901	5.43236	11.436	7.16123	1.94119
chr2	71594560	71594761	1.05997	6.27584	5.53173	3.94305
chr2	71644154	71644355	2.87076	3.95146	6.56089	6.79418
chr2	71663037	71663238	1.89912	11.2035	3.68782	0.667286
chr2	71699127	71699328	2.64993	8.69321	5.91766	3.2151
chr2	71744870	71745071	4.15156	9.52998	8.57632	3.57908
chr2	71814159	71814360	2.60577	4.64877	5.40308	1.94119
chr2	71842897	71843098	0.441655	3.95146	4.11664	3.2151
chr2	71843402	71843603	3.70991	5.71799	11.235	6.91551
chr2	71867481	71867682	2.38494	8.08887	6.81818	6.18756
chr2	72366601	72366802	4.50489	16.3172	12.6501	8.06809
chr2	72438025	72438226	1.76662	5.06716	3.38765	0.727948
chr2	73160859	73161060	3.40075	6.97316	8.79073	2.54782
chr2	73540885	73541086	1.1483	8.78618	2.65866	2.00186
chr2	75613186	75613387	4.28406	19.1994	7.4614	6.79418
chr2	75682969	75683170	2.29661	8.64672	5.10291	3.88239
chr2	75731276	75731477	3.53324	3.34712	7.67581	2.60848
chr2	75757444	75757645	1.89912	3.99794	6.56089	4.671
chr2	75763409	75763610	7.77314	11.1571	12.7358	5.27762
chr2	79036367	79036568	1.01581	12.6447	6.56089	3.03312
chr2	79228077	79228278	2.07578	14.5042	8.61921	4.48901
chr2	79254713	79254914	3.26825	7.62399	7.84734	4.73166
chr2	79257064	79257265	3.00326	6.04341	5.14579	3.76106
chr2	79696602	79696803	1.85495	8.04238	8.79073	4.30703
chr2	84059299	84059500	3.22408	7.34506	13.2933	5.82358
chr2	84524152	84524353	2.20828	8.60023	6.94682	1.33457
chr2	84531363	84531564	1.45746	9.57647	4.80274	2.36583
chr2	91082993	91083194	3.35658	4.09092	6.17495	4.85299
chr2	91084577	91084778	0.39749	2.46385	6.26072	3.27577
chr2	91183887	91184088	1.58996	8.50725	5.10291	2.42649
chr2	91196903	91197104	3.26825	3.76551	3.98799	3.88239
chr2	91335192	91335393	0.750814	7.01965	5.06003	4.24636
chr2	91972255	91972456	6.18318	6.13638	6.51801	2.66914
chr2	92483683	92483884	3.79824	27.1953	17.4528	5.09564
chr2	94265583	94265784	3.44491	8.50725	4.33104	1.81987
chr2	101763194	101763395	5.1232	13.7139	19.94	11.2832
chr2	102638186	102638387	1.94328	10.3203	7.76157	3.7004
chr2	103504864	103505065	1.50163	5.62502	2.87307	2.79047
chr2	103902305	103902506	3.26825	5.62502	8.01886	1.03126
chr2	103945062	103945263	2.91493	5.71799	3.51629	1.21325
chr2	103945866	103946067	5.52069	15.2945	7.54716	7.03683
chr2	112232795	112232996	6.27151	16.8286	8.10463	6.1269
chr2	112268002	112268203	4.41655	14.5507	8.96226	5.70226
chr2	116983957	116984158	0.839145	4.9277	2.5729	1.4559
chr2	116989431	116989632	5.21153	10.4597	8.83361	5.39895
chr2	116990241	116990442	7.11065	31.6117	24.1852	10.9799
chr2	116998883	116999084	0.176662	7.48452	5.66037	4.671
chr2	116999733	116999934	3.75407	7.53101	9.69125	7.09749
chr2	117977113	117977314	3.48908	1.62707	3.17324	2.7298
chr2	117996214	117996415	2.34077	4.78824	2.70154	1.15258
chr2	118008099	118008300	1.1483	4.09092	4.8885	2.79047
chr2	118263423	118263624	1.67829	4.36985	2.87307	1.09192
chr2	118540382	118540583	0.574152	7.48452	3.04459	0.363974
chr2	118540929	118541130	1.10414	2.92873	4.11664	1.51656
chr2	118961640	118961841	3.22408	3.57956	6.34648	3.88239
chr2	119266947	119267148	2.07578	1.48761	3.94511	4.36769
chr2	122418408	122418609	4.76988	7.80994	7.11835	6.85484
chr2	125667177	125667378	3.88657	9.90189	5.53173	3.2151
chr2	126466736	126466937	0.39749	5.20663	7.07547	3.39709
chr2	126476225	126476426	3.57741	13.342	11.9211	6.97617
chr2	126477643	126477844	1.19247	4.04443	6.60377	3.94305
chr2	126490709	126490910	0.706649	7.9494	4.11664	0.849273
chr2	126491548	126491749	3.17992	15.155	15.5231	10.4946
chr2	126499866	126500067	1.10414	4.27687	3.7307	1.81987
chr2	126682343	126682544	1.72246	5.57853	5.23156	2.60848
chr2	127080022	127080223	3.9749	7.5775	9.77701	7.70412
chr2	128065549	128065750	2.20828	8.27482	5.74614	1.94119
chr2	128296913	128297114	2.20828	14.1323	13.2075	7.58279
chr2	128806687	128806888	4.54905	22.5001	20.3688	7.4008
chr2	129489558	129489759	3.93073	18.0837	12.5214	3.82173
chr2	129512131	129512332	1.81079	3.3936	2.48713	1.03126
chr2	129515109	129515310	4.19573	10.7387	13.3362	5.33828
chr2	129545572	129545773	2.25244	12.8771	10.7204	5.52027
chr2	129546953	129547154	6.44817	34.3544	19.3825	5.03497
chr2	129592560	129592761	2.73826	14.5042	15.7376	11.2225
chr2	129633417	129633618	4.15156	36.2139	32.9331	13.4064
chr2	129893358	129893559	8.39145	19.6643	18.6964	8.97802
chr2	130488672	130488873	4.46072	8.04238	9.43396	6.85484
chr2	130862112	130862313	3.26825	5.25311	6.04631	6.06623
chr2	131210395	131210596	2.82659	5.62502	4.28816	2.91179
chr2	132006610	132006811	3.93073	16.7821	16.4237	10.3733
chr2	132019351	132019552	3.26825	6.18287	4.58833	2.42649
chr2	132094509	132094710	4.85821	12.2728	12.1784	6.85484
chr2	132102847	132103048	3.75407	5.57853	4.58833	1.69855
chr2	132114626	132114827	2.16411	11.25	11.8782	3.7004
chr2	132151035	132151236	3.31242	17.5259	9.69125	4.91365
chr2	132212040	132212241	1.4133	4.27687	6.17495	3.82173
chr2	132221615	132221816	9.14227	43.6055	35.5917	21.6565
chr2	132224405	132224606	5.29987	35.2377	24.7856	10.6159
chr2	132598268	132598469	0.574152	7.85643	6.90394	1.27391
chr2	136921043	136921244	2.25244	2.37087	5.31732	4.30703
chr2	136936933	136937134	8.03813	28.8689	19.8542	14.6803
chr2	144215369	144215570	1.94328	3.11468	5.18868	2.00186
chr2	145822010	145822211	3.62157	12.7376	14.6655	9.58465
chr2	145832516	145832717	1.23664	2.32439	4.6741	1.94119
chr2	145859412	145859613	2.20828	6.36882	6.73241	1.39523
chr2	145888499	145888700	7.41981	18.967	22.47	11.2832
chr2	148478357	148478558	2.87076	7.25209	7.11835	3.57908
chr2	148488970	148489171	3.70991	7.99589	7.50428	3.57908
chr2	148492236	148492437	3.17992	7.53101	6.00343	4.30703
chr2	148567939	148568140	2.82659	9.90189	8.36192	4.06438
chr2	148856978	148857179	0.176662	10.8316	6.90394	4.671
chr2	150831146	150831347	2.16411	10.8316	6.17495	3.94305
chr2	150840282	150840483	3.40075	9.06511	10.8062	3.33643
chr2	150921664	150921865	7.15482	33.4712	13.5935	8.06809
chr2	151536688	151536889	3.13575	5.85745	8.36192	4.1857
chr2	152806059	152806260	3.04742	20.4081	15.7376	7.58279
chr2	152810214	152810415	1.94328	7.5775	11.1921	7.15815
chr2	152904484	152904685	0.706649	3.25414	8.44768	6.24822
chr2	153090674	153090875	1.98745	1.85951	5.78902	2.7298
chr2	153117205	153117406	3.40075	5.95043	6.68953	4.42835
chr2	153199235	153199436	7.55231	10.5992	9.90565	4.91365
chr2	153214756	153214957	2.20828	8.60023	9.43396	4.97431
chr2	153299053	153299254	1.94328	16.4102	15.952	10.4339
chr2	153496530	153496731	0.220828	5.2996	2.61578	1.69855
chr2	153543961	153544162	3.66574	5.85745	6.90394	5.39895
chr2	154732839	154733040	4.41655	3.0217	2.53002	1.69855
chr2	155404774	155404975	3.66574	17.0145	15.7804	4.97431
chr2	157063457	157063658	3.88657	3.3936	5.10291	9.94862
chr2	157064105	157064306	0.883311	3.3936	7.11835	2.42649
chr2	157069483	157069684	1.94328	2.37087	4.93139	2.91179
chr2	157133763	157133964	0.309159	3.20765	3.17324	1.39523
chr2	157135233	157135434	0.839145	4.60229	5.06003	1.88053
chr2	157201484	157201685	1.19247	6.08989	8.23327	3.15444
chr2	157501348	157501549	1.1483	2.23141	3.68782	5.45961
chr2	158133204	158133405	3.31242	7.71696	14.5369	6.85484
chr2	163761594	163761795	1.23664	3.53307	3.00171	0.970597
chr2	164862574	164862775	6.80149	33.936	25.6432	13.5277
chr2	165320906	165321107	3.00326	10.8781	12.0069	7.03683
chr2	165321738	165321939	0.839145	4.04443	12.5214	7.4008
chr2	166181166	166181367	6.84566	32.2625	16.8096	5.52027
chr2	166261947	166262148	4.72571	10.4597	5.44597	1.21325
chr2	166301294	166301495	2.95909	2.60331	4.50257	3.7004
chr2	166446716	166446917	5.52069	17.3864	10.2487	4.79232
chr2	166639095	166639296	2.11995	7.99589	6.73241	3.2151
chr2	166730281	166730482	1.85495	2.92873	6.94682	2.48716
chr2	166771556	166771757	1.98745	3.62604	3.13036	2.12318
chr2	167358657	167358858	1.54579	11.3895	12.6501	7.8861
chr2	167375238	167375439	8.39145	19.6178	18.6535	7.82544
chr2	167376173	167376374	0.353324	0.836779	3.55917	4.48901
chr2	167649411	167649612	5.34403	2.83575	8.19039	6.24822
chr2	167753962	167754163	2.60577	14.3182	15.5231	6.91551
chr2	167760119	167760320	5.21153	5.76448	13.3791	5.39895
chr2	167761379	167761580	1.05997	3.44009	3.68782	3.03312
chr2	167777964	167778165	0.839145	3.11468	3.04459	1.94119
chr2	168563310	168563511	1.94328	3.76551	2.40137	1.57722
chr2	168579205	168579406	1.05997	12.1333	8.53344	8.18941
chr2	168579611	168579812	2.25244	10.3203	24.8713	17.1674
chr2	168583124	168583325	2.5616	4.88121	6.64665	2.7298
chr2	170205101	170205302	1.1483	1.72005	3.259	0.363974
chr2	170322147	170322348	1.85495	6.22936	12.7787	5.82358
chr2	174077877	174078078	0.971642	6.27584	2.31561	1.88053
chr2	181273924	181274125	4.19573	9.99486	10.849	4.61034
chr3	8983847	8984048	7.90563	19.9432	16.5523	8.3714
chr3	9005536	9005737	1.89912	7.48452	4.75986	2.24451
chr3	9020408	9020609	3.31242	8.87916	9.47684	4.79232
chr3	9027423	9027624	4.63738	9.20457	8.57632	3.09378
chr3	9033927	9034128	4.01906	5.06716	4.41681	1.21325
chr3	9034549	9034750	1.98745	5.62502	3.64494	0.727948
chr3	9407126	9407327	0.750814	5.57853	4.84562	2.79047
chr3	9885016	9885217	2.6941	11.2035	7.67581	4.42835
chr3	15276114	15276315	3.57741	15.2945	6.68953	5.1563
chr3	15284466	15284667	3.04742	37.2367	15.2659	10.1913
chr3	15428005	15428206	5.65319	42.0249	18.3533	6.06623
chr3	15575001	15575202	3.53324	26.3121	11.0635	2.36583
chr3	15848436	15848637	2.4291	21.7563	8.61921	2.42649
chr3	21633861	21634062	2.16411	14.7831	7.20411	3.82173
chr3	21806585	21806786	5.29987	12.0403	6.94682	2.48716
chr3	21808763	21808964	1.05997	4.27687	3.68782	2.42649
chr3	21825045	21825246	1.81079	3.81199	3.38765	1.27391
chr3	21936048	21936249	2.20828	2.51034	3.259	1.81987
chr3	21952965	21953166	2.5616	12.1333	11.235	4.73166
chr3	21991872	21992073	1.45746	5.53204	2.78731	2.24451
chr3	22073193	22073394	3.40075	2.97521	5.91766	2.30517
chr3	27194103	27194304	1.85495	7.06614	4.6741	3.51842
chr3	27209890	27210091	4.72571	14.4577	8.83361	6.97617
chr3	27218709	27218910	2.38494	11.25	12.0069	4.97431
chr3	27584556	27584757	1.98745	4.88121	6.34648	5.03497
chr3	27650239	27650440	1.45746	6.22936	4.07375	1.4559
chr3	27677592	27677793	0.662483	4.97419	3.77358	1.63788
chr3	31093655	31093856	1.54579	6.97316	4.84562	2.54782
chr3	37140668	37140869	2.07578	8.13535	4.93139	2.24451
chr3	37141941	37142142	2.64993	7.67048	3.00171	1.94119
chr3	37204099	37204300	1.63413	5.34609	4.11664	2.48716
chr3	37769359	37769560	3.53324	8.64672	4.37393	3.82173
chr3	50406032	50406233	4.46072	6.88018	9.99142	8.18941
chr3	50406873	50407074	3.22408	12.6912	18.5677	10.8586
chr3	51209809	51210010	4.1074	25.6612	12.2213	5.6416
chr3	51326910	51327111	2.20828	8.13535	6.73241	3.94305
chr3	51333316	51333517	1.94328	5.71799	6.08919	2.48716
chr3	51629097	51629298	2.03161	5.71799	3.85935	3.03312
chr3	52088466	52088667	0.883311	5.34609	4.75986	3.03312
chr3	52180953	52181154	0.839145	1.5341	4.07375	4.54967
chr3	58502057	58502258	1.23664	5.81097	3.60206	1.57722
chr3	58508431	58508632	5.3882	19.06	9.00514	4.06438
chr3	58520419	58520620	2.16411	27.2883	11.9211	4.00371
chr3	60408970	60409171	0.662483	17.9908	5.31732	1.33457
chr3	60437797	60437998	4.37239	10.5062	5.57461	1.15258
chr3	60468735	60468936	7.28731	74.9847	43.5677	24.9929
chr3	60472079	60472280	3.70991	5.99692	7.33276	4.42835
chr3	60570845	60571046	3.40075	13.6209	14.6655	6.43021
chr3	61396895	61397096	4.1074	15.5269	9.81989	5.21696
chr3	61409727	61409928	3.31242	10.4133	12.0497	4.79232
chr3	61441563	61441764	3.40075	9.80891	8.61921	6.79418
chr3	79288202	79288403	2.34077	6.50828	2.91595	1.81987
chr3	79531854	79532055	2.38494	7.9494	4.80274	3.94305
chr3	79539633	79539834	2.6941	6.36882	2.05832	1.33457
chr3	79542571	79542772	2.73826	8.83267	8.14751	5.88425
chr3	79572563	79572764	5.78569	8.46077	9.39107	2.24451
chr3	82793722	82793923	8.08229	30.6819	13.8936	6.61219
chr3	83845221	83845422	4.28406	8.08887	7.9331	2.18384
chr3	83863040	83863241	3.70991	7.34506	5.78902	2.85113
chr3	84439848	84440049	1.58996	2.32439	2.5729	3.57908
chr3	84442975	84443176	0.264993	7.67048	2.5729	5.39895
chr3	87333943	87334144	2.34077	4.41633	4.24528	1.39523
chr3	87338068	87338269	7.02232	37.2367	26.6724	13.285
chr3	88460166	88460367	1.4133	5.11365	2.87307	3.2151
chr3	88648224	88648425	0.574152	3.06819	3.7307	4.12504
chr3	89796494	89796695	3.13575	6.32233	4.54545	2.00186
chr3	90248763	90248964	1.2808	3.85848	4.24528	2.12318
chr3	90265660	90265861	1.45746	2.41736	2.91595	2.00186
chr3	93556086	93556287	0	5.25311	7.03259	5.45961
chr3	94583082	94583283	0.839145	27.4742	5.57461	4.48901
chr3	94587987	94588188	2.82659	7.29857	7.24699	3.2151
chr3	94612355	94612556	0.574152	4.04443	1.88679	0.424636
chr3	95136441	95136642	1.94328	7.80994	3.08748	2.54782
chr3	95293752	95293953	2.38494	5.39258	9.99142	8.79604
chr3	95312630	95312831	2.78243	4.04443	5.3602	4.42835
chr3	95497679	95497880	3.26825	4.69526	5.87478	5.58093
chr3	95504740	95504941	2.25244	5.43906	5.31732	4.24636
chr3	95511887	95512088	2.95909	3.90497	9.43396	8.61405
chr3	95632343	95632544	3.13575	15.1085	13.7221	5.03497
chr3	95635529	95635730	1.36913	3.90497	3.34477	2.24451
chr3	95645323	95645524	4.37239	21.7563	22.5128	9.03869
chr3	95650715	95650916	7.86147	56.2502	42.9245	17.0461
chr3	95977211	95977412	0.750814	9.80891	9.81989	5.58093
chr3	95993652	95993853	1.19247	7.43804	3.51629	1.69855
chr3	96000973	96001174	0.706649	5.25311	2.95883	2.7298
chr3	96160261	96160462	4.28406	6.97316	7.59005	2.36583
chr3	96293927	96294128	4.28406	39.4216	21.6123	8.73538
chr3	96300759	96300960	7.77314	18.9205	16.0806	8.00743
chr3	96301352	96301553	1.54579	5.48555	3.13036	1.81987
chr3	96302733	96302934	4.15156	5.06716	4.80274	2.24451
chr3	96557793	96557994	3.00326	1.906	3.38765	1.88053
chr3	96579817	96580018	2.5616	7.34506	4.33104	3.33643
chr3	97994914	97995115	4.32822	8.3213	5.74614	2.24451
chr3	100932370	100932571	2.91493	13.2025	6.47512	3.82173
chr3	101004048	101004249	0.79498	6.08989	4.28816	1.75921
chr3	101597813	101598014	1.63413	7.76345	4.54545	1.09192
chr3	103130377	103130578	2.38494	12.0868	9.00514	8.49273
chr3	103859603	103859804	2.25244	9.29755	8.01886	3.03312
chr3	103860205	103860406	2.51744	5.39258	7.67581	4.12504
chr3	103872661	103872862	2.5616	10.5062	13.3791	5.1563
chr3	105023502	105023703	4.72571	17.3864	14.1509	7.76478
chr3	105036408	105036609	0.441655	8.41428	4.33104	2.42649
chr3	105046993	105047194	4.76988	42.4898	36.9211	25.5995
chr3	105054979	105055180	2.16411	9.43701	14.6655	9.58465
chr3	105803676	105803877	1.36913	5.76448	11.1492	3.03312
chr3	105816202	105816403	1.85495	2.92873	3.81646	1.15258
chr3	106553489	106553690	2.4291	7.43804	7.67581	5.09564
chr3	108017996	108018197	1.2808	1.72005	3.43053	3.03312
chr3	108726482	108726683	1.32497	2.55683	9.39107	5.1563
chr3	109251851	109252052	3.09159	16.5496	16.5094	10.3733
chr3	109254149	109254350	4.23989	17.8513	15.9091	9.09935
chr3	109255075	109255276	10.2906	32.8203	29.7598	16.5608
chr3	109273243	109273444	3.09159	20.3616	15.0086	10.5552
chr3	109361990	109362191	1.67829	2.51034	6.7753	5.52027
chr3	115692582	115692783	2.60577	3.0217	2.74442	4.1857
chr3	115695167	115695368	1.45746	10.4133	3.68782	0.909935
chr3	116184374	116184575	0.883311	5.90394	6.08919	2.24451
chr3	116189450	116189651	4.59322	8.18184	5.96055	3.09378
chr3	116844929	116845130	1.10414	8.22833	7.63293	2.79047
chr3	121548264	121548465	1.85495	10.0878	8.19039	7.4008
chr3	121570820	121571021	3.75407	8.36779	14.5798	5.39895
chr3	121597331	121597532	1.45746	2.83575	7.84734	4.91365
chr3	121603025	121603226	1.05997	2.04546	9.69125	8.06809
chr3	122566135	122566336	0.264993	41.7925	23.4562	7.8861
chr3	122577457	122577658	4.23989	20.5011	11.8353	4.91365
chr3	126829834	126830035	1.1483	4.60229	6.21783	3.88239
chr3	126831476	126831677	4.50489	6.04341	9.17667	10.2519
chr3	127320462	127320663	1.36913	3.20765	3.81646	2.48716
chr3	127321167	127321368	1.54579	5.2996	5.48885	4.1857
chr3	127355349	127355550	3.09159	5.20663	12.2213	6.06623
chr3	127769249	127769450	3.79824	15.7593	14.6226	9.58465
chr3	127790894	127791095	1.05997	4.1839	4.37393	1.88053
chr3	127914250	127914451	1.58996	6.46179	5.31732	2.79047
chr3	127932565	127932766	1.98745	24.7315	18.5249	13.649
chr3	130400843	130401044	2.47327	8.64672	7.07547	6.43021
chr3	132115830	132116031	2.29661	6.50828	4.2024	2.12318
chr3	135298685	135298886	1.01581	3.44009	3.47341	3.63974
chr3	136326010	136326211	1.89912	8.83267	4.80274	3.63974
chr3	136426653	136426854	2.4291	7.5775	4.63121	1.88053
chr3	136725634	136725835	2.73826	17.154	7.67581	5.70226
chr3	137869483	137869684	4.41655	18.6416	11.6209	8.18941
chr3	137880401	137880602	2.07578	2.46385	5.18868	1.63788
chr3	143651537	143651738	3.09159	8.46077	5.70326	4.85299
chr3	143685779	143685980	2.16411	11.3895	5.74614	3.82173
chr3	149086211	149086412	2.95909	3.57956	2.65866	2.48716
chr3	149219823	149220024	1.23664	6.36882	4.24528	2.91179
chr3	149281489	149281690	2.64993	4.64877	2.44425	0.545961
chr3	149326830	149327031	2.60577	28.311	11.578	2.97245
chr3	149338784	149338985	4.15156	10.0878	11.4923	3.51842
chr3	149380098	149380299	3.44491	7.11262	2.83019	0.909935
chr3	152114907	152115108	1.94328	1.99897	3.13036	6.67286
chr3	152122743	152122944	1.89912	2.51034	3.77358	3.57908
chr3	157634511	157634712	1.58996	4.46282	4.33104	1.57722
chr4	3496082	3496283	2.20828	3.90497	4.75986	2.66914
chr4	3517966	3518167	1.76662	7.29857	3.43053	1.63788
chr4	3626819	3627020	1.36913	3.53307	3.08748	1.03126
chr4	3647209	3647410	1.98745	7.06614	4.45969	2.7298
chr4	3649094	3649295	4.76988	12.6447	12.307	6.06623
chr4	3660106	3660307	2.60577	8.08887	6.04631	2.18384
chr4	3678960	3679161	2.34077	3.71902	3.21612	2.54782
chr4	3682948	3683149	3.8424	14.6436	17.2384	5.70226
chr4	3766521	3766722	2.60577	3.34712	5.27444	1.27391
chr4	4080243	4080444	3.62157	6.78721	4.84562	5.70226
chr4	6357501	6357702	2.5616	17.6653	11.6209	5.39895
chr4	6383509	6383710	2.16411	6.69423	6.3036	3.94305
chr4	6415289	6415490	1.85495	9.29755	3.30188	0.727948
chr4	9605480	9605681	11.483	130.956	78.0874	46.7707
chr4	9634268	9634469	2.82659	32.7739	12.9074	4.12504
chr4	9642137	9642338	2.91493	14.2717	9.69125	4.12504
chr4	9649501	9649702	4.94654	19.5713	15.3087	8.43206
chr4	9657317	9657518	11.8805	58.2026	32.2041	13.5277
chr4	10964909	10965110	0.618318	5.76448	7.11835	3.82173
chr4	19856261	19856462	4.37239	7.11262	3.30188	1.81987
chr4	19869605	19869806	6.75733	31.6581	14.1938	7.64345
chr4	19871888	19872089	1.54579	10.7387	5.01715	4.671
chr4	19872907	19873108	2.78243	5.39258	3.47341	2.12318
chr4	19879700	19879901	1.45746	6.69423	4.33104	0.545961
chr4	19894643	19894844	6.18318	30.7284	16.4237	6.67286
chr4	19895236	19895437	4.01906	10.6457	4.15952	2.36583
chr4	19898209	19898410	4.85821	63.2233	21.7839	11.1619
chr4	22393221	22393422	1.32497	2.97521	5.06003	5.70226
chr4	32251056	32251257	2.07578	5.16014	7.9331	7.15815
chr4	32358747	32358948	1.58996	4.50931	5.61749	2.18384
chr4	40776579	40776780	1.72246	3.11468	3.77358	3.51842
chr4	40840557	40840758	3.53324	7.43804	7.67581	4.54967
chr4	42880471	42880672	3.75407	8.46077	6.68953	2.18384
chr4	43383301	43383502	0.883311	1.85951	5.27444	4.1857
chr4	43384168	43384369	2.20828	3.95146	6.51801	2.7298
chr4	43560394	43560595	3.09159	3.20765	4.84562	5.70226
chr4	45949259	45949460	2.20828	5.62502	4.58833	6.36954
chr4	46643407	46643608	1.45746	1.30166	5.96055	4.85299
chr4	47275064	47275265	1.10414	7.80994	5.40308	4.48901
chr4	53120458	53120659	3.31242	6.50828	9.81989	5.09564
chr4	53181548	53181749	1.2808	4.64877	6.38936	4.12504
chr4	53187316	53187517	4.50489	18.3627	9.90565	4.79232
chr4	53239940	53240141	2.25244	2.97521	6.47512	6.79418
chr4	53353466	53353667	6.09484	19.4319	18.7821	9.8273
chr4	53469143	53469344	3.8424	11.2035	9.99142	8.79604
chr4	53512533	53512734	1.1483	5.34609	2.65866	2.30517
chr4	53782380	53782581	2.11995	6.69423	4.6741	1.15258
chr4	53794334	53794535	3.75407	12.5517	4.03087	1.75921
chr4	53799355	53799556	1.50163	6.22936	5.27444	1.03126
chr4	59366273	59366474	6.62483	6.36882	8.57632	4.97431
chr4	59440014	59440215	3.79824	5.34609	8.61921	3.15444
chr4	59441442	59441643	2.64993	11.0176	9.00514	2.60848
chr4	62322753	62322954	2.03161	4.23038	4.03087	3.2151
chr4	62329464	62329665	0.839145	6.18287	5.61749	3.27577
chr4	62349511	62349712	1.81079	13.9463	7.76157	3.82173
chr4	62357902	62358103	3.88657	12.2263	8.06174	2.24451
chr4	63399386	63399587	0.839145	1.30166	4.11664	1.57722
chr4	63401679	63401880	2.29661	4.83472	4.54545	1.4559
chr4	63815811	63816012	2.34077	8.64672	10.506	4.48901
chr4	83309005	83309206	3.35658	4.69526	8.01886	4.79232
chr4	86632529	86632730	1.1483	5.02068	6.51801	1.27391
chr4	86669401	86669602	1.54579	5.53204	4.71698	1.75921
chr4	86676887	86677088	2.11995	4.36985	4.80274	2.91179
chr4	86690289	86690490	5.03487	15.8523	15.1372	5.03497
chr4	88406911	88407112	1.94328	3.25414	6.00343	1.94119
chr4	88415165	88415366	2.6941	9.06511	4.28816	1.4559
chr4	88707208	88707409	1.72246	14.7831	7.50428	1.88053
chr4	88727297	88727498	1.63413	6.69423	3.00171	3.45775
chr4	93341688	93341889	0.79498	3.25414	8.06174	3.03312
chr4	95850079	95850280	2.07578	19.8967	3.13036	2.7298
chr4	112256052	112256253	2.6941	5.34609	4.8885	2.36583
chr4	116650877	116651078	1.72246	9.29755	4.28816	2.12318
chr4	116655210	116655411	3.00326	6.78721	5.91766	4.36769
chr4	116666726	116666927	3.17992	1.99897	5.14579	5.21696
chr4	116668319	116668520	5.07904	7.39155	11.4923	5.6416
chr4	116672832	116673033	4.32822	9.1116	10.0772	6.67286
chr4	119966909	119967110	2.95909	6.32233	7.84734	4.00371
chr4	122892251	122892452	3.62157	11.9009	6.26072	4.48901
chr4	122991212	122991413	5.07904	8.78618	5.87478	4.54967
chr4	123564095	123564296	1.1483	3.62604	6.64665	3.27577
chr4	123572963	123573164	1.1483	3.76551	5.66037	4.12504
chr4	123921263	123921464	1.2808	9.4835	3.98799	5.21696
chr4	123928067	123928268	4.50489	8.50725	5.57461	4.24636
chr4	124705263	124705464	2.47327	7.80994	5.70326	3.03312
chr4	126103189	126103390	2.38494	4.41633	7.63293	3.7004
chr4	126260067	126260268	2.87076	5.57853	5.18868	3.39709
chr4	126553191	126553392	2.95909	5.48555	4.41681	0.78861
chr4	129496735	129496936	1.54579	5.57853	7.4614	3.2151
chr4	129788845	129789046	1.85495	7.5775	5.44597	2.18384
chr4	129789635	129789836	2.64993	6.08989	2.83019	1.88053
chr4	130800150	130800351	1.45746	2.13844	4.97427	2.12318
chr4	130800622	130800823	1.81079	2.6498	4.37393	3.27577
chr4	130914116	130914317	2.07578	3.34712	8.14751	4.1857
chr4	132078457	132078658	3.53324	5.34609	7.07547	4.91365
chr4	132494615	132494816	2.4291	5.76448	4.6741	2.7298
chr4	132529418	132529619	0.927476	5.71799	5.40308	3.03312
chr4	132563993	132564194	1.89912	2.13844	3.13036	0.970597
chr4	132592994	132593195	8.39145	34.215	28.6878	14.013
chr4	132600585	132600786	1.36913	3.99794	6.38936	5.82358
chr4	132601381	132601582	0.839145	4.69526	4.84562	3.51842
chr4	132605873	132606074	4.28406	22.1282	13.4219	5.39895
chr4	132608308	132608509	2.73826	3.85848	3.98799	1.69855
chr4	132617931	132618132	3.35658	12.1798	23.8422	10.5552
chr4	132760420	132760621	3.17992	7.39155	6.60377	3.7004
chr4	133132186	133132387	1.54579	6.92667	6.04631	1.69855
chr4	133169574	133169775	2.91493	5.20663	6.81818	4.73166
chr4	133170166	133170367	5.29987	13.5279	12.1355	3.7004
chr4	133659511	133659712	2.16411	8.78618	4.33104	1.69855
chr4	133706920	133707121	1.58996	9.29755	4.97427	3.15444
chr4	134496691	134496892	2.29661	2.6498	4.54545	3.76106
chr4	134586207	134586408	2.51744	4.88121	5.06003	2.30517
chr4	134619209	134619410	4.41655	18.0372	12.6072	8.12875
chr4	134632398	134632599	1.85495	5.39258	7.80445	6.36954
chr4	135919002	135919203	3.62157	17.2005	14.2367	7.46147
chr4	135945850	135946051	2.64993	3.48658	5.06003	2.79047
chr4	136123422	136123623	2.29661	4.78824	6.51801	3.57908
chr4	136143394	136143595	2.4291	5.02068	0.986277	2.7298
chr4	136179576	136179777	1.4133	8.83267	8.66209	4.30703
chr4	136185463	136185664	1.76662	5.11365	10.7204	4.36769
chr4	136886176	136886377	6.80149	10.5527	17.1098	3.82173
chr4	136892944	136893145	6.00651	12.1333	14.6226	6.97617
chr4	136898785	136898986	2.91493	8.41428	16.2093	5.1563
chr4	137365771	137365972	1.85495	6.88018	7.67581	4.24636
chr4	137367859	137368060	0.839145	4.09092	5.87478	1.88053
chr4	138041701	138041902	2.51744	40.9557	22.6844	9.342
chr4	138068249	138068450	2.47327	4.32336	2.53002	0.849273
chr4	138068708	138068909	2.38494	7.34506	2.22984	1.27391
chr4	139493723	139493924	0.971642	5.06716	4.97427	3.51842
chr4	140572448	140572649	0.618318	3.57956	4.07375	4.48901
chr4	140872288	140872489	1.98745	1.44112	5.31732	2.66914
chr4	140964104	140964305	4.46072	2.83575	7.11835	3.45775
chr4	140983361	140983562	2.95909	6.78721	7.24699	2.30517
chr4	141182098	141182299	5.07904	7.2056	11.9211	4.36769
chr4	141419475	141419676	2.25244	4.83472	9.51972	4.73166
chr4	141425783	141425984	1.58996	1.81302	7.84734	5.03497
chr4	141605997	141606198	4.90238	15.4804	15.952	8.06809
chr4	141646134	141646335	0.750814	9.06511	3.68782	1.81987
chr4	141670375	141670576	2.47327	8.55374	8.79073	4.79232
chr4	143278448	143278649	4.32822	5.11365	5.23156	5.33828
chr4	145233771	145233972	3.70991	11.1571	9.43396	5.39895
chr4	145267770	145267971	3.9749	4.69526	14.494	9.52399
chr4	150076223	150076424	1.01581	4.13741	5.78902	4.24636
chr4	150202699	150202900	2.4291	4.74175	3.77358	4.12504
chr4	150212435	150212636	1.76662	2.51034	2.48713	2.85113
chr4	150566223	150566424	5.82985	20.0362	16.4665	9.64531
chr4	154911312	154911513	5.69736	12.3192	8.74785	2.00186
chr4	154929467	154929668	5.21153	13.6209	12.0497	6.1269
chr4	154935063	154935264	2.38494	13.9928	9.64836	5.1563
chr4	155561896	155562097	3.57741	13.0166	6.08919	2.7298
chr4	156228762	156228963	1.45746	1.20868	1.92967	2.60848
chr5	3198505	3198706	1.45746	4.46282	7.07547	3.51842
chr5	3199021	3199222	2.20828	15.4804	11.6209	6.06623
chr5	4530406	4530607	2.5616	10.0414	5.40308	4.06438
chr5	5419300	5419501	6.18318	16.5496	11.8353	4.48901
chr5	5420284	5420485	6.404	6.64775	10.7204	4.36769
chr5	8357401	8357602	1.89912	6.41531	7.97598	3.88239
chr5	16355926	16356127	1.54579	4.88121	4.24528	4.48901
chr5	16552654	16552855	2.87076	6.60126	8.57632	5.21696
chr5	19891776	19891977	1.76662	3.67253	6.56089	2.79047
chr5	19896006	19896207	2.73826	10.2738	10.5489	7.52213
chr5	19952416	19952617	0.441655	10.2273	3.34477	4.1857
chr5	20681276	20681477	0.309159	2.51034	4.24528	3.15444
chr5	20941321	20941522	4.28406	5.99692	8.70497	3.09378
chr5	21188504	21188705	3.04742	7.62399	10.6775	5.52027
chr5	21189131	21189332	4.23989	26.3121	22.0412	10.7372
chr5	21564063	21564264	2.82659	12.5982	5.78902	4.06438
chr5	27185040	27185241	3.75407	8.78618	5.66037	4.671
chr5	30650808	30651009	4.15156	8.18184	9.99142	5.88425
chr5	30666506	30666707	2.16411	5.71799	8.57632	4.36769
chr5	31362006	31362207	4.90238	6.69423	5.27444	4.671
chr5	31571420	31571621	1.81079	4.83472	6.17495	4.36769
chr5	31576813	31577014	1.45746	4.36985	8.61921	4.36769
chr5	31602473	31602674	2.95909	3.57956	5.44597	6.00557
chr5	32997823	32998024	1.67829	3.34712	3.68782	2.42649
chr5	33009852	33010053	6.404	2.97521	6.17495	3.27577
chr5	34170827	34171028	1.58996	6.74072	8.01886	3.94305
chr5	34231954	34232155	1.1483	2.18492	2.27273	2.7298
chr5	34242605	34242806	1.72246	3.30063	5.87478	3.82173
chr5	34254406	34254607	1.45746	2.69629	3.94511	3.09378
chr5	34535981	34536182	4.28406	6.27584	8.44768	4.61034
chr5	34543225	34543426	2.78243	3.76551	5.74614	2.79047
chr5	35035828	35036029	1.76662	1.20868	5.8319	4.36769
chr5	35670585	35670786	0.883311	2.13844	3.55917	3.15444
chr5	36661027	36661228	25.351	22.779	25.6432	25.6602
chr5	63938744	63938945	1.81079	6.22936	5.61749	5.39895
chr5	64371662	64371863	0.706649	3.48658	6.04631	4.61034
chr5	64410842	64411043	1.54579	12.7841	4.24528	1.51656
chr5	64676279	64676480	2.38494	5.06716	5.01715	3.09378
chr5	64677100	64677301	2.47327	10.0878	7.89022	1.27391
chr5	64795840	64796041	5.2557	19.4784	11.0206	3.82173
chr5	64812623	64812824	1.36913	3.95146	1.58662	1.27391
chr5	64887100	64887301	0.706649	5.11365	11.8782	4.30703
chr5	64923060	64923261	2.95909	10.1808	6.34648	1.4559
chr5	64961053	64961254	0.750814	7.90291	11.578	5.76292
chr5	64980576	64980777	1.32497	5.53204	6.08919	3.7004
chr5	65326244	65326445	2.47327	15.155	4.97427	2.66914
chr5	65486068	65486269	4.41655	6.8337	2.95883	2.66914
chr5	66112176	66112377	3.88657	5.48555	9.5626	5.39895
chr5	66137331	66137532	1.36913	8.18184	8.96226	2.54782
chr5	66147415	66147616	1.50163	7.90291	5.40308	3.7004
chr5	66151937	66152138	0.750814	4.36985	2.44425	2.85113
chr5	67450291	67450492	0.927476	5.11365	2.40137	0.909935
chr5	67815493	67815694	1.54579	7.76345	4.71698	3.51842
chr5	72182854	72183055	0.706649	4.27687	7.9331	3.39709
chr5	72184041	72184242	1.36913	9.66945	12.6501	4.30703
chr5	88508610	88508811	3.13575	14.4112	12.3928	6.1269
chr5	90696184	90696385	6.00651	7.5775	9.34819	3.57908
chr5	90771462	90771663	3.04742	9.62296	7.67581	3.27577
chr5	90772335	90772536	1.72246	6.13638	4.15952	3.33643
chr5	90897570	90897771	6.49233	14.7831	8.91938	7.27948
chr5	90898604	90898805	2.47327	18.5486	15.3945	8.06809
chr5	92374753	92374954	3.57741	16.2242	7.03259	2.06252
chr5	92467131	92467332	2.4291	5.99692	3.47341	2.12318
chr5	96221749	96221950	1.1483	8.64672	6.81818	5.76292
chr5	98018263	98018464	4.72571	17.4329	16.4237	8.61405
chr5	99214487	99214688	5.03487	26.3121	23.542	8.73538
chr5	99363219	99363420	2.82659	57.2729	23.1561	13.1637
chr5	99381728	99381929	4.41655	28.6364	20.283	10.4339
chr5	99414427	99414628	5.16737	11.3895	11.6209	2.36583
chr5	99415132	99415333	1.10414	3.90497	7.16123	4.1857
chr5	101968008	101968209	1.01581	6.32233	2.05832	1.75921
chr5	101968490	101968691	1.32497	4.9277	4.6741	3.27577
chr5	108246516	108246717	2.95909	37.934	12.0497	3.39709
chr5	110603307	110603508	1.10414	8.22833	6.26072	6.55153
chr5	112280229	112280430	1.58996	5.20663	6.17495	3.09378
chr5	113830423	113830624	0.220828	3.25414	3.7307	2.79047
[truncated: 679 more rows]

## Sheet: neutral_STAT6
Chromosomal localization			STAT6 (RPKM)
Chr	Start	End	ctrl	IL-4_1h	IL-4_6h	IL-4_24h
chr1	6464999	6465200	2.87076	6.18287	8.83361	5.94491
chr1	6623949	6624150	1.85495	16.968	14.3653	6.18756
chr1	6624636	6624837	0.618318	18.5951	10.2916	5.33828
chr1	9769598	9769799	2.25244	6.18287	5.27444	1.51656
chr1	9797235	9797436	1.63413	8.46077	7.11835	1.75921
chr1	9876892	9877093	7.8173	20.966	12.9502	3.94305
chr1	9893180	9893381	2.73826	12.0868	8.91938	4.12504
chr1	13335982	13336183	2.25244	7.99589	5.57461	2.66914
chr1	13593193	13593394	0.883311	5.53204	3.30188	1.88053
chr1	13647935	13648136	2.11995	8.04238	10.3345	4.73166
chr1	13980338	13980539	0.618318	13.0166	6.47512	2.00186
chr1	14579471	14579672	3.17992	63.9671	42.0669	26.8127
chr1	14596088	14596289	2.6941	21.1519	16.0806	11.4652
chr1	16618036	16618237	2.20828	10.7387	3.81646	1.81987
chr1	16688257	16688458	3.75407	5.71799	2.53002	3.03312
chr1	17608368	17608569	3.31242	7.5775	4.28816	4.12504
chr1	21014650	21014851	0.971642	5.02068	5.8319	3.03312
chr1	23380474	23380675	0.485821	9.62296	6.3036	2.30517
chr1	23433707	23433908	3.09159	17.9443	10.3774	4.00371
chr1	24471310	24471511	2.64993	5.6715	5.40308	2.06252
chr1	24553497	24553698	2.16411	14.6901	5.14579	2.48716
chr1	33903774	33903975	3.40075	23.3833	17.0669	5.58093
chr1	34464675	34464876	1.94328	18.0837	6.81818	4.1857
chr1	35810613	35810814	0.485821	8.36779	6.73241	4.1857
chr1	35813558	35813759	0.132497	18.7346	4.33104	3.03312
chr1	35860902	35861103	5.74152	15.2015	9.43396	4.73166
chr1	36162738	36162939	1.2808	2.18492	3.68782	2.48716
chr1	36262209	36262410	2.03161	6.92667	5.31732	4.00371
chr1	36754440	36754641	0.264993	5.85745	3.13036	0.78861
chr1	36914573	36914774	0.574152	22.2676	13.6364	4.00371
chr1	36927700	36927901	2.4291	4.69526	2.5729	3.33643
chr1	36960967	36961168	0.79498	8.55374	7.84734	2.54782
chr1	36987213	36987414	1.32497	16.2707	7.54716	1.75921
chr1	37013161	37013362	3.04742	39.7935	20.4974	4.06438
chr1	37474712	37474913	4.06323	25.5218	12.0497	8.97802
chr1	37477950	37478151	2.16411	8.97213	8.01886	1.51656
chr1	37486553	37486754	1.58996	20.3151	9.94854	5.58093
chr1	37491824	37492025	1.98745	24.9639	18.4391	9.09935
chr1	37559803	37560004	3.04742	5.6715	7.80445	5.03497
chr1	37562061	37562262	8.52395	21.1054	15.9948	5.09564
chr1	37586251	37586452	3.44491	28.8689	19.7684	6.18756
chr1	39089938	39090139	0.353324	1.81302	5.14579	3.27577
chr1	39290460	39290661	0.971642	5.62502	3.64494	3.82173
chr1	39307313	39307514	5.65319	71.8235	31.6895	18.1987
chr1	39309659	39309860	1.32497	5.11365	4.63121	5.76292
chr1	39313758	39313959	3.26825	15.1085	11.6209	6.18756
chr1	39321599	39321800	0.662483	4.46282	4.03087	1.33457
chr1	39525850	39526051	0.750814	4.04443	7.20411	3.88239
chr1	39577482	39577683	1.98745	3.30063	6.04631	2.79047
chr1	39714134	39714335	1.23664	6.41531	9.81989	6.73352
chr1	39767969	39768170	1.05997	17.9443	9.26243	4.1857
chr1	40087519	40087720	3.09159	14.5042	15.3087	4.1857
chr1	40224907	40225108	1.72246	4.46282	7.41852	3.03312
chr1	40230411	40230612	2.4291	5.81097	10.2916	6.61219
chr1	40240566	40240767	5.69736	13.7604	10.5918	5.21696
chr1	40294931	40295132	3.48908	12.6912	10.5489	5.03497
chr1	40346551	40346752	2.34077	18.3162	17.1955	9.70597
chr1	40356002	40356203	0.706649	7.48452	7.80445	4.06438
chr1	40393273	40393474	0.883311	7.39155	20.4545	12.0111
chr1	40404695	40404896	3.66574	43.3731	53.602	25.0535
chr1	40409994	40410195	1.54579	25.7542	16.9811	8.61405
chr1	40444841	40445042	0.927476	1.67356	9.34819	3.39709
chr1	40475803	40476004	4.85821	18.4556	12.9502	4.73166
chr1	40502042	40502243	1.23664	7.76345	3.00171	1.09192
chr1	43474652	43474853	1.94328	6.18287	3.98799	2.85113
chr1	43535741	43535942	0.662483	8.83267	5.78902	1.27391
chr1	43912393	43912594	3.44491	6.8337	4.41681	4.48901
chr1	43914564	43914765	1.98745	7.29857	3.90223	2.66914
chr1	43934591	43934792	0.353324	12.5517	3.04459	2.00186
chr1	44070289	44070490	1.10414	8.87916	4.15952	1.03126
chr1	45826839	45827040	1.98745	11.7149	8.70497	9.40266
chr1	45858057	45858258	2.95909	30.6354	12.7787	6.91551
chr1	45865820	45866021	2.11995	13.5744	5.91766	2.42649
chr1	46905801	46906002	2.73826	10.5062	4.97427	2.54782
chr1	46921734	46921935	0.79498	12.6912	7.33276	4.12504
chr1	51509124	51509325	1.72246	9.99486	10.5489	5.1563
chr1	51520358	51520559	4.94654	14.969	9.60548	1.63788
chr1	51529844	51530045	2.25244	78.7502	29.1166	7.09749
chr1	51539724	51539925	0.927476	10.4133	6.34648	2.12318
chr1	51594741	51594942	1.58996	17.3864	4.84562	0.727948
chr1	51930673	51930874	2.03161	6.55477	5.8319	2.18384
chr1	51934625	51934826	0.750814	10.1808	7.97598	3.76106
chr1	52113834	52114035	1.23664	3.85848	6.47512	3.94305
chr1	52331376	52331577	1.72246	8.64672	4.03087	2.30517
chr1	52501826	52502027	0.0441655	2.2779	3.43053	3.09378
chr1	52578663	52578864	2.6941	18.9205	7.89022	5.21696
chr1	52653432	52653633	1.2808	9.52998	4.63121	3.15444
chr1	52722733	52722934	4.46072	5.48555	6.04631	4.24636
chr1	52764440	52764641	1.98745	21.5703	9.17667	3.7004
chr1	52800394	52800595	2.95909	8.83267	9.26243	2.79047
chr1	53824995	53825196	0.529987	12.7841	9.99142	3.7004
chr1	54586301	54586502	0.353324	6.97316	3.60206	0.303312
chr1	54798520	54798721	2.78243	10.9246	6.60377	2.79047
chr1	54837745	54837946	2.11995	6.74072	6.38936	1.57722
chr1	54888696	54888897	0.839145	5.95043	2.05832	2.91179
chr1	54914556	54914757	3.26825	11.3895	6.04631	2.48716
chr1	54923454	54923655	2.60577	9.25106	7.11835	3.51842
chr1	55766823	55767024	1.94328	8.27482	2.40137	1.63788
chr1	55792951	55793152	1.10414	2.32439	3.77358	4.30703
chr1	56713404	56713605	2.73826	16.0383	8.49056	4.73166
chr1	56789571	56789772	0.176662	5.90394	3.30188	1.75921
chr1	58348772	58348973	3.00326	22.2676	11.7496	5.70226
chr1	58359591	58359792	0.0883311	2.04546	3.7307	3.15444
chr1	58423949	58424150	0.706649	2.41736	3.38765	2.18384
chr1	58618366	58618567	1.32497	15.062	7.71869	3.88239
chr1	58669751	58669952	3.88657	8.3213	8.49056	4.54967
chr1	58727094	58727295	2.82659	9.80891	10.0343	5.09564
chr1	58743667	58743868	2.6941	23.6623	9.94854	6.00557
chr1	58802326	58802527	3.88657	12.0868	10.8919	6.36954
chr1	58860703	58860904	3.70991	11.2035	9.51972	3.88239
chr1	59464818	59465019	0.309159	1.76653	3.55917	8.91736
chr1	59481723	59481924	2.03161	19.6178	9.81989	10.1913
chr1	59704020	59704221	2.29661	56.6685	24.6569	7.4008
chr1	59914004	59914205	2.82659	14.7366	9.5626	2.60848
chr1	59952959	59953160	1.4133	6.55477	4.80274	1.69855
chr1	60579913	60580114	4.1074	35.2842	21.5266	9.03869
chr1	60615811	60616012	1.76662	5.16014	4.6741	1.15258
chr1	60627617	60627818	3.22408	73.4506	52.0154	20.5039
chr1	60662786	60662987	1.23664	10.5527	5.01715	2.36583
chr1	60916242	60916443	1.1483	13.7139	7.07547	3.88239
chr1	62724592	62724793	1.85495	4.32336	3.00171	3.09378
chr1	64189607	64189808	1.98745	6.55477	2.74442	1.15258
chr1	64301601	64301802	2.87076	22.9649	17.6672	10.6766
chr1	64303145	64303346	1.81079	9.57647	2.70154	0.970597
chr1	64305629	64305830	1.76662	30.2635	13.5077	5.03497
chr1	64343327	64343528	2.25244	12.3192	7.80445	2.60848
chr1	64482250	64482451	2.60577	3.30063	5.14579	2.12318
chr1	64616523	64616724	1.05997	7.39155	3.68782	0.78861
chr1	65090406	65090607	1.94328	21.8027	16.3379	9.70597
chr1	65177576	65177777	2.82659	8.13535	10.1201	6.61219
chr1	66279338	66279539	3.93073	14.5042	6.9897	3.57908
chr1	71731092	71731293	1.2808	39.2356	30.3173	22.7484
chr1	71917118	71917319	0	1.34814	5.10291	6.85484
chr1	71938556	71938757	0.927476	25.8937	16.0806	17.1068
chr1	71967807	71968008	0.39749	1.02273	6.34648	8.12875
chr1	71974860	71975061	2.64993	6.64775	17.9674	13.1031
chr1	71988133	71988334	0.927476	5.43906	3.51629	4.00371
chr1	72244239	72244440	1.19247	1.85951	1.28645	1.33457
chr1	74053196	74053397	0.529987	16.5961	40.3087	23.173
chr1	74201148	74201349	4.15156	4.9277	5.78902	4.06438
chr1	74227456	74227657	3.62157	4.41633	4.71698	1.69855
chr1	74248798	74248999	1.58996	38.6778	16.0377	6.55153
chr1	74295693	74295894	2.03161	3.11468	8.23327	4.12504
chr1	74434542	74434743	2.11995	3.53307	6.94682	2.24451
chr1	74702359	74702560	0.220828	10.8316	3.7307	1.63788
chr1	74997348	74997549	2.6941	13.342	5.27444	1.63788
chr1	77279607	77279808	0.353324	8.73969	7.97598	4.54967
chr1	78666067	78666268	2.03161	7.67048	5.06003	2.30517
chr1	78702961	78703162	2.38494	11.9473	17.9245	14.013
chr1	79848746	79848947	1.89912	10.5992	7.41852	4.48901
chr1	80389693	80389894	3.48908	7.9494	4.84562	1.69855
chr1	80402049	80402250	3.9749	4.46282	5.66037	1.81987
chr1	80454144	80454345	1.85495	5.48555	2.27273	0.909935
chr1	80785208	80785409	2.51744	27.4278	9.51972	4.85299
chr1	82793157	82793358	0.927476	6.8337	6.9897	2.7298
chr1	82799030	82799231	2.60577	12.6447	4.45969	1.75921
chr1	84437678	84437879	2.95909	19.1065	15.1372	8.31074
chr1	84935769	84935970	2.11995	3.30063	3.81646	2.42649
chr1	85735950	85736151	1.54579	6.41531	3.81646	2.97245
chr1	85794660	85794861	0.971642	6.8337	4.07375	1.81987
chr1	85809308	85809509	0.971642	10.5527	7.71869	3.33643
chr1	86344383	86344584	2.47327	48.3008	22.8559	9.40266
chr1	86399415	86399616	3.13575	3.71902	4.2024	2.54782
chr1	87035685	87035886	1.85495	7.85643	6.81818	4.73166
chr1	87620195	87620396	2.51744	3.30063	3.38765	1.94119
chr1	87621511	87621712	2.03161	5.95043	2.44425	0.970597
chr1	87626445	87626646	2.82659	4.23038	7.67581	2.66914
chr1	87755767	87755968	3.31242	15.4339	13.8508	5.09564
chr1	87854797	87854998	0.927476	10.7852	4.2024	0.485299
chr1	87960000	87960201	0.529987	4.13741	3.00171	1.39523
chr1	88077299	88077500	0.39749	11.7614	11.578	3.03312
chr1	88081787	88081988	2.51744	15.4339	4.45969	2.7298
chr1	88474647	88474848	0.706649	5.39258	11.578	6.18756
chr1	88567259	88567460	5.82985	8.73969	6.51801	2.06252
chr1	88587457	88587658	8.47978	76.7048	84.2624	37.6106
chr1	88589181	88589382	0.574152	2.78926	5.3602	3.51842
chr1	88635680	88635881	1.10414	4.50931	2.1012	2.66914
chr1	88642800	88643001	1.10414	2.92873	4.45969	2.7298
chr1	88647257	88647458	1.98745	6.13638	3.7307	0.667286
chr1	88652724	88652925	2.16411	20.7335	21.8267	8.61405
chr1	88654784	88654985	1.81079	5.34609	9.60548	3.39709
chr1	88661337	88661538	1.85495	2.97521	8.49056	5.09564
chr1	89069506	89069707	1.50163	1.906	4.03087	2.7298
chr1	89070039	89070240	0	1.39463	3.43053	1.88053
chr1	89302617	89302818	1.05997	6.50828	3.30188	1.75921
chr1	90975048	90975249	3.00326	2.83575	6.34648	4.48901
chr1	91034601	91034802	7.41981	25.0104	13.6364	4.671
chr1	91037864	91038065	0.353324	15.155	8.74785	6.18756
chr1	91046330	91046531	4.63738	21.6633	14.6226	7.09749
chr1	91080398	91080599	0.839145	5.39258	8.23327	2.54782
chr1	91540470	91540671	0.529987	1.5341	2.65866	2.79047
chr1	91955039	91955240	4.01906	6.46179	7.41852	3.82173
chr1	92034374	92034575	3.31242	10.0414	7.54716	2.60848
chr1	92052330	92052531	2.29661	7.90291	5.57461	4.12504
chr1	92061835	92062036	1.63413	9.76242	4.07375	2.54782
chr1	92080178	92080379	0.485821	10.4597	2.27273	0.970597
chr1	92215411	92215612	0.971642	3.99794	3.08748	2.97245
chr1	92676184	92676385	0.971642	2.55683	5.14579	4.36769
chr1	92742448	92742649	1.58996	4.36985	6.60377	5.52027
chr1	93118934	93119135	1.4133	3.99794	2.48713	3.7004
chr1	93906806	93907007	1.45746	1.44112	8.74785	6.30888
chr1	93975951	93976152	0.79498	1.34814	6.64665	5.1563
chr1	94058436	94058637	1.01581	5.11365	3.98799	3.39709
chr1	95449822	95450023	1.1483	5.62502	2.27273	0.667286
chr1	95590165	95590366	5.78569	102.598	54.9742	16.5608
chr1	95598190	95598391	5.21153	23.3368	8.23327	3.88239
chr1	95668250	95668451	0.750814	6.46179	3.98799	1.4559
chr1	97662400	97662601	0.927476	4.23038	3.38765	3.03312
chr1	97662977	97663178	0.839145	16.1777	8.91938	2.48716
chr1	97676234	97676435	3.48908	19.06	8.61921	4.30703
chr1	97718604	97718805	2.29661	6.55477	4.8885	0.78861
chr1	97935010	97935211	1.19247	5.81097	2.53002	0.727948
chr1	105170202	105170403	2.20828	6.04341	3.259	3.7004
chr1	105171092	105171293	0.971642	16.3637	9.64836	3.33643
chr1	105742566	105742767	5.1232	23.0579	15.1372	7.46147
chr1	105746623	105746824	1.50163	34.215	10.9777	3.51842
chr1	105752328	105752529	2.20828	9.80891	4.71698	3.33643
chr1	105801321	105801522	2.73826	4.60229	4.15952	4.85299
chr1	105972080	105972281	1.85495	8.46077	4.07375	2.12318
chr1	105980900	105981101	3.40075	22.5001	10.2058	4.97431
chr1	105981459	105981660	3.00326	13.8533	10.5918	3.76106
chr1	106317036	106317237	2.25244	7.29857	3.47341	4.54967
chr1	106321496	106321697	4.72571	61.4103	31.6895	13.649
chr1	106345276	106345477	2.11995	12.8771	7.24699	5.27762
chr1	106401048	106401249	0.971642	9.43701	4.80274	3.51842
chr1	106407993	106408194	1.81079	3.71902	3.7307	2.79047
chr1	106511782	106511983	1.2808	5.34609	4.97427	2.30517
chr1	106540325	106540526	2.91493	67.4537	19.8113	13.2244
chr1	106549199	106549400	0.927476	5.81097	2.70154	2.00186
chr1	106552962	106553163	1.2808	10.1343	8.19039	6.06623
chr1	106581845	106582046	2.95909	30.496	19.8971	7.58279
chr1	106627280	106627481	3.31242	63.4093	51.5866	26.3275
chr1	106695830	106696031	3.22408	6.60126	8.70497	4.48901
chr1	106796623	106796824	2.6941	4.88121	3.13036	1.03126
chr1	106815227	106815428	1.45746	14.5042	5.57461	1.75921
chr1	106883770	106883971	0.79498	4.83472	1.67238	1.4559
chr1	106931492	106931693	0.309159	2.18492	9.34819	5.1563
chr1	106932110	106932311	1.01581	22.872	16.1235	10.0093
chr1	106933757	106933958	1.98745	42.6757	28.2161	12.7391
chr1	107496956	107497157	6.49233	9.29755	10.4631	5.58093
chr1	107502215	107502416	3.22408	51.5549	16.6809	5.82358
chr1	107513607	107513808	1.85495	29.1943	11.964	6.1269
chr1	107582989	107583190	7.15482	63.5952	27.4871	11.8292
chr1	107583875	107584076	4.46072	59.0859	25	8.8567
chr1	119504127	119504328	0.176662	2.46385	2.78731	1.69855
chr1	119534380	119534581	1.05997	18.874	13.9794	14.377
chr1	120075565	120075766	3.00326	5.2996	7.63293	5.58093
chr1	120202665	120202866	2.29661	6.08989	6.21783	5.88425
chr1	121334349	121334550	2.51744	4.23038	7.24699	5.76292
chr1	121430689	121430890	1.4133	17.4794	8.79073	4.12504
chr1	121464627	121464828	2.25244	5.99692	2.65866	1.03126
chr1	121508899	121509100	2.38494	7.99589	3.04459	1.21325
chr1	123905860	123906061	2.03161	16.5961	7.33276	3.76106
chr1	123919719	123919920	2.03161	18.4556	12.8645	4.73166
chr1	123934404	123934605	3.70991	17.3399	10.506	6.24822
chr1	125458577	125458778	3.53324	9.1116	8.23327	2.7298
chr1	125462988	125463189	3.9749	33.5641	17.5815	10.7979
chr1	127084077	127084278	2.5616	10.1343	3.13036	1.51656
chr1	127135827	127136028	0.485821	6.50828	5.3602	4.30703
chr1	127136299	127136500	0.574152	13.5744	10.3774	6.30888
chr1	127242971	127243172	0.132497	3.71902	3.81646	1.51656
chr1	127291538	127291739	0.662483	13.249	5.91766	2.48716
chr1	127425066	127425267	2.07578	1.58058	3.30188	2.66914
chr1	127596297	127596498	1.81079	7.29857	5.8319	3.39709
chr1	127597679	127597880	1.50163	20.0827	12.693	10.5552
chr1	127850398	127850599	0.839145	3.48658	6.60377	5.03497
chr1	127975727	127975928	1.32497	16.8286	3.77358	7.76478
chr1	127976560	127976761	2.6941	19.6178	2.65866	7.21882
chr1	127981110	127981311	5.03487	46.1158	11.9211	11.5865
chr1	128020346	128020547	1.2808	5.02068	3.81646	4.06438
chr1	128069187	128069388	0.662483	14.8761	4.58833	8.31074
chr1	128632556	128632757	2.16411	3.62604	3.38765	0.424636
chr1	128707880	128708081	0.176662	15.6664	7.20411	2.91179
chr1	128722127	128722328	3.26825	25.5683	17.3242	6.24822
chr1	131025974	131026175	1.2808	3.3936	2.95883	3.94305
chr1	131038239	131038440	0.574152	7.71696	7.16123	2.91179
chr1	131042849	131043050	2.82659	33.2852	28.1732	16.9248
chr1	131199302	131199503	0.839145	4.27687	5.31732	2.06252
chr1	131200215	131200416	1.94328	2.18492	3.30188	1.69855
chr1	131286969	131287170	1.89912	2.13844	4.28816	2.66914
chr1	131293997	131294198	4.76988	21.6168	27.4871	12.7391
chr1	131446644	131446845	5.69736	11.8544	10.4631	5.03497
chr1	131448416	131448617	1.1483	9.1116	6.00343	4.85299
chr1	131473833	131474034	2.87076	8.92564	11.3207	4.97431
chr1	131638223	131638424	0.220828	7.85643	5.70326	1.39523
chr1	131638766	131638967	3.9749	10.9246	6.68953	1.94119
chr1	131993302	131993503	0.706649	4.69526	3.00171	1.4559
chr1	132008415	132008616	2.78243	7.5775	3.64494	1.57722
chr1	132341814	132342015	6.18318	13.156	16.7238	11.1619
chr1	133012427	133012628	0.309159	22.1746	8.19039	5.09564
chr1	133129205	133129406	3.57741	8.22833	5.40308	2.06252
chr1	133130829	133131030	1.32497	6.88018	6.7753	1.75921
chr1	133133642	133133843	1.36913	7.48452	4.93139	3.7004
chr1	134196447	134196648	2.03161	12.2263	6.81818	4.48901
chr1	134302767	134302968	3.35658	9.15808	8.79073	5.21696
chr1	134458302	134458503	2.34077	9.76242	5.53173	3.45775
chr1	134679525	134679726	1.19247	8.69321	7.50428	3.94305
chr1	134791134	134791335	1.89912	27.6137	13.0789	7.46147
chr1	135282589	135282790	4.72571	11.2035	6.04631	3.7004
chr1	135411056	135411257	3.75407	12.9236	10.4202	5.52027
chr1	135516380	135516581	0.132497	24.5455	17.7959	7.94677
chr1	135516978	135517179	3.26825	13.9463	11.1063	5.27762
chr1	135680792	135680993	4.41655	16.0848	5.8319	3.82173
chr1	135691507	135691708	0.220828	3.99794	6.17495	6.1269
chr1	136685417	136685618	6.18318	40.9092	20.7976	9.52399
chr1	137751677	137751878	0.927476	22.5001	21.3979	6.91551
chr1	137921632	137921833	1.36913	22.4536	19.8971	14.7409
chr1	137922870	137923071	2.03161	6.08989	21.6552	14.7409
chr1	138006973	138007174	2.16411	14.7831	10.0343	4.48901
chr1	138039237	138039438	1.58996	10.3668	9.73413	4.85299
chr1	138261617	138261818	1.19247	6.8337	13.9794	7.03683
chr1	138267754	138267955	2.16411	4.09092	5.27444	2.24451
chr1	138348584	138348785	1.1483	5.02068	5.3602	3.27577
chr1	138458193	138458394	0.132497	14.6901	7.59005	5.45961
chr1	138962335	138962536	1.94328	14.8296	15.7376	5.70226
chr1	138967564	138967765	1.45746	18.6881	12.1784	5.27762
chr1	138982400	138982601	0.79498	2.69629	3.04459	2.18384
chr1	139007538	139007739	1.89912	7.48452	3.60206	1.75921
chr1	142894232	142894433	1.94328	49.091	24.0566	9.16001
chr1	143988866	143989067	0.79498	5.76448	6.7753	4.671
chr1	143992632	143992833	1.50163	11.9473	6.60377	1.4559
chr1	144139977	144140178	1.98745	23.1974	12.4357	4.79232
chr1	144215388	144215589	3.53324	10.9246	9.30531	5.33828
chr1	144317621	144317822	4.37239	20.2222	6.68953	6.55153
chr1	144330363	144330564	3.53324	12.1333	10.1201	4.671
chr1	144343425	144343626	2.25244	3.34712	5.78902	4.1857
chr1	144775377	144775578	2.20828	34.7728	13.6364	6.55153
chr1	144903158	144903359	4.54905	13.5279	5.01715	5.58093
chr1	146968021	146968222	5.96235	50.4857	18.6964	7.15815
chr1	148903172	148903373	8.87727	132.072	45.4545	23.9616
chr1	149841282	149841483	0.529987	40.3978	23.0274	6.49087
chr1	149841903	149842104	1.2808	5.62502	5.44597	1.4559
chr1	149911217	149911418	0.529987	9.29755	4.63121	1.39523
chr1	149940330	149940531	2.91493	53.0425	29.4168	12.1931
chr1	150143679	150143880	1.1483	4.9277	5.61749	0.849273
chr1	150164937	150165138	2.4291	9.66945	5.01715	4.30703
chr1	150759523	150759724	4.72571	6.55477	4.37393	1.27391
chr1	151074519	151074720	1.10414	10.6457	2.5729	1.39523
chr1	151584643	151584844	2.25244	19.2924	12.3928	12.9817
chr1	151597966	151598167	2.5616	20.9195	13.1647	10.1913
chr1	151620780	151620981	5.87402	54.9485	35.7204	14.6196
chr1	151625829	151626030	2.34077	79.2151	38.4219	15.6509
chr1	151661021	151661222	3.00326	9.29755	14.1938	5.58093
chr1	151702978	151703179	2.4291	15.248	4.71698	3.33643
chr1	151819343	151819544	0.176662	5.99692	7.07547	2.60848
chr1	151917818	151918019	1.10414	8.41428	6.73241	1.81987
chr1	151926189	151926390	0.529987	17.8048	7.37564	2.60848
chr1	151958558	151958759	1.76662	38.6313	13.3362	5.6416
chr1	151997648	151997849	0.618318	15.0155	6.94682	5.27762
chr1	152015709	152015910	1.63413	3.20765	5.48885	2.54782
chr1	152019290	152019491	1.36913	5.53204	4.11664	3.82173
chr1	152428281	152428482	0.971642	9.80891	4.75986	2.79047
chr1	152429899	152430100	3.13575	7.43804	3.7307	1.88053
chr1	152599486	152599687	3.26825	29.7986	18.8679	5.27762
chr1	152612806	152613007	1.2808	12.6447	6.3036	3.51842
chr1	152685988	152686189	3.66574	7.25209	3.98799	3.45775
chr1	152903349	152903550	0.927476	4.74175	2.01544	1.51656
chr1	153299537	153299738	1.54579	3.3936	3.98799	3.7004
chr1	153304834	153305035	1.72246	3.90497	7.76157	1.69855
chr1	153415748	153415949	0.971642	42.4898	6.81818	3.39709
chr1	153489246	153489447	5.21153	5.62502	4.50257	2.42649
chr1	153532234	153532435	0.529987	3.67253	2.22984	0.727948
chr1	153587996	153588197	0.441655	13.8069	8.44768	6.49087
chr1	153790762	153790963	1.32497	15.248	7.89022	3.57908
chr1	154032700	154032901	0.309159	15.1085	18.2247	4.73166
chr1	154093577	154093778	3.13575	8.18184	14.7942	9.8273
chr1	154097773	154097974	2.29661	9.62296	9.86277	5.76292
chr1	155028808	155029009	1.10414	3.34712	2.35849	1.88053
chr1	155070577	155070778	1.4133	11.2035	9.60548	6.30888
chr1	155075050	155075251	1.32497	1.5341	4.2024	6.67286
chr1	155091365	155091566	3.31242	16.9215	11.1492	5.82358
chr1	156028395	156028596	2.73826	6.88018	5.91766	2.7298
chr1	156035241	156035442	1.54579	31.1003	8.57632	3.09378
chr1	156037408	156037609	0.309159	11.7149	7.67581	2.36583
chr1	156066263	156066464	4.63738	8.27482	8.96226	3.33643
chr1	156437423	156437624	3.44491	44.9071	34.7341	13.7703
chr1	157017595	157017796	2.91493	16.8286	9.30531	3.63974
chr1	158874919	158875120	0.0441655	16.8286	5.40308	2.79047
chr1	159198673	159198874	4.01906	10.6457	7.11835	5.03497
chr1	159743802	159744003	1.23664	4.1839	4.93139	3.27577
chr1	159889510	159889711	2.6941	5.57853	4.8885	5.88425
chr1	160293515	160293716	2.73826	6.64775	8.70497	4.54967
chr1	160301230	160301431	2.78243	13.4814	4.54545	1.63788
chr1	161354363	161354564	0.441655	10.9246	16.295	13.1031
chr1	161482267	161482468	2.03161	27.9391	21.7839	13.3457
chr1	161494370	161494571	0.927476	5.25311	5.14579	1.63788
chr1	161497439	161497640	2.51744	10.6922	6.73241	1.75921
chr1	161500837	161501038	4.46072	18.0837	10.9348	4.1857
chr1	161512294	161512495	0.750814	8.60023	4.84562	3.57908
chr1	161517524	161517725	5.29987	45.0001	20.8833	9.03869
chr1	161520273	161520474	2.60577	11.3895	6.47512	4.42835
chr1	161528232	161528433	1.94328	9.52998	8.4048	5.52027
chr1	161560459	161560660	0.574152	9.15808	4.97427	0.606623
chr1	161734995	161735196	0.79498	7.39155	8.27615	2.60848
chr1	161896191	161896392	1.54579	5.53204	5.48885	3.09378
chr1	161897229	161897430	1.50163	25.1034	7.37564	3.33643
chr1	161998800	161999001	1.98745	12.8306	6.68953	2.54782
chr1	162563354	162563555	5.07904	16.5961	10.2058	6.55153
chr1	163382412	163382613	4.06323	3.3936	5.14579	5.45961
chr1	164135425	164135626	2.29661	8.36779	16.8525	14.8623
chr1	164440301	164440502	1.45746	6.32233	5.10291	4.24636
chr1	164652352	164652553	2.5616	9.62296	3.51629	1.88053
chr1	165651227	165651428	1.63413	7.76345	3.64494	2.36583
chr1	165691594	165691795	1.72246	5.85745	7.71869	4.42835
chr1	165697561	165697762	0.529987	6.60126	2.31561	2.18384
chr1	165737555	165737756	1.1483	3.67253	2.95883	4.00371
chr1	166339205	166339406	2.78243	6.8337	5.57461	3.82173
chr1	166788001	166788202	12.4547	41.1881	40.4374	19.4726
chr1	166802072	166802273	0.662483	4.88121	5.74614	4.24636
chr1	167337784	167337985	2.29661	17.8978	11.4494	4.36769
chr1	170282550	170282751	2.82659	28.404	14.9657	4.91365
chr1	170555032	170555233	2.03161	2.69629	6.90394	2.79047
chr1	170565015	170565216	2.29661	3.62604	5.48885	4.42835
chr1	170709604	170709805	2.6941	9.90189	10.5918	6.61219
chr1	170767123	170767324	3.04742	10.3203	4.80274	2.54782
chr1	170845757	170845958	1.85495	10.0414	3.34477	1.81987
chr1	170853595	170853796	5.43236	28.2645	16.4665	10.6766
chr1	170863148	170863349	1.32497	25.8007	10.7204	5.76292
chr1	170898495	170898696	2.4291	19.3389	15.6518	6.91551
chr1	170903391	170903592	1.32497	11.8079	3.259	1.57722
chr1	170912399	170912600	2.95909	12.2728	12.9931	8.73538
chr1	170934534	170934735	0.39749	6.18287	4.84562	3.2151
chr1	170939369	170939570	0.618318	10.8781	9.00514	5.03497
chr1	170953286	170953487	4.63738	15.4804	14.494	8.25008
chr1	171006417	171006618	5.29987	10.7387	7.54716	3.27577
chr1	171018799	171019000	1.98745	8.87916	4.97427	2.24451
chr1	171114039	171114240	1.81079	4.32336	7.03259	4.30703
chr1	171379828	171380029	0.971642	2.55683	4.07375	3.82173
chr1	171466663	171466864	1.54579	6.78721	7.4614	2.54782
chr1	171502905	171503106	4.15156	7.80994	2.74442	4.671
chr1	171561293	171561494	2.47327	4.41633	7.41852	5.58093
chr1	171607250	171607451	1.10414	5.02068	6.43224	2.97245
chr1	171681104	171681305	0.485821	5.57853	8.74785	4.671
chr1	171713469	171713670	2.11995	9.57647	14.1938	3.88239
chr1	171826395	171826596	0.971642	10.5062	5.70326	4.30703
chr1	171827868	171828069	1.63413	6.88018	7.20411	3.63974
chr1	171844189	171844390	3.26825	34.7728	28.7736	9.8273
chr1	171849578	171849779	7.86147	20.3616	27.8302	10.7979
chr1	171917579	171917780	1.23664	5.95043	4.75986	2.00186
chr1	172277171	172277372	1.23664	6.22936	7.4614	2.79047
chr1	172311213	172311414	3.13575	4.36985	2.83019	1.33457
chr1	172352496	172352697	2.25244	11.4825	7.11835	1.15258
chr1	172423484	172423685	2.78243	6.08989	8.27615	3.57908
chr1	172525224	172525425	2.03161	6.22936	1.97255	1.27391
chr1	172643923	172644124	0.883311	12.6912	10.5489	2.60848
chr1	173419028	173419229	3.88657	6.46179	8.31903	3.27577
chr1	173427453	173427654	3.79824	7.99589	6.17495	2.36583
chr1	173451790	173451991	1.85495	4.13741	5.91766	2.48716
chr1	173630660	173630861	0.706649	7.48452	2.18696	1.69855
chr1	173694346	173694547	2.6941	78.9827	27.9588	13.467
chr1	173767051	173767252	4.15156	47.8824	18.9108	8.91736
chr1	173801886	173802087	1.63413	18.0372	7.20411	4.61034
chr1	173802803	173803004	2.73826	13.6674	4.8885	2.85113
chr1	173809293	173809494	2.73826	3.81199	2.18696	2.7298
chr1	173879333	173879534	1.2808	18.4091	5.61749	3.2151
chr1	173880154	173880355	3.57741	13.156	8.06174	4.85299
chr1	173887492	173887693	2.38494	7.39155	7.80445	5.03497
chr1	173913067	173913268	4.63738	38.027	19.0394	9.58465
chr1	173941617	173941818	1.01581	14.5042	7.37564	3.39709
chr1	173942520	173942721	2.47327	14.7366	7.28988	4.24636
chr1	174004812	174005013	2.20828	6.74072	7.84734	3.76106
chr1	174053146	174053347	1.89912	9.1116	7.33276	4.06438
chr1	175637799	175638000	0.839145	6.74072	2.18696	1.27391
chr1	176800958	176801159	0.839145	36.2139	14.1938	4.36769
chr1	176818974	176819175	6.22734	54.0187	21.6981	13.3457
chr1	176828073	176828274	3.79824	22.3141	14.5369	8.31074
chr1	176832650	176832851	3.00326	15.062	14.494	10.5552
chr1	176853373	176853574	3.44491	10.3668	1.88679	2.97245
chr1	177282049	177282250	3.57741	10.0878	10.7204	5.82358
chr1	177483623	177483824	1.4133	17.6189	8.49056	4.24636
chr1	177489930	177490131	2.91493	46.6737	22.1698	6.06623
chr1	177521252	177521453	1.76662	11.343	6.13207	1.69855
chr1	177568507	177568708	1.85495	6.18287	9.04802	3.15444
chr1	177703550	177703751	1.19247	37.9805	26.5437	13.467
chr1	177711053	177711254	2.5616	41.839	12.8645	10.3733
chr1	177732148	177732349	1.67829	22.9649	11.6638	4.12504
chr1	177737601	177737802	2.78243	10.8316	5.78902	2.30517
chr1	178187084	178187285	1.4133	7.67048	4.54545	3.51842
chr1	178368844	178369045	0.883311	7.99589	8.06174	5.1563
chr1	178492544	178492745	1.50163	8.97213	10.6346	5.94491
chr1	179073036	179073237	1.23664	5.34609	4.45969	2.7298
chr1	179163178	179163379	0.574152	1.906	1.67238	0.667286
chr1	179434858	179435059	2.4291	8.92564	7.54716	3.09378
chr1	179842697	179842898	1.54579	5.2996	5.01715	1.69855
chr1	180231738	180231939	3.13575	10.7387	3.77358	1.69855
chr1	180365625	180365826	0.574152	3.90497	4.84562	3.27577
chr1	180366481	180366682	0.971642	8.64672	5.31732	3.7004
chr1	180387298	180387499	0.264993	5.25311	2.83019	1.57722
chr1	180604634	180604835	3.79824	12.0868	7.9331	4.24636
chr1	180607510	180607711	0.662483	23.0579	14.1081	6.24822
chr1	180616774	180616975	0.618318	9.39052	4.97427	1.39523
chr1	180768418	180768619	0.353324	2.55683	2.35849	3.45775
chr1	180850839	180851040	2.4291	0.929755	3.08748	3.51842
chr1	180922417	180922618	1.50163	7.99589	3.77358	2.36583
chr1	180973818	180974019	1.10414	5.39258	3.17324	1.33457
chr1	181226914	181227115	1.4133	7.71696	3.38765	2.97245
chr1	181232341	181232542	2.51744	8.3213	7.67581	4.24636
chr1	181345535	181345736	0.0441655	7.29857	4.45969	1.39523
chr1	181845946	181846147	4.94654	8.08887	8.23327	6.30888
chr1	181852477	181852678	0.750814	4.23038	2.61578	0.606623
chr1	181860832	181861033	2.78243	8.69321	7.20411	6.61219
chr1	182369539	182369740	0.618318	6.88018	4.33104	1.33457
chr1	182380801	182381002	1.4133	4.88121	2.65866	2.24451
chr1	182513004	182513205	2.91493	3.48658	5.87478	4.671
chr1	182562669	182562870	1.4133	3.95146	3.34477	2.79047
chr1	182754960	182755161	2.51744	17.7118	16.8096	9.342
chr1	182908491	182908692	1.1483	5.11365	10.0343	3.88239
chr1	183264157	183264358	1.45746	14.7366	11.1921	6.06623
chr1	183510841	183511042	1.05997	7.2056	3.77358	2.66914
chr1	183979869	183980070	5.03487	6.27584	9.73413	6.00557
chr1	184408267	184408468	0.971642	3.25414	1.80103	0.909935
chr1	184441287	184441488	3.66574	12.4587	12.2641	5.03497
chr1	184444272	184444473	4.15156	6.64775	8.61921	2.30517
chr1	184478073	184478274	4.19573	7.71696	13.6364	5.45961
chr1	184480762	184480963	2.47327	9.25106	7.54716	5.27762
chr1	184530590	184530791	1.94328	2.92873	6.56089	1.4559
chr1	184535723	184535924	3.22408	30.8214	26.7152	6.18756
chr1	184536442	184536643	2.11995	27.7532	17.3242	7.70412
chr1	184618090	184618291	5.03487	72.1954	49.3139	17.2281
chr1	184622606	184622807	1.72246	5.16014	7.07547	3.45775
chr1	185376494	185376695	1.81079	5.34609	4.80274	2.7298
chr1	191183263	191183464	1.19247	3.30063	5.10291	2.60848
chr1	191248504	191248705	2.95909	8.87916	6.43224	4.85299
chr1	191269608	191269809	4.94654	60.2946	72.8988	44.4048
chr1	191275694	191275895	1.89912	4.09092	5.66037	4.48901
chr1	191281242	191281443	1.05997	5.34609	7.54716	8.3714
chr1	191283281	191283482	1.10414	2.23141	16.3379	26.5701
chr1	191292425	191292626	2.25244	2.2779	6.47512	5.21696
chr1	191438581	191438782	2.07578	2.6498	5.27444	4.79232
chr1	191458343	191458544	0.706649	8.83267	5.91766	5.6416
chr1	191592433	191592634	4.23989	34.122	12.0497	8.8567
chr1	191724811	191725012	4.15156	4.46282	5.14579	2.42649
chr1	191741177	191741378	2.91493	7.85643	4.2024	4.12504
chr1	191756640	191756841	3.88657	6.60126	5.78902	3.27577
chr1	191894481	191894682	4.15156	8.13535	9.73413	6.36954
chr1	191955255	191955456	0.839145	4.46282	4.58833	1.81987
chr1	192745109	192745310	1.23664	9.1116	3.38765	1.4559
chr1	192763080	192763281	0.132497	12.9701	9.47684	4.671
chr1	193160385	193160586	2.11995	5.11365	4.71698	1.57722
chr1	194671932	194672133	3.09159	14.7831	9.21955	3.39709
chr10	3689953	3690154	1.23664	3.34712	7.37564	6.73352
chr10	4079670	4079871	1.2808	30.5889	14.0652	4.54967
chr10	4621152	4621353	0.706649	11.529	8.23327	3.51842
chr10	5208341	5208542	1.67829	34.029	17.8816	14.0737
chr10	5288276	5288477	2.34077	3.95146	3.21612	1.03126
chr10	5825055	5825256	0.39749	9.94837	3.7307	1.57722
chr10	7040100	7040301	2.78243	7.39155	5.8319	2.97245
chr10	7063111	7063312	3.79824	23.3368	18.8679	11.1619
chr10	7064159	7064360	0.485821	10.4133	10.0772	4.91365
chr10	8021492	8021693	4.76988	11.9473	6.81818	2.06252
chr10	8353654	8353855	0.529987	3.67253	3.81646	3.63974
chr10	8777562	8777763	1.58996	2.32439	5.8319	1.75921
chr10	8870507	8870708	7.41981	42.3968	24.6569	10.2519
chr10	8881787	8881988	5.43236	23.8482	9.5626	4.42835
chr10	8884435	8884636	1.81079	7.06614	3.68782	1.15258
chr10	8912342	8912543	2.6941	21.8492	12.693	6.91551
chr10	8925333	8925534	0.971642	8.46077	3.90223	3.57908
chr10	8926420	8926621	1.94328	3.76551	4.93139	4.1857
chr10	8945168	8945369	1.4133	11.9473	5.44597	4.97431
chr10	8948330	8948531	1.2808	7.43804	4.11664	1.51656
chr10	9880435	9880636	3.79824	10.0414	6.9897	6.55153
chr10	9907606	9907807	2.20828	17.5724	3.34477	2.00186
chr10	10304168	10304369	0.839145	22.0817	3.21612	2.12318
chr10	10321302	10321503	0.927476	5.11365	6.73241	3.39709
chr10	10457000	10457201	2.4291	8.50725	6.08919	2.36583
chr10	10744230	10744431	2.95909	17.0145	6.38936	3.88239
chr10	12735757	12735958	3.9749	33.7501	15.5231	7.21882
chr10	12874935	12875136	4.41655	6.60126	5.31732	1.51656
chr10	13028311	13028512	0.883311	11.7149	2.53002	2.60848
chr10	13273883	13274084	3.13575	15.062	15.2659	4.36769
chr10	13438509	13438710	1.19247	4.69526	3.47341	1.51656
chr10	13560382	13560583	4.15156	51.8803	16.9811	6.55153
chr10	13832650	13832851	2.5616	38.1664	21.3122	8.12875
chr10	13935794	13935995	2.03161	10.3203	8.49056	4.42835
chr10	13946595	13946796	2.82659	3.71902	7.97598	4.73166
chr10	13988330	13988531	1.94328	7.62399	9.69125	3.94305
chr10	14174304	14174505	5.47653	40.2584	28.0446	9.03869
chr10	14186712	14186913	2.91493	5.2996	8.74785	4.36769
chr10	14189183	14189384	2.38494	3.20765	5.06003	2.12318
chr10	14207824	14208025	5.21153	42.6757	25.9005	13.285
chr10	14210139	14210340	1.72246	60.3411	43.6535	28.572
chr10	14474994	14475195	3.31242	16.3172	13.036	7.03683
chr10	16498760	16498961	0.79498	13.7139	5.3602	7.70412
chr10	16589494	16589695	2.51744	14.4577	9.0909	4.97431
chr10	16652547	16652748	7.77314	46.2553	17.5815	11.3439
chr10	16751653	16751854	1.54579	18.8275	9.60548	2.91179
chr10	16875217	16875418	4.06323	11.529	3.43053	2.54782
chr10	16989711	16989912	0.839145	9.90189	3.43053	1.51656
chr10	16996979	16997180	5.52069	26.8234	17.4957	6.49087
chr10	17043158	17043359	0.706649	16.5031	8.57632	4.36769
chr10	17221468	17221669	3.22408	19.2459	11.8353	4.1857
chr10	17347862	17348063	3.04742	39.0032	20.283	9.52399
chr10	17383081	17383282	2.29661	8.22833	6.81818	4.36769
chr10	17418256	17418457	1.23664	11.6219	5.57461	4.42835
chr10	17518687	17518888	3.70991	39.3286	11.1921	6.85484
chr10	17522250	17522451	4.59322	13.2955	6.43224	4.61034
chr10	17550656	17550857	1.94328	11.1106	5.91766	4.42835
chr10	17560028	17560229	2.34077	20.5941	9.69125	3.03312
chr10	17589164	17589365	3.04742	20.9195	8.74785	4.85299
chr10	17613405	17613606	2.78243	13.156	7.97598	3.2151
chr10	17691771	17691972	1.10414	21.5703	16.9811	8.00743
chr10	17772634	17772835	3.31242	8.87916	4.8885	1.4559
chr10	17775219	17775420	3.31242	9.8554	7.24699	2.85113
chr10	18943435	18943636	1.54579	7.11262	9.04802	6.97617
chr10	18964940	18965141	2.20828	12.8771	22.3413	4.54967
chr10	19009343	19009544	3.70991	25.7542	23.8422	3.15444
chr10	19033755	19033956	3.04742	13.5744	7.28988	2.48716
chr10	19053577	19053778	3.9749	25.5218	12.5214	2.54782
chr10	19062580	19062781	1.67829	15.8058	13.1647	4.1857
chr10	19063518	19063719	1.05997	72.1025	17.024	9.22067
chr10	19094350	19094551	0.662483	3.62604	3.13036	1.51656
chr10	19122253	19122454	0.706649	2.18492	7.11835	3.39709
chr10	19546951	19547152	3.93073	19.3389	7.41852	4.91365
chr10	19548129	19548330	2.91493	8.60023	7.33276	3.15444
chr10	19559866	19560067	3.44491	40.6303	17.7101	5.45961
chr10	19570352	19570553	1.32497	14.7831	9.90565	2.00186
chr10	19570864	19571065	1.85495	4.88121	4.6741	3.15444
chr10	19584246	19584447	1.32497	8.08887	5.44597	3.51842
chr10	19591391	19591592	1.63413	4.60229	3.64494	1.09192
chr10	19691918	19692119	5.1232	25.5683	19.554	8.61405
chr10	19692819	19693020	1.50163	25.2893	11.3636	2.97245
chr10	19738363	19738564	1.01581	8.97213	2.5729	1.03126
chr10	19939310	19939511	4.81404	9.76242	10.506	4.48901
chr10	19942035	19942236	1.81079	5.85745	3.68782	1.94119
chr10	20058249	20058450	0.706649	14.969	4.71698	2.18384
chr10	20058922	20059123	0.574152	8.27482	2.14408	0.485299
chr10	20104600	20104801	10.0697	25.6612	16.8096	9.40266
chr10	20398284	20398485	0.750814	5.85745	5.06003	1.57722
chr10	20437493	20437694	1.10414	25.2428	8.57632	4.73166
chr10	20666658	20666859	1.72246	22.3141	8.31903	5.33828
chr10	20772064	20772265	2.07578	34.6334	8.23327	2.66914
chr10	20838968	20839169	1.36913	30.31	10.0772	4.61034
chr10	21889475	21889676	4.72571	24.0806	14.5369	8.31074
chr10	21890311	21890512	1.72246	14.2717	11.578	4.48901
chr10	21976479	21976680	4.19573	13.2955	12.9074	8.00743
chr10	22166169	22166370	1.10414	13.156	8.91938	6.67286
chr10	22286438	22286639	1.89912	5.76448	5.53173	2.48716
chr10	22301673	22301874	1.05997	4.64877	2.78731	2.12318
chr10	22302491	22302692	0.441655	10.6457	4.80274	3.33643
chr10	22306331	22306532	1.05997	5.81097	1.97255	0.727948
chr10	22335499	22335700	0.662483	4.27687	4.6741	2.91179
chr10	22354395	22354596	1.94328	9.57647	9.64836	4.36769
chr10	22732368	22732569	0.971642	3.81199	4.15952	4.73166
chr10	23851442	23851643	1.19247	4.1839	3.38765	1.63788
chr10	24086778	24086979	0.264993	8.36779	2.74442	1.69855
chr10	24160490	24160691	1.32497	10.1343	5.87478	3.15444
chr10	24164570	24164771	2.11995	7.53101	8.4048	4.61034
chr10	24165797	24165998	3.17992	31.7511	17.1098	7.46147
chr10	24173113	24173314	0.441655	18.6881	8.8765	6.67286
chr10	24634404	24634605	1.45746	7.2056	3.94511	2.60848
chr10	24635470	24635671	0.39749	6.36882	3.34477	2.24451
chr10	24642981	24643182	3.04742	47.5569	19.8542	8.43206
chr10	25284525	25284726	1.05997	6.22936	5.57461	4.48901
chr10	25321297	25321498	3.22408	18.6881	17.4957	8.06809
chr10	25366840	25367041	2.38494	5.99692	9.30531	2.85113
chr10	26559418	26559619	2.11995	7.01965	5.10291	2.18384
chr10	26564474	26564675	1.81079	6.41531	3.08748	0.970597
chr10	26750964	26751165	1.36913	4.23038	7.03259	3.63974
chr10	26827541	26827742	4.72571	22.3141	12.6501	5.03497
chr10	26828418	26828619	2.78243	36.4464	19.5111	8.97802
chr10	26895959	26896160	3.04742	11.8544	6.04631	5.94491
chr10	30712600	30712801	1.10414	4.41633	1.80103	4.36769
chr10	30777753	30777954	1.05997	21.1519	5.44597	2.54782
chr10	30778823	30779024	2.4291	14.969	4.41681	2.24451
chr10	31544676	31544877	0.706649	2.78926	6.13207	1.94119
chr10	31600247	31600448	0.264993	5.95043	7.4614	6.30888
chr10	34131427	34131628	3.79824	18.5951	10.0772	2.85113
chr10	34244515	34244716	0.441655	15.3874	3.64494	2.00186
chr10	34249669	34249870	6.75733	37.2832	30.4031	10.7372
chr10	34307181	34307382	2.91493	31.6117	17.9674	8.91736
chr10	37156411	37156612	0.618318	5.6715	4.11664	2.00186
chr10	37279941	37280142	1.89912	11.9009	6.34648	3.33643
chr10	37321305	37321506	2.16411	6.22936	9.00514	4.671
chr10	37337385	37337586	2.73826	13.4814	9.94854	4.97431
chr10	37338309	37338510	4.59322	43.5125	40.9091	14.4983
chr10	37364546	37364747	0.79498	8.92564	11.7924	5.76292
chr10	37400369	37400570	1.85495	27.2418	14.0223	2.42649
chr10	40316920	40317121	1.85495	14.4577	4.45969	3.82173
chr10	40372429	40372630	4.28406	19.8967	14.4082	4.85299
chr10	40437222	40437423	4.50489	6.88018	7.28988	4.54967
chr10	40477012	40477213	2.11995	5.25311	6.47512	4.54967
chr10	40525801	40526002	1.32497	2.74278	2.44425	2.30517
chr10	40565737	40565938	1.32497	6.8337	4.45969	3.94305
chr10	40847317	40847518	1.81079	6.55477	4.33104	1.15258
chr10	41385591	41385792	2.38494	4.1839	6.26072	3.7004
chr10	41571111	41571312	3.17992	24.0342	17.1955	7.27948
chr10	41587393	41587594	1.01581	11.436	20.9262	7.76478
chr10	41594574	41594775	0.927476	9.01862	5.44597	3.82173
chr10	42089145	42089346	1.81079	6.8337	5.14579	1.51656
chr10	42093263	42093464	0.662483	2.32439	2.44425	1.81987
chr10	42122955	42123156	0.883311	10.8316	9.26243	8.00743
chr10	42270817	42271018	2.82659	16.6891	12.4786	5.1563
chr10	42862300	42862501	2.34077	6.46179	3.55917	0.909935
chr10	43641182	43641383	1.45746	4.64877	7.33276	1.33457
chr10	43668007	43668208	4.32822	20.7335	21.8696	10.1913
chr10	43832858	43833059	0.662483	5.6715	2.40137	2.97245
chr10	43841194	43841395	1.81079	35.4237	28.988	13.3457
chr10	43841685	43841886	0.839145	8.08887	4.63121	1.39523
chr10	43856464	43856665	3.26825	16.3637	9.34819	3.63974
chr10	43996388	43996589	3.09159	15.248	8.57632	5.03497
chr10	44011545	44011746	0.353324	4.88121	4.6741	1.21325
chr10	44327191	44327392	1.05997	6.69423	5.18868	3.88239
chr10	44380621	44380822	5.16737	7.90291	13.765	7.09749
chr10	44589344	44589545	9.14227	45.5115	32.3327	12.5571
chr10	44625849	44626050	1.4133	29.7521	11.0635	3.7004
chr10	44630512	44630713	0.79498	25.2893	8.83361	3.51842
chr10	44631631	44631832	1.32497	17.2469	9.21955	3.45775
chr10	44638761	44638962	0.927476	9.99486	4.33104	2.12318
chr10	44659612	44659813	2.51744	19.06	13.2504	5.09564
chr10	44665544	44665745	2.16411	6.78721	4.33104	2.85113
chr10	44686120	44686321	1.85495	3.3936	2.40137	2.12318
chr10	44691694	44691895	5.1232	38.1664	39.6226	26.5701
chr10	44729087	44729288	1.19247	9.90189	3.60206	1.03126
chr10	44818723	44818924	1.54579	21.6633	13.4219	7.8861
chr10	50690404	50690605	3.8424	12.5982	4.37393	1.57722
chr10	51422709	51422910	1.98745	59.5043	29.9743	11.8898
chr10	51435813	51436014	3.44491	10.2273	7.89022	2.42649
chr10	51520140	51520341	2.51744	72.6603	35.6775	18.0774
chr10	51521602	51521803	3.17992	10.2738	12.0069	7.03683
chr10	51527932	51528133	1.10414	12.5052	6.38936	1.21325
chr10	51529140	51529341	3.57741	5.57853	6.56089	5.6416
chr10	51530962	51531163	1.2808	5.11365	8.74785	3.7004
chr10	53615913	53616114	2.16411	4.60229	3.98799	1.63788
chr10	54117808	54118009	7.02232	90.7441	84.5626	44.4048
chr10	54132737	54132938	1.45746	16.3172	9.60548	0.970597
chr10	56598352	56598553	1.72246	8.92564	5.3602	2.60848
chr10	56737178	56737379	1.4133	12.3657	9.81989	3.57908
chr10	57637116	57637317	0.927476	6.22936	3.90223	1.75921
chr10	57712764	57712965	2.11995	26.2656	14.4511	7.70412
chr10	57722416	57722617	2.51744	31.5652	17.1955	6.73352
chr10	57792539	57792740	0.971642	13.4814	3.08748	0.849273
chr10	57793067	57793268	2.73826	13.0631	6.04631	4.671
chr10	58341745	58341946	0.79498	5.48555	3.7307	1.94119
chr10	58351725	58351926	5.65319	44.0704	22.4271	11.1012
chr10	58370237	58370438	2.6941	2.88224	10.3774	7.34014
chr10	58382048	58382249	2.29661	22.0817	26.2436	9.70597
chr10	58383316	58383517	1.19247	4.1839	7.03259	4.30703
chr10	58399487	58399688	1.2808	9.39052	5.44597	5.21696
chr10	58405384	58405585	1.36913	2.32439	5.31732	5.21696
chr10	58405941	58406142	3.66574	7.9494	5.3602	2.85113
chr10	58446272	58446473	1.76662	13.9463	4.07375	1.21325
chr10	59236518	59236719	2.78243	13.4814	15.1372	3.63974
chr10	59265664	59265865	2.07578	10.4133	10.3774	2.91179
chr10	59431005	59431206	5.07904	49.6024	51.2007	27.298
chr10	59578028	59578229	3.40075	12.4122	17.4957	9.22067
chr10	59980825	59981026	2.03161	3.71902	3.81646	1.4559
chr10	60252618	60252819	1.89912	38.7243	66.2092	25.7815
chr10	60705252	60705453	1.10414	6.18287	3.98799	3.2151
chr10	61114203	61114404	1.19247	19.8967	9.90565	2.12318
chr10	61134080	61134281	2.38494	4.23038	4.71698	2.66914
chr10	61135245	61135446	2.64993	8.55374	6.56089	2.60848
chr10	61146123	61146324	0.39749	2.23141	3.68782	4.42835
chr10	61374159	61374360	2.16411	5.85745	7.16123	3.57908
chr10	62506286	62506487	2.87076	13.6674	12.6072	4.30703
chr10	62509270	62509471	2.95909	7.34506	6.00343	3.76106
chr10	62533017	62533218	1.50163	6.55477	4.54545	4.00371
chr10	62541663	62541864	2.87076	6.78721	12.2213	4.06438
chr10	62553567	62553768	4.23989	15.5734	10.8919	7.09749
chr10	66852064	66852265	4.19573	12.3192	6.21783	5.27762
chr10	66852828	66853029	4.85821	31.9836	13.3362	11.0405
chr10	66864531	66864732	14.663	103.296	109.348	56.052
chr10	66932737	66932938	8.78894	162.568	110.077	67.6992
chr10	67025635	67025836	5.07904	15.5269	18.5249	7.34014
chr10	67049284	67049485	0.529987	7.9494	5.74614	4.12504
chr10	67205032	67205233	2.03161	15.6664	10.4202	5.88425
chr10	67226131	67226332	2.25244	9.29755	5.01715	2.7298
chr10	67483482	67483683	3.26825	8.78618	5.44597	4.06438
chr10	67717592	67717793	1.05997	3.34712	11.2779	9.40266
chr10	67748654	67748855	1.98745	8.55374	5.23156	2.12318
chr10	67804695	67804896	0.750814	6.97316	2.61578	0.970597
chr10	67960064	67960265	0.618318	18.874	6.21783	1.33457
chr10	67966271	67966472	1.81079	11.2965	2.5729	0.970597
chr10	68085711	68085912	3.31242	25.1964	13.8508	5.6416
chr10	68105237	68105438	1.05997	7.99589	3.94511	1.39523
chr10	68125098	68125299	2.38494	16.3172	4.07375	3.03312
chr10	68221695	68221896	1.2808	6.13638	2.83019	2.79047
chr10	68238807	68239008	2.03161	6.8337	3.85935	2.18384
chr10	68241037	68241238	4.81404	25.9866	14.3225	5.03497
chr10	68249309	68249510	3.57741	21.0589	8.27615	4.24636
chr10	69185890	69186091	5.1232	61.9217	33.8336	18.138
chr10	69217189	69217390	3.48908	9.39052	8.91938	2.36583
chr10	69252900	69253101	4.1074	14.7831	6.90394	4.48901
chr10	69309186	69309387	0.706649	7.71696	4.84562	2.24451
chr10	71356209	71356410	2.03161	15.4339	7.97598	3.27577
chr10	75222702	75222903	9.05394	15.8058	18.482	4.91365
chr10	75282768	75282969	2.51744	7.39155	4.97427	2.12318
chr10	75299960	75300161	3.79824	11.8544	7.71869	2.24451
chr10	75504826	75505027	2.25244	2.74278	4.41681	2.36583
chr10	75591663	75591864	0.883311	4.64877	7.11835	2.7298
chr10	75667471	75667672	0.883311	0.790291	2.27273	1.69855
chr10	75675740	75675941	0.264993	6.74072	5.66037	2.42649
chr10	75676917	75677118	3.9749	30.4495	14.8799	6.43021
chr10	77211261	77211462	2.51744	4.64877	11.6209	5.33828
chr10	77266255	77266456	2.4291	4.27687	7.07547	4.85299
chr10	77964157	77964358	1.58996	5.43906	5.14579	3.27577
chr10	77970557	77970758	1.76662	6.08989	6.64665	3.51842
chr10	77971864	77972065	0.839145	7.99589	9.5626	1.94119
chr10	78063268	78063469	0.353324	18.781	13.2075	6.85484
chr10	78135061	78135262	0.309159	2.97521	6.94682	2.54782
chr10	78144225	78144426	1.63413	7.15911	7.67581	4.12504
chr10	78149234	78149435	2.73826	6.50828	3.38765	2.06252
chr10	78364181	78364382	4.15156	10.8781	13.1647	5.27762
chr10	78373051	78373252	0.839145	5.76448	9.5626	4.24636
chr10	78476944	78477145	4.94654	32.2625	22.5986	16.1968
chr10	78480990	78481191	2.25244	17.6653	7.84734	6.06623
chr10	79417125	79417326	2.34077	6.22936	6.38936	3.57908
chr10	79538964	79539165	1.10414	3.99794	8.27615	3.2151
chr10	80051566	80051767	0.441655	19.9897	5.14579	1.57722
chr10	80071203	80071404	0.750814	23.4298	16.2521	10.1306
chr10	80075329	80075530	2.38494	3.0217	3.81646	4.671
chr10	80105596	80105797	1.85495	5.62502	5.01715	2.36583
chr10	80223238	80223439	1.1483	108.781	47.0411	18.3807
chr10	80692858	80693059	0.485821	7.01965	7.24699	4.06438
chr10	80741109	80741310	1.23664	5.81097	4.11664	1.51656
chr10	80751585	80751786	7.99396	23.3833	25.8147	14.4376
chr10	80752335	80752536	1.81079	3.57956	2.44425	1.09192
chr10	80763604	80763805	4.50489	8.97213	11.7924	10.2519
chr10	80824011	80824212	2.20828	5.34609	3.04459	0.545961
chr10	80930105	80930306	1.10414	7.85643	5.70326	1.94119
chr10	81297959	81298160	0.529987	4.78824	9.30531	5.82358
chr10	81298815	81299016	2.91493	4.78824	12.1355	9.03869
chr10	81627250	81627451	0.79498	3.90497	6.90394	7.58279
chr10	82697455	82697656	3.48908	21.7563	13.036	5.6416
chr10	82860754	82860955	0.706649	5.57853	4.41681	3.09378
chr10	82923600	82923801	3.88657	5.90394	10.2916	8.06809
chr10	82958507	82958708	0.927476	5.16014	5.44597	4.12504
chr10	82962637	82962838	2.73826	2.55683	5.66037	6.49087
chr10	83094955	83095156	2.25244	6.97316	3.55917	2.06252
chr10	83215666	83215867	1.23664	4.9277	5.40308	5.82358
chr10	83301775	83301976	3.09159	6.74072	6.90394	3.7004
chr10	83321070	83321271	2.4291	10.9246	5.10291	2.66914
chr10	83322553	83322754	0.485821	2.51034	3.90223	5.09564
chr10	83330342	83330543	2.82659	12.5517	6.94682	4.671
chr10	83343337	83343538	2.38494	24.5455	22.8559	8.61405
chr10	83637353	83637554	1.50163	3.81199	4.63121	3.7004
chr10	83645126	83645327	2.64993	3.53307	6.68953	4.85299
chr10	83946585	83946786	1.2808	11.7149	10.5918	2.97245
chr10	84412655	84412856	1.89912	10.5992	6.04631	4.00371
chr10	84549256	84549457	0.574152	5.43906	4.80274	1.94119
chr10	84549999	84550200	2.29661	5.39258	3.38765	1.15258
chr10	84571182	84571383	3.48908	16.968	10.9777	9.16001
chr10	84573779	84573980	3.88657	10.3668	12.2213	3.82173
chr10	84774733	84774934	7.15482	6.55477	8.23327	4.54967
chr10	84778052	84778253	2.47327	3.67253	4.03087	3.82173
chr10	85125717	85125918	2.51744	14.5971	8.96226	6.49087
chr10	85354402	85354603	4.37239	11.0641	9.0909	6.55153
chr10	86772384	86772585	3.53324	7.15911	7.37564	4.48901
chr10	86886425	86886626	0.618318	8.41428	5.31732	5.09564
chr10	86929018	86929219	0.529987	6.27584	1.24357	1.09192
chr10	87732092	87732293	2.03161	10.6922	11.1492	6.97617
chr10	87817038	87817239	2.95909	21.6168	17.3671	9.28134
chr10	87842610	87842811	3.9749	55.8783	25.6861	12.7391
chr10	88336408	88336609	1.32497	5.57853	4.93139	3.76106
chr10	88372591	88372792	2.5616	43.3266	18.1818	2.79047
chr10	88417820	88418021	1.32497	6.88018	7.33276	3.57908
chr10	88578792	88578993	3.93073	22.3606	10.8062	4.97431
chr10	88712369	88712570	4.19573	25.4288	13.6364	7.58279
chr10	89680546	89680747	1.32497	13.8069	9.64836	4.73166
chr10	89703232	89703433	0.927476	22.4536	6.21783	1.63788
chr10	89764938	89765139	0.927476	15.062	7.4614	4.91365
chr10	90983201	90983402	0.39749	7.43804	1.80103	1.21325
chr10	91137423	91137624	1.36913	17.5259	11.1492	4.91365
chr10	93070720	93070921	2.82659	10.6922	6.86106	5.27762
chr10	93138703	93138904	0.662483	13.342	17.8816	8.67471
chr10	93234878	93235079	4.23989	4.41633	7.71869	4.73166
chr10	93370451	93370652	3.66574	3.3936	6.64665	2.85113
chr10	93444544	93444745	0.706649	1.62707	4.15952	4.24636
chr10	93576040	93576241	1.36913	12.6912	5.53173	1.4559
chr10	94059717	94059918	2.91493	7.06614	9.81989	9.64531
chr10	94107230	94107431	1.32497	3.85848	3.51629	2.54782
chr10	94645375	94645576	2.91493	6.04341	4.24528	2.18384
chr10	94909441	94909642	3.75407	9.94837	7.97598	4.73166
chr10	94919293	94919494	3.70991	7.99589	5.8319	1.57722
chr10	94923363	94923564	3.35658	17.061	8.23327	4.79232
chr10	95075323	95075524	2.51744	4.78824	10.9348	7.58279
chr10	95086771	95086972	0.264993	4.09092	5.8319	3.76106
chr10	95151202	95151403	1.63413	15.1085	13.6364	5.33828
chr10	95279590	95279791	1.81079	6.22936	3.98799	3.51842
chr10	95291262	95291463	0.0441655	5.99692	4.03087	1.75921
chr10	95367906	95368107	3.79824	15.8988	6.68953	6.30888
chr10	95372030	95372231	4.72571	11.4825	13.8508	6.1269
chr10	95500755	95500956	1.2808	8.50725	6.38936	3.03312
chr10	95508895	95509096	3.57741	9.4835	12.2641	8.25008
chr10	95530795	95530996	4.81404	13.6674	11.1492	4.73166
chr10	95817480	95817681	2.11995	2.55683	4.11664	2.7298
chr10	96015923	96016124	3.48908	20.5476	13.2933	7.09749
chr10	96239070	96239271	1.58996	28.311	36.1492	23.901
chr10	96279200	96279401	1.1483	6.27584	7.89022	3.82173
chr10	96294782	96294983	2.07578	17.6189	18.3962	9.22067
chr10	96373527	96373728	0.485821	12.0403	9.64836	2.7298
chr10	96416667	96416868	2.78243	4.09092	5.3602	3.39709
chr10	96459257	96459458	2.51744	10.1808	14.6655	7.03683
chr10	96466119	96466320	1.63413	25.1499	24.9571	12.6784
chr10	96502118	96502319	2.20828	2.2779	6.90394	4.06438
chr10	96550351	96550552	0.0883311	3.67253	10.3345	4.30703
chr10	96706793	96706994	0.927476	5.48555	6.21783	2.12318
chr10	97699164	97699365	2.73826	9.39052	6.94682	6.06623
chr10	98514982	98515183	2.73826	9.8554	5.06003	3.94305
chr10	98619259	98619460	2.29661	6.8337	4.84562	1.15258
chr10	98774920	98775121	3.17992	7.01965	4.75986	3.03312
chr10	98776394	98776595	7.50814	40.1654	25.0429	10.9799
chr10	98792552	98792753	1.45746	13.9463	3.98799	2.36583
chr10	98799045	98799246	3.00326	62.34	19.3396	5.58093
chr10	98805184	98805385	3.62157	19.4784	9.5626	2.06252
chr10	98894503	98894704	0.927476	39.3286	26.7152	9.58465
chr10	98896094	98896295	1.32497	90.1397	33.8765	13.5884
chr10	98898151	98898352	2.78243	34.1685	20.7118	6.18756
chr10	98954697	98954898	0.264993	10.9246	7.9331	5.82358
chr10	99081675	99081876	4.63738	10.5992	12.8216	7.09749
chr10	99172120	99172321	1.50163	6.27584	8.10463	4.85299
chr10	99181565	99181766	0.309159	2.78926	2.27273	2.79047
chr10	99182255	99182456	1.67829	14.6901	5.10291	2.18384
chr10	99194701	99194902	3.00326	55.7853	17.8816	9.64531
chr10	99247279	99247480	0.618318	9.43701	6.00343	4.91365
chr10	99268865	99269066	5.03487	14.2252	10.4202	3.88239
chr10	99396800	99397001	3.75407	3.25414	5.8319	2.48716
chr10	99443524	99443725	1.36913	3.48658	6.56089	2.12318
chr10	99581203	99581404	0.618318	4.1839	5.66037	6.1269
chr10	99632723	99632924	7.15482	106.085	23.2847	12.0111
chr10	105508483	105508684	0.883311	4.5558	2.22984	1.81987
chr10	107943836	107944037	6.00651	11.9473	7.50428	2.42649
chr10	108191564	108191765	2.95909	8.55374	10.1201	5.94491
chr10	111074122	111074323	2.11995	16.6426	8.06174	5.03497
chr10	111101981	111102182	0.618318	5.81097	3.64494	2.12318
chr10	111134629	111134830	2.11995	6.13638	3.94511	1.57722
chr10	111159808	111160009	1.50163	16.5031	11.1492	2.7298
chr10	111367408	111367609	1.2808	10.9246	3.7307	2.18384
chr10	111439553	111439754	2.25244	7.9494	5.91766	2.91179
chr10	111464907	111465108	1.89912	18.6881	5.10291	4.54967
chr10	111516299	111516500	3.88657	3.44009	7.59005	3.94305
chr10	111540089	111540290	7.6848	18.9205	21.741	13.5277
chr10	111544089	111544290	4.85821	5.90394	12.2641	5.1563
chr10	111831206	111831407	0.883311	38.9567	26.3293	14.4983
chr10	115332460	115332661	2.16411	17.5259	18.096	10.0699
chr10	116191868	116192069	4.1074	6.27584	4.37393	2.85113
chr10	117717733	117717934	2.51744	5.53204	7.28988	6.79418
chr10	117845028	117845229	4.63738	10.7852	6.17495	1.21325
chr10	117856384	117856585	1.50163	13.5744	4.24528	1.94119
chr10	117982663	117982864	1.10414	22.2676	7.63293	1.4559
chr10	117983278	117983479	0.971642	5.6715	4.03087	3.82173
chr10	118178934	118179135	4.01906	4.50931	9.51972	7.09749
chr10	118406901	118407102	1.89912	32.123	23.542	8.8567
chr10	118796642	118796843	2.51744	10.1808	12.7358	5.58093
chr10	118810759	118810960	1.72246	28.9154	12.2213	8.06809
chr10	118811988	118812189	1.81079	19.9897	10.3774	4.1857
chr10	118819880	118820081	0.309159	5.62502	4.03087	0
chr10	120128969	120129170	0.176662	4.60229	2.53002	3.15444
chr10	120189882	120190083	1.36913	19.0135	5.61749	2.00186
chr10	120665803	120666004	3.53324	26.8234	12.5214	6.61219
chr10	120694307	120694508	0.529987	8.41428	2.01544	4.06438
chr10	120815362	120815563	0.353324	6.36882	5.40308	2.60848
chr10	121264060	121264261	2.6941	14.7831	11.4065	6.97617
chr10	121429413	121429614	1.10414	8.64672	2.95883	2.42649
chr10	121587542	121587743	0.618318	5.57853	5.14579	3.63974
chr10	122562553	122562754	3.09159	6.64775	4.54545	3.15444
chr10	122569926	122570127	3.00326	6.18287	6.7753	4.24636
chr10	122754089	122754290	1.58996	10.7387	7.24699	2.18384
chr10	122815224	122815425	0.971642	6.41531	6.38936	2.85113
chr10	122882684	122882885	3.8424	10.2273	5.70326	6.36954
chr10	123060937	123061138	2.87076	6.08989	7.71869	4.48901
chr10	123062949	123063150	1.89912	37.3296	23.6278	11.8898
chr10	123085357	123085558	2.38494	15.7593	9.73413	4.30703
chr10	125271620	125271821	0.79498	23.1974	10.7204	2.24451
chr10	125317427	125317628	2.25244	19.4784	8.27615	3.03312
chr10	125331439	125331640	1.81079	22.1746	8.57632	3.15444
chr10	125370212	125370413	1.98745	3.76551	3.7307	1.69855
chr10	126502435	126502636	2.87076	14.7366	11.1492	3.45775
chr10	127103725	127103926	1.76662	8.41428	3.55917	1.94119
chr10	127289233	127289434	0.309159	3.85848	2.01544	1.81987
chr10	127291150	127291351	0.353324	4.13741	4.37393	2.36583
chr10	127354669	127354870	2.5616	16.0383	12.2213	7.34014
chr10	128149629	128149830	0.220828	3.57956	4.28816	2.30517
chr10	128258946	128259147	2.20828	22.0352	17.2813	7.64345
chr10	128303593	128303794	0.618318	3.62604	6.73241	3.82173
chr10	128344960	128345161	1.32497	20.2687	16.8525	4.42835
chr10	128525122	128525323	0.618318	2.09195	3.94511	3.88239
chr10	128780249	128780450	1.58996	2.6498	5.40308	5.39895
chr10	128902502	128902703	2.78243	12.2263	11.4923	6.85484
chr10	128909183	128909384	0.0441655	4.97419	1.67238	1.15258
chr10	130318867	130319068	2.5616	23.0114	8.36192	3.51842
chr11	3105465	3105666	8.17063	49.37	32.5471	11.4652
chr11	3427723	3427924	2.60577	6.8337	6.34648	5.52027
chr11	3477475	3477676	3.40075	17.2469	16.0806	7.4008
chr11	3964788	3964989	0.529987	19.1529	6.34648	1.94119
chr11	4232653	4232854	1.76662	10.8316	22.47	9.76663
chr11	4388668	4388869	2.60577	9.25106	2.87307	2.79047
chr11	4400514	4400715	1.32497	6.27584	4.58833	3.7004
chr11	4536763	4536964	1.98745	18.874	8.49056	2.60848
chr11	4544345	4544546	3.22408	36.7718	16.4665	6.85484
chr11	4599997	4600198	2.5616	19.7108	12.0069	6.00557
chr11	4714881	4715082	0.353324	8.08887	5.23156	2.30517
chr11	5272898	5273099	1.50163	4.04443	2.44425	1.88053
chr11	5445643	5445844	1.32497	10.1808	5.44597	1.39523
chr11	5565717	5565918	1.2808	13.8533	5.57461	4.36769
chr11	5787614	5787815	1.76662	4.69526	2.05832	0.181987
chr11	5837784	5837985	2.95909	5.71799	1.54374	1.51656
chr11	6508487	6508688	1.98745	13.6674	20.0257	7.46147
chr11	6627926	6628127	2.11995	6.13638	5.14579	2.06252
chr11	8443636	8443837	5.07904	18.5021	20.4545	13.7703
chr11	8566618	8566819	2.34077	47.185	45.283	15.6509
chr11	8589554	8589755	2.38494	15.4339	20.8405	10.6766
chr11	8604859	8605060	3.04742	4.46282	3.98799	3.63974
chr11	8610013	8610214	2.11995	5.11365	9.90565	5.52027
chr11	8659897	8660098	1.98745	6.88018	1.97255	3.7004
chr11	8707997	8708198	0.79498	15.5734	7.80445	1.27391
chr11	8759947	8760148	2.51744	10.6922	10.1201	4.671
chr11	8762336	8762537	1.19247	4.74175	4.33104	3.88239
chr11	8847784	8847985	0.353324	2.2779	2.53002	2.54782
chr11	9531747	9531948	3.93073	32.4484	18.825	6.30888
chr11	11558791	11558992	6.09484	15.6199	8.4048	7.34014
chr11	11564379	11564580	1.58996	6.27584	5.06003	2.30517
chr11	16637800	16638001	2.5616	14.7831	8.01886	5.45961
chr11	16932243	16932444	1.58996	7.76345	4.50257	1.51656
chr11	16956586	16956787	2.29661	40.2584	16.6381	4.00371
chr11	18924998	18925199	3.88657	12.9701	8.49056	3.2151
chr11	19979371	19979572	0.750814	3.57956	3.7307	2.79047
chr11	20112275	20112476	5.3882	5.57853	6.00343	2.00186
chr11	20159122	20159323	1.45746	6.08989	9.0909	4.42835
chr11	20231268	20231469	4.19573	16.1777	10.2058	3.45775
chr11	20468747	20468948	3.9749	17.6189	16.0377	5.52027
chr11	20477585	20477786	2.29661	9.29755	15.566	7.46147
chr11	20740463	20740664	1.76662	8.08887	4.07375	2.06252
chr11	21009570	21009771	1.76662	8.78618	3.13036	1.27391
chr11	21223730	21223931	1.36913	38.2129	23.0274	14.9229
chr11	21225080	21225281	2.78243	33.0993	18.0103	9.76663
chr11	21237877	21238078	1.36913	36.8183	10.7204	4.30703
chr11	21540193	21540394	1.67829	12.3192	8.70497	2.12318
chr11	21563689	21563890	3.00326	5.99692	4.33104	1.88053
chr11	22287165	22287366	0.0883311	7.34506	3.55917	2.36583
chr11	22653084	22653285	2.47327	11.7149	3.81646	2.54782
chr11	22666013	22666214	2.5616	22.9649	8.83361	3.88239
chr11	22780299	22780500	0.264993	10.0878	5.70326	1.09192
chr11	22815367	22815568	1.63413	3.81199	2.83019	1.69855
chr11	22818537	22818738	1.98745	10.5062	5.74614	4.00371
chr11	22842980	22843181	0.574152	5.76448	3.85935	2.79047
chr11	22891957	22892158	1.94328	3.20765	3.55917	3.09378
chr11	22928926	22929127	1.58996	3.20765	5.01715	3.03312
chr11	23217432	23217633	0.662483	5.62502	7.03259	5.76292
chr11	23357457	23357658	1.01581	4.74175	2.78731	2.00186
chr11	23657896	23658097	1.85495	15.062	6.81818	3.7004
chr11	23682803	23683004	3.00326	24.499	7.28988	5.03497
chr11	23695929	23696130	2.4291	9.94837	5.74614	2.36583
chr11	23823428	23823629	2.07578	32.216	16.9382	6.00557
chr11	23830313	23830514	1.32497	6.50828	2.18696	0.606623
chr11	24357442	24357643	5.1232	19.1994	10.8062	3.39709
chr11	26140112	26140313	3.62157	13.8069	4.8885	3.82173
chr11	26452727	26452928	3.44491	20.873	4.93139	5.82358
chr11	26604260	26604461	3.8424	7.71696	5.48885	2.85113
chr11	29308158	29308359	1.72246	11.2035	10.3345	3.7004
chr11	29428864	29429065	2.47327	14.6436	5.66037	2.79047
chr11	29571140	29571341	0.485821	13.6209	2.44425	2.00186
chr11	29653954	29654155	2.16411	7.62399	7.37564	2.48716
chr11	29692124	29692325	1.85495	26.9164	17.4528	9.94862
chr11	29864436	29864637	1.76662	10.0878	6.60377	3.39709
chr11	29986335	29986536	2.20828	7.76345	6.51801	2.00186
chr11	30786649	30786850	2.4291	10.1808	5.48885	2.12318
chr11	31713248	31713449	1.19247	2.78926	2.78731	1.63788
chr11	31817561	31817762	0.441655	2.41736	2.61578	2.66914
chr11	32331101	32331302	2.78243	27.5207	20.4974	4.42835
chr11	32358452	32358653	3.22408	34.4009	30.6604	15.2869
chr11	32407915	32408116	0.706649	1.906	6.08919	4.00371
chr11	32607466	32607667	1.1483	9.15808	4.63121	2.30517
chr11	32619590	32619791	0.309159	5.71799	2.61578	2.30517
chr11	33274434	33274635	2.73826	16.4567	7.28988	5.88425
chr11	33967770	33967971	0.220828	1.906	6.34648	4.91365
chr11	34010870	34011071	5.03487	23.8482	18.3105	6.91551
chr11	34012117	34012318	1.36913	6.8337	5.06003	0.970597
chr11	34025286	34025487	0.750814	8.22833	4.75986	2.24451
chr11	34031422	34031623	3.70991	24.2201	18.3533	8.55339
chr11	34034045	34034246	4.59322	16.6426	11.235	4.12504
chr11	34064187	34064388	1.05997	5.2996	4.03087	1.57722
chr11	34066808	34067009	2.07578	11.3895	4.33104	1.63788
chr11	34771302	34771503	1.36913	6.64775	10.0343	6.43021
chr11	35827829	35828030	3.8424	18.5486	11.2779	6.79418
chr11	44378025	44378226	2.91493	9.29755	4.28816	4.91365
chr11	44437894	44438095	1.76662	2.78926	5.27444	2.36583
chr11	44471101	44471302	1.01581	8.64672	5.31732	2.18384
chr11	44478561	44478762	2.07578	14.5507	6.26072	1.75921
chr11	44546439	44546640	0.264993	3.95146	2.44425	0.606623
chr11	45752900	45753101	3.57741	11.7614	7.11835	2.79047
chr11	46061919	46062120	5.21153	20.0362	13.9365	3.82173
chr11	46286937	46287138	3.44491	4.83472	2.35849	0.909935
chr11	46454691	46454892	3.09159	7.67048	8.06174	5.58093
chr11	46461543	46461744	1.58996	35.0982	27.7015	16.6215
chr11	46480618	46480819	2.64993	10.4597	9.73413	3.94305
chr11	48901033	48901234	2.73826	14.2717	12.0926	7.09749
chr11	48902085	48902286	2.6941	8.78618	7.28988	3.09378
chr11	49064161	49064362	1.32497	7.06614	4.45969	0.909935
chr11	49076381	49076582	3.26825	19.7108	8.10463	3.2151
chr11	49235917	49236118	1.01581	10.3668	6.08919	2.60848
chr11	49237624	49237825	2.73826	8.78618	8.10463	3.09378
chr11	50038868	50039069	2.73826	26.4515	11.4494	6.43021
chr11	50243927	50244128	1.32497	5.53204	5.57461	2.30517
chr11	50275633	50275834	0.39749	1.39463	7.07547	5.58093
chr11	50286469	50286670	3.44491	11.1571	5.66037	4.1857
chr11	50345541	50345742	0.839145	5.57853	3.30188	1.75921
chr11	50415892	50416093	0.353324	3.99794	2.95883	0.970597
chr11	51677875	51678076	2.47327	7.11262	6.51801	4.12504
chr11	51833540	51833741	1.32497	21.8027	8.61921	3.88239
chr11	51875051	51875252	2.29661	8.73969	9.13378	2.79047
chr11	51911608	51911809	2.29661	10.1808	11.4494	8.91736
chr11	51925646	51925847	1.72246	7.06614	6.60377	2.91179
chr11	52071970	52072171	1.05997	19.1994	8.53344	4.61034
chr11	52076310	52076511	1.94328	15.5734	8.44768	4.61034
chr11	52080001	52080202	2.51744	5.16014	8.10463	4.00371
chr11	52099808	52100009	1.72246	5.71799	3.34477	0.667286
chr11	53532310	53532511	1.4133	5.20663	5.87478	2.54782
chr11	53762850	53763051	0.971642	3.62604	3.13036	1.63788
chr11	53764204	53764405	0.220828	26.0331	10.9777	5.58093
chr11	54088395	54088596	4.94654	6.04341	7.07547	2.18384
chr11	54149906	54150107	8.25896	20.2222	15.952	5.03497
chr11	54155937	54156138	4.41655	7.06614	7.4614	1.81987
chr11	54160879	54161080	1.94328	6.41531	4.15952	4.48901
chr11	54214558	54214759	1.05997	10.7852	6.90394	4.91365
chr11	54522517	54522718	1.58996	2.18492	3.68782	1.51656
chr11	54533938	54534139	4.01906	9.06511	6.26072	2.91179
chr11	54682656	54682857	0.79498	9.90189	4.03087	1.15258
chr11	54727430	54727631	1.81079	12.7376	13.1647	3.09378
chr11	54801913	54802114	2.25244	24.685	19.0823	4.85299
chr11	54807781	54807982	3.53324	27.4742	15.9091	10.1913
chr11	54965306	54965507	1.89912	5.39258	8.36192	1.39523
chr11	55113516	55113717	1.63413	7.39155	7.03259	4.42835
chr11	55155070	55155271	2.07578	10.7387	13.1218	8.73538
chr11	55453691	55453892	3.53324	5.11365	6.7753	3.45775
chr11	58199403	58199604	0.839145	9.8554	6.04631	2.12318
chr11	58214788	58214989	0.79498	11.7614	8.44768	3.33643
chr11	58224379	58224580	2.07578	5.99692	3.85935	2.18384
chr11	58954473	58954674	1.10414	1.72005	2.61578	3.15444
chr11	59221671	59221872	3.13575	6.55477	5.87478	2.54782
chr11	59392293	59392494	3.09159	7.9494	5.53173	2.66914
chr11	59418891	59419092	1.63413	2.60331	7.24699	6.67286
chr11	59526864	59527065	4.54905	41.56	13.9794	6.55153
chr11	59538471	59538672	1.1483	10.9246	10.6775	3.45775
chr11	59819395	59819596	0.839145	6.74072	8.10463	3.39709
chr11	60357253	60357454	1.1483	16.1777	12.2213	4.79232
chr11	60761768	60761969	2.4291	6.78721	8.31903	4.54967
chr11	60769492	60769693	6.404	11.7614	12.5214	4.79232
chr11	60777373	60777574	1.4133	7.90291	10.7204	3.82173
chr11	60932897	60933098	1.23664	6.13638	9.81989	6.1269
chr11	60935402	60935603	1.63413	2.09195	6.00343	3.57908
chr11	61142389	61142590	1.85495	14.6901	8.10463	2.48716
chr11	61175486	61175687	1.01581	2.92873	5.70326	4.30703
chr11	61564164	61564365	1.4133	23.5228	11.7924	5.27762
chr11	61774836	61775037	1.1483	5.99692	8.96226	1.88053
chr11	61839291	61839492	0.706649	3.67253	3.43053	1.27391
chr11	62185055	62185256	2.29661	31.2398	26.2864	7.34014
chr11	62221153	62221354	1.98745	10.5992	14.3653	6.36954
chr11	62224004	62224205	3.40075	5.16014	6.47512	2.18384
chr11	62251184	62251385	1.63413	2.88224	9.30531	7.4008
chr11	62551635	62551836	0.706649	1.20868	2.27273	2.06252
chr11	62576802	62577003	1.01581	10.0414	8.23327	4.1857
chr11	62810495	62810696	0.750814	4.83472	3.34477	0.606623
chr11	62846981	62847182	1.4133	9.52998	3.85935	1.81987
chr11	62879147	62879348	0.662483	3.67253	4.54545	2.60848
chr11	64655299	64655500	1.67829	7.15911	8.10463	3.27577
chr11	65794925	65795126	0.353324	3.30063	5.48885	4.42835
chr11	67604522	67604723	3.35658	50.8111	44.5969	13.7703
chr11	68502884	68503085	0.79498	6.8337	6.00343	1.51656
chr11	68514112	68514313	3.53324	24.9174	30.1458	12.8604
chr11	68519487	68519688	0.574152	3.76551	3.7307	1.94119
chr11	68655650	68655851	6.13901	12.9236	11.7496	3.03312
chr11	68706550	68706751	3.31242	65.6872	35.849	15.9542
chr11	68707136	68707337	1.54579	14.2717	3.77358	2.42649
chr11	68863727	68863928	1.94328	1.39463	4.71698	1.81987
chr11	69043748	69043949	1.36913	8.78618	3.38765	2.42649
chr11	69078886	69079087	3.31242	6.36882	8.01886	4.00371
chr11	69423964	69424165	2.60577	6.8337	7.71869	2.97245
chr11	69554871	69555072	2.64993	3.57956	4.84562	2.00186
chr11	69671276	69671477	1.81079	1.5341	2.1012	1.57722
chr11	69685812	69686013	0.706649	23.4298	16.6381	7.46147
chr11	69843077	69843278	0.220828	7.11262	5.27444	3.03312
chr11	70084652	70084853	2.47327	38.6313	40.0086	15.6509
chr11	70092082	70092283	2.03161	14.4577	12.2213	4.06438
chr11	70150324	70150525	1.2808	12.1798	7.03259	1.69855
chr11	70185288	70185489	3.13575	28.9154	11.3636	4.48901
chr11	70198466	70198667	1.54579	18.9205	13.6364	7.58279
chr11	70372628	70372829	2.73826	16.968	11.8782	5.58093
chr11	70374399	70374600	4.06323	8.83267	5.8319	4.42835
chr11	70376242	70376443	1.67829	2.37087	4.15952	2.79047
chr11	70489764	70489965	5.43236	37.0042	22.8988	9.342
chr11	70497719	70497920	1.50163	20.5011	16.2521	7.46147
chr11	70587174	70587375	1.58996	14.8761	2.83019	1.15258
chr11	70595768	70595969	2.34077	16.3637	14.9657	5.94491
chr11	70680041	70680242	5.34403	15.1085	15.2659	6.85484
chr11	70795639	70795840	3.35658	7.71696	12.5214	4.24636
chr11	70813082	70813283	1.94328	13.156	16.7667	6.00557
chr11	70897865	70898066	3.88657	17.9908	8.70497	4.00371
chr11	70918057	70918258	3.13575	4.27687	5.91766	5.45961
chr11	71008352	71008553	2.78243	10.9246	8.06174	3.45775
chr11	71144749	71144950	1.50163	15.5734	15.2659	7.21882
chr11	71159547	71159748	3.53324	28.6829	26.5008	16.9248
chr11	71251446	71251647	7.37565	29.3802	27.6158	11.8898
chr11	71279686	71279887	3.09159	8.3213	6.64665	2.18384
chr11	71285311	71285512	3.13575	10.2273	7.37564	2.91179
chr11	71320886	71321087	1.67829	15.6664	8.8765	4.91365
chr11	73092979	73093180	0.0441655	11.1106	9.51972	4.61034
chr11	73193266	73193467	1.81079	43.559	35.2487	17.7134
chr11	74572824	74573025	1.01581	4.88121	6.68953	3.57908
chr11	75106722	75106923	1.10414	4.5558	5.96055	5.03497
chr11	75458728	75458929	4.85821	28.3575	26.5866	12.6178
chr11	75460548	75460749	1.4133	4.69526	7.24699	4.1857
chr11	75592806	75593007	2.38494	15.5734	16.2521	7.27948
chr11	75653791	75653992	6.13901	4.83472	8.06174	5.21696
chr11	76088587	76088788	0.441655	15.1085	8.91938	6.97617
chr11	76458853	76459054	1.76662	2.83575	4.8885	3.45775
chr11	76479768	76479969	5.74152	7.85643	10.3345	2.06252
chr11	76558129	76558330	1.4133	7.25209	7.89022	2.48716
chr11	76587457	76587658	5.96235	86.8856	50.9862	26.3881
chr11	76593703	76593904	5.65319	16.5496	11.1492	2.66914
chr11	76845550	76845751	5.21153	7.5775	3.38765	3.27577
chr11	76992998	76993199	0.883311	6.18287	7.76157	4.12504
chr11	77028660	77028861	1.81079	24.5455	10.3345	8.97802
chr11	77372574	77372775	1.19247	12.2263	6.43224	4.30703
chr11	77386483	77386684	2.78243	8.92564	6.38936	3.94305
chr11	77409875	77410076	1.85495	82.1903	20.9691	6.30888
chr11	77411314	77411515	1.50163	31.0073	9.86277	3.63974
chr11	77442786	77442987	8.12646	42.3038	15.0086	6.30888
chr11	77786066	77786267	2.6941	3.30063	5.70326	3.57908
chr11	78600143	78600344	1.01581	2.55683	3.00171	2.7298
chr11	78916520	78916721	1.89912	7.48452	6.04631	2.7298
chr11	79088170	79088371	0.132497	7.15911	3.08748	2.42649
chr11	79118851	79119052	2.4291	6.04341	10.5489	3.7004
chr11	79305765	79305966	6.00651	8.3213	5.8319	3.39709
chr11	79307066	79307267	0.353324	1.39463	3.81646	4.12504
chr11	79610947	79611148	1.05997	4.50931	2.5729	1.63788
chr11	79623261	79623462	1.85495	3.57956	2.40137	2.00186
chr11	79963478	79963679	3.88657	8.27482	7.41852	2.54782
chr11	80081444	80081645	0.927476	5.62502	2.22984	2.12318
chr11	80142141	80142342	2.07578	8.13535	6.81818	2.42649
chr11	80146110	80146311	4.41655	34.1685	40.8662	17.3494
chr11	80327383	80327584	0.574152	42.0249	16.3808	5.88425
chr11	80533123	80533324	3.04742	2.09195	5.61749	4.42835
chr11	81954491	81954692	1.58996	6.69423	9.17667	3.2151
chr11	81997147	81997348	1.36913	5.34609	4.50257	2.48716
chr11	82078100	82078301	2.25244	9.8554	4.75986	1.27391
chr11	82952653	82952854	1.94328	6.22936	2.78731	1.21325
chr11	83020860	83021061	2.38494	13.2025	5.91766	1.88053
chr11	83115593	83115794	1.54579	11.9473	3.08748	2.42649
chr11	83126618	83126819	1.50163	2.51034	1.6295	0.78861
chr11	83138293	83138494	0.79498	2.74278	1.58662	0.485299
chr11	83149883	83150084	1.72246	2.60331	1.28645	0.970597
chr11	83161632	83161833	1.10414	2.83575	1.88679	0.485299
chr11	83173323	83173524	0.927476	2.2779	1.92967	0.242649
chr11	83271607	83271808	1.10414	3.95146	4.28816	1.09192
chr11	83272041	83272242	1.67829	9.20457	10.8919	5.33828
chr11	83544416	83544617	1.58996	11.436	9.5626	3.39709
chr11	83616736	83616937	2.78243	4.09092	7.71869	5.94491
chr11	83655715	83655916	1.19247	82.2833	76.2864	50.5924
chr11	83662285	83662486	3.35658	5.43906	5.18868	3.03312
chr11	83663650	83663851	3.09159	10.7852	11.1921	4.61034
chr11	83675767	83675968	2.5616	23.5693	5.8319	4.30703
chr11	83703846	83704047	3.75407	32.03	18.9966	8.3714
chr11	83834348	83834549	4.37239	5.90394	11.4065	5.45961
chr11	84351388	84351589	1.63413	7.99589	3.98799	2.00186
chr11	84619799	84620000	4.1074	18.3627	9.34819	2.54782
chr11	84979448	84979649	0.706649	25.2428	21.4837	10.3733
chr11	85003573	85003774	8.25896	136.534	79.1595	23.6583
chr11	85164092	85164293	0.441655	8.18184	1.54374	0.849273
chr11	85164551	85164752	3.66574	6.04341	0.943396	0.849273
chr11	85249465	85249666	2.73826	10.7852	12.9074	5.1563
chr11	85250398	85250599	1.63413	12.8306	14.7942	4.671
chr11	85492349	85492550	0.220828	5.2996	4.58833	3.03312
chr11	85521098	85521299	2.60577	4.97419	4.54545	1.94119
chr11	85697632	85697833	0.927476	5.02068	3.17324	1.63788
chr11	86570393	86570594	1.76662	3.0217	4.45969	2.60848
chr11	86577361	86577562	2.07578	6.18287	15.566	7.27948
chr11	86603820	86604021	4.23989	15.5269	11.1921	4.61034
chr11	86652736	86652937	3.40075	10.9711	7.24699	5.58093
chr11	86657917	86658118	1.10414	9.71594	5.96055	2.18384
chr11	86683895	86684096	0.971642	2.69629	2.18696	3.33643
chr11	86914374	86914575	0.485821	2.13844	4.84562	4.97431
chr11	87039491	87039692	1.89912	18.9205	8.49056	4.48901
chr11	87423054	87423255	3.8424	16.1777	9.5626	9.09935
chr11	87443471	87443672	3.00326	5.43906	5.91766	2.18384
chr11	87448608	87448809	1.94328	1.85951	1.84391	1.51656
chr11	87462265	87462466	2.29661	2.2779	2.14408	2.85113
chr11	87471351	87471552	1.94328	2.51034	2.40137	2.18384
chr11	87690321	87690522	1.01581	9.43701	7.63293	1.57722
chr11	87749563	87749764	3.75407	4.32336	10.7633	4.12504
chr11	88107456	88107657	5.07904	10.7852	13.4648	6.61219
chr11	89092831	89093032	3.17992	4.78824	4.6741	1.69855
chr11	90224978	90225179	1.81079	17.6653	7.11835	3.57908
chr11	90241077	90241278	1.58996	11.8079	3.85935	3.45775
chr11	93821577	93821778	0.574152	4.9277	5.91766	4.06438
chr11	93861353	93861554	1.01581	7.80994	18.7821	8.06809
chr11	93968347	93968548	2.29661	5.48555	5.27444	4.54967
chr11	94209730	94209931	1.23664	6.60126	1.97255	0.606623
chr11	94327748	94327949	2.60577	2.83575	2.22984	2.60848
chr11	94370892	94371093	1.01581	4.27687	5.23156	2.60848
chr11	94386382	94386583	3.75407	5.76448	5.57461	3.88239
chr11	94611464	94611665	0.79498	11.436	4.97427	1.03126
chr11	94704017	94704218	4.06323	46.2088	33.9194	19.23
chr11	94707787	94707988	3.17992	5.39258	7.4614	1.63788
chr11	94989642	94989843	1.85495	5.34609	5.70326	2.85113
chr11	95293124	95293325	2.4291	9.01862	8.61921	2.18384
chr11	95413632	95413833	3.62157	4.36985	5.31732	1.21325
chr11	95414890	95415091	1.85495	4.88121	3.60206	1.03126
chr11	95423663	95423864	1.05997	17.5724	12.9931	5.27762
chr11	95476309	95476510	2.16411	13.7139	8.70497	5.6416
chr11	96765706	96765907	3.35658	10.1808	7.28988	2.7298
chr11	96896030	96896231	2.6941	32.5879	18.1389	6.85484
chr11	96966877	96967078	4.28406	11.4825	8.27615	4.30703
chr11	97315185	97315386	1.45746	7.06614	2.5729	1.15258
chr11	97659153	97659354	1.05997	11.1106	15.223	5.88425
chr11	97799541	97799742	1.10414	2.41736	2.61578	3.27577
chr11	98148672	98148873	2.07578	6.69423	2.53002	0.78861
chr11	98202559	98202760	11.483	12.6447	8.83361	7.4008
chr11	98361352	98361553	1.32497	5.06716	4.63121	4.30703
chr11	98708698	98708899	1.98745	2.2779	3.21612	2.60848
chr11	98816754	98816955	2.25244	61.2708	26.9725	11.1012
chr11	100704261	100704462	1.72246	4.78824	1.6295	2.79047
chr11	100735608	100735809	2.64993	18.8275	7.67581	1.81987
chr11	100822560	100822761	3.44491	7.01965	6.51801	1.39523
chr11	100826671	100826872	2.38494	5.39258	5.61749	3.03312
chr11	101232333	101232534	1.45746	6.64775	2.5729	2.54782
chr11	101544243	101544444	2.07578	9.20457	5.70326	2.00186
chr11	101587728	101587929	3.70991	8.50725	9.60548	7.34014
chr11	101641828	101642029	2.60577	2.83575	2.35849	2.66914
chr11	101645504	101645705	3.22408	1.99897	1.92967	3.45775
chr11	101658264	101658465	1.81079	1.81302	1.84391	1.63788
chr11	101952690	101952891	0.529987	12.5982	6.60377	2.60848
chr11	102189056	102189257	0	7.11262	10.3345	5.21696
chr11	102218883	102219084	2.87076	1.02273	3.08748	3.57908
chr11	103005128	103005329	1.89912	5.57853	3.98799	0.667286
chr11	103007041	103007242	3.04742	24.7315	15.566	10.7372
chr11	103051281	103051482	1.89912	4.50931	6.21783	4.30703
chr11	103223462	103223663	2.20828	34.2615	23.6707	9.58465
chr11	103246411	103246612	1.23664	5.25311	3.04459	2.42649
chr11	103249606	103249807	2.78243	13.0166	7.76157	2.85113
chr11	103281778	103281979	3.40075	15.7129	15.0086	6.06623
chr11	103288347	103288548	0.927476	3.48658	2.40137	1.39523
chr11	103346760	103346961	0.662483	2.69629	5.57461	4.42835
chr11	103382026	103382227	1.94328	7.43804	6.47512	3.88239
chr11	103400099	103400300	2.64993	49.184	19.0394	20.8072
chr11	103443838	103444039	1.01581	7.80994	12.7787	4.36769
chr11	103470513	103470714	1.19247	6.36882	3.21612	2.00186
chr11	103685110	103685311	1.81079	4.1839	5.66037	2.24451
chr11	103697984	103698185	0.706649	3.30063	8.10463	3.7004
chr11	103984144	103984345	2.6941	18.5951	12.307	5.76292
chr11	103992960	103993161	1.10414	3.34712	2.65866	2.30517
chr11	104361816	104362017	3.57741	7.06614	7.41852	4.06438
chr11	104367821	104368022	2.11995	8.3213	3.13036	2.91179
chr11	104639018	104639219	1.23664	13.7139	9.5626	6.06623
chr11	104641043	104641244	0.220828	14.1788	15.8662	7.03683
chr11	105120760	105120961	0.883311	0.743804	5.14579	4.06438
chr11	105447736	105447937	1.54579	4.5558	4.07375	1.03126
chr11	105460011	105460212	1.23664	5.16014	12.0926	8.00743
chr11	105466831	105467032	4.19573	14.2717	12.6072	6.30888
chr11	105474376	105474577	1.2808	9.20457	1.97255	1.81987
chr11	105502454	105502655	1.98745	16.4567	9.30531	3.57908
chr11	105506369	105506570	2.07578	3.90497	6.38936	3.57908
chr11	105567391	105567592	0.839145	4.13741	6.38936	3.45775
chr11	106098248	106098449	3.57741	10.0878	4.2024	1.63788
chr11	106193720	106193921	1.98745	1.95248	1.84391	2.30517
chr11	106419822	106420023	2.07578	6.18287	6.51801	3.63974
chr11	106428248	106428449	2.64993	22.872	9.26243	3.7004
chr11	106562881	106563082	1.19247	4.1839	4.07375	2.85113
chr11	106613276	106613477	2.51744	6.13638	2.74442	2.30517
chr11	106623685	106623886	2.60577	4.60229	2.91595	2.24451
chr11	106741439	106741640	1.19247	6.13638	5.23156	2.54782
chr11	106751119	106751320	1.4133	10.3668	7.41852	3.7004
chr11	106752216	106752417	0.39749	9.8554	7.76157	2.06252
chr11	106957477	106957678	2.34077	5.53204	5.74614	6.1269
chr11	106961574	106961775	0.176662	4.5558	2.48713	1.4559
chr11	106994341	106994542	4.1074	6.13638	5.53173	3.57908
chr11	107037397	107037598	1.54579	8.41428	7.28988	2.48716
chr11	107441074	107441275	1.76662	5.2996	2.35849	2.66914
chr11	107451181	107451382	2.5616	7.85643	11.235	4.85299
chr11	108223207	108223408	2.82659	19.1529	10.5918	4.36769
chr11	109100361	109100562	3.17992	43.3731	27.8731	12.3145
chr11	109246936	109247137	1.50163	5.90394	7.84734	1.63788
chr11	109302395	109302596	0.264993	20.0827	15.0514	9.58465
chr11	109369250	109369451	4.01906	6.41531	5.27444	1.57722
chr11	109413595	109413796	0.883311	5.85745	5.44597	3.51842
chr11	109417552	109417753	4.28406	32.6344	17.9245	14.1343
chr11	109671885	109672086	0.485821	8.50725	7.67581	6.61219
chr11	110130879	110131080	1.45746	7.2056	5.91766	2.60848
chr11	110251552	110251753	1.76662	8.13535	6.21783	3.51842
chr11	110781820	110782021	2.82659	2.55683	3.00171	1.75921
chr11	111093049	111093250	4.01906	18.4556	8.74785	4.73166
chr11	113544340	113544541	1.58996	5.76448	7.28988	4.42835
chr11	114694108	114694309	0.529987	4.64877	6.00343	2.66914
chr11	114747845	114748046	1.1483	4.23038	3.77358	1.88053
chr11	114792992	114793193	0.706649	4.46282	5.66037	4.671
chr11	114818378	114818579	2.4291	5.43906	3.21612	4.06438
chr11	114913056	114913257	3.66574	20.5476	17.1526	8.73538
chr11	114965598	114965799	3.04742	14.8761	16.4237	7.94677
chr11	114968731	114968932	5.65319	13.4814	21.2693	13.1637
chr11	114989933	114990134	2.38494	15.8523	16.0806	5.09564
chr11	115016331	115016532	1.76662	5.02068	2.44425	1.81987
chr11	115026938	115027139	0.883311	2.88224	2.53002	1.27391
chr11	115037744	115037945	1.19247	3.34712	3.47341	1.57722
chr11	115066819	115067020	5.65319	46.8131	18.3962	11.4045
chr11	115119546	115119747	0.706649	23.8017	8.44768	3.03312
chr11	115133909	115134110	3.75407	12.5982	8.23327	3.51842
chr11	115138933	115139134	2.82659	26.0796	9.60548	3.2151
chr11	115142061	115142262	1.4133	10.8316	8.27615	3.27577
chr11	115189350	115189551	2.16411	22.1746	20.2401	8.73538
chr11	115192221	115192422	1.58996	5.81097	6.13207	4.85299
chr11	115198920	115199121	2.60577	6.36882	9.34819	3.09378
chr11	115478259	115478460	2.73826	12.1798	13.3362	7.76478
chr11	115512790	115512991	1.58996	4.9277	5.40308	1.39523
chr11	115718060	115718261	1.50163	3.67253	1.92967	1.03126
chr11	115742982	115743183	2.47327	14.1323	6.51801	3.45775
chr11	116093823	116094024	2.5616	6.27584	4.71698	0.970597
chr11	116095690	116095891	0.839145	11.5754	3.77358	2.79047
chr11	116418415	116418616	0.79498	3.20765	3.94511	4.73166
chr11	116424106	116424307	3.17992	19.6643	10.3345	5.27762
chr11	116615801	116616002	2.87076	7.2056	10.4202	7.09749
chr11	116616889	116617090	4.28406	13.2025	10.4202	6.1269
chr11	117088705	117088906	1.01581	4.27687	10.3345	7.34014
chr11	117109692	117109893	1.72246	7.43804	6.64665	2.48716
chr11	117200852	117201053	0.79498	9.15808	7.80445	3.51842
chr11	117317052	117317253	3.04742	2.13844	4.41681	2.18384
chr11	117325610	117325811	0.485821	7.85643	7.4614	2.06252
chr11	117663552	117663753	3.31242	6.04341	5.40308	1.75921
chr11	117724512	117724713	0.662483	3.25414	1.88679	2.42649
chr11	117799262	117799463	0.839145	18.1302	26.1578	9.52399
chr11	117803322	117803523	0.529987	5.48555	8.79073	2.54782
chr11	117946492	117946693	4.94654	14.1788	17.8388	9.76663
chr11	117960135	117960336	4.72571	13.6209	12.2213	3.33643
chr11	117979590	117979791	2.03161	13.9928	3.21612	1.27391
chr11	117987205	117987406	0.79498	2.55683	5.23156	3.33643
chr11	117991886	117992087	5.43236	54.2512	56.2178	23.719
chr11	118107082	118107283	1.2808	5.25311	3.51629	0.727948
chr11	118211812	118212013	2.03161	2.74278	2.91595	2.36583
chr11	118312318	118312519	2.64993	27.6137	16.2521	9.70597
chr11	118363136	118363337	2.34077	1.906	5.91766	2.60848
chr11	118473887	118474088	1.1483	11.9938	4.63121	0.727948
chr11	119377410	119377611	0.618318	9.29755	3.47341	2.24451
chr11	119615244	119615445	0.441655	8.08887	4.63121	3.27577
chr11	119677231	119677432	5.1232	13.8998	25.729	10.5552
chr11	119685554	119685755	0.264993	2.37087	5.27444	2.12318
chr11	119824962	119825163	1.50163	25.0569	41.2521	32.515
chr11	119863508	119863709	0.441655	9.71594	9.30531	7.15815
chr11	120041820	120042021	1.67829	2.37087	4.80274	3.39709
chr11	120219107	120219308	1.50163	2.97521	3.90223	1.39523
chr11	120733696	120733897	1.94328	8.55374	9.13378	2.7298
chr11	120938891	120939092	1.58996	8.3213	11.964	4.36769
chr11	121082992	121083193	1.89912	36.2139	18.9966	6.97617
chr11	121658369	121658570	1.54579	8.60023	7.59005	2.66914
chr11	121680897	121681098	1.36913	16.4102	6.38936	1.75921
chr11	121734323	121734524	1.36913	4.9277	2.5729	4.48901
chr11	121741619	121741820	2.5616	7.48452	7.89022	3.51842
chr11	121745682	121745883	3.66574	10.3668	9.34819	4.91365
chr11	121793645	121793846	3.62157	15.8058	12.3499	8.49273
chr11	121804301	121804502	7.24315	41.3741	26.2864	16.8641
chr12	3360051	3360252	1.05997	9.76242	2.70154	0.727948
chr12	3420597	3420798	2.29661	11.3895	4.33104	2.36583
chr12	3686676	3686877	0.574152	2.37087	2.61578	0.970597
chr12	3698159	3698360	1.81079	6.27584	4.45969	3.51842
chr12	3759594	3759795	3.66574	17.3864	6.9897	3.57908
chr12	3781442	3781643	1.1483	19.06	10.4631	5.39895
chr12	3799723	3799924	3.09159	5.57853	7.50428	4.30703
chr12	4198868	4199069	0.574152	5.16014	3.60206	1.69855
chr12	4211150	4211351	0.309159	5.76448	2.95883	0.78861
chr12	4430525	4430726	0.529987	4.5558	5.48885	2.91179
chr12	4505449	4505650	4.01906	6.69423	5.3602	2.36583
chr12	4545553	4545754	1.72246	7.29857	6.17495	2.54782
chr12	4840127	4840328	0.971642	3.16117	1.84391	1.57722
chr12	8344984	8345185	2.6941	6.60126	4.24528	1.21325
chr12	8348177	8348378	0.750814	2.83575	1.92967	1.39523
chr12	8432940	8433141	1.67829	5.53204	7.16123	3.51842
chr12	8450703	8450904	0.750814	1.99897	5.61749	4.54967
chr12	8511108	8511309	2.60577	2.37087	5.96055	4.06438
chr12	8521437	8521638	3.75407	21.9887	22.5128	16.3182
chr12	11329073	11329274	2.6941	14.3182	8.66209	5.6416
chr12	11338326	11338527	0.176662	3.25414	5.14579	4.00371
chr12	12162691	12162892	1.98745	5.53204	4.6741	7.03683
chr12	12164468	12164669	3.04742	11.0641	9.86277	7.34014
chr12	12172172	12172373	5.52069	68.2905	33.5763	20.3825
chr12	12223453	12223654	5.65319	19.1994	15.0514	6.36954
chr12	12249582	12249783	4.85821	11.6219	5.8319	3.63974
chr12	12301872	12302073	2.60577	11.9473	15.1372	10.9799
chr12	12320863	12321064	2.87076	33.2387	28.0446	14.9229
chr12	16006831	16007032	0.79498	3.71902	9.17667	5.52027
chr12	16092720	16092921	1.2808	15.9918	6.34648	6.30888
chr12	16532487	16532688	1.50163	6.04341	6.00343	2.12318
chr12	16865910	16866111	1.81079	9.29755	9.5626	4.91365
chr12	17657974	17658175	0.79498	7.76345	5.40308	3.82173
chr12	17658383	17658584	0.176662	4.74175	5.57461	3.45775
chr12	17682312	17682513	1.63413	16.1777	7.4614	3.94305
chr12	21122932	21123133	2.29661	19.5713	15.3087	9.58465
chr12	21129597	21129798	1.4133	6.69423	6.08919	6.67286
chr12	21335873	21336074	1.85495	18.2232	21.3979	11.4045
chr12	25054623	25054824	0.39749	4.9277	4.07375	3.15444
chr12	25142416	25142617	0.264993	5.25311	4.84562	2.06252
chr12	25177920	25178121	1.85495	11.6684	4.33104	2.97245
chr12	25189208	25189409	2.78243	27.6137	39.494	26.7521
chr12	25190451	25190652	1.54579	10.7387	13.7221	7.70412
chr12	25203701	25203902	1.2808	11.343	14.837	7.64345
chr12	25283896	25284097	1.10414	13.8998	8.66209	3.51842
chr12	25378199	25378400	2.5616	8.69321	16.8954	7.09749
chr12	26460192	26460393	2.60577	7.5775	3.77358	1.57722
chr12	30606785	30606986	3.31242	54.2512	19.94	6.79418
chr12	32008881	32009082	1.32497	19.1994	8.74785	4.671
chr12	32017637	32017838	1.2808	7.2056	13.2933	8.73538
chr12	32088806	32089007	2.87076	13.7604	5.96055	2.79047
chr12	32111673	32111874	2.91493	24.9174	13.3362	3.15444
chr12	32163773	32163974	1.89912	9.62296	10.1629	4.36769
chr12	32208588	32208789	6.71316	34.215	18.0103	7.52213
chr12	32215172	32215373	2.60577	52.6241	26.2007	10.4946
chr12	32244334	32244535	0.618318	12.0868	4.11664	2.48716
chr12	32431158	32431359	4.94654	17.4329	11.1921	7.52213
chr12	32795781	32795982	2.73826	49.7884	25.7719	10.0093
chr12	32857026	32857227	1.63413	8.18184	5.8319	4.1857
chr12	32893264	32893465	0.706649	3.71902	4.63121	2.12318
chr12	33045783	33045984	3.22408	3.16117	4.58833	3.76106
chr12	33050514	33050715	1.94328	5.71799	3.17324	0.970597
chr12	33132061	33132262	1.19247	3.76551	2.61578	0.667286
chr12	33156931	33157132	2.03161	6.8337	4.11664	1.81987
chr12	33170203	33170404	6.05068	7.01965	7.24699	2.12318
chr12	33403454	33403655	0.750814	2.41736	4.71698	6.06623
chr12	34431990	34432191	0.132497	10.7387	1.88679	1.39523
chr12	34499453	34499654	1.58996	25.7542	6.38936	2.36583
chr12	34672797	34672998	1.45746	13.5279	3.38765	2.79047
chr12	34696883	34697084	1.2808	4.74175	3.77358	1.39523
chr12	34723298	34723499	3.93073	87.1645	52.2298	23.4157
chr12	34783754	34783955	1.76662	6.04341	4.54545	2.00186
chr12	34787447	34787648	1.19247	5.16014	4.28816	3.2151
chr12	35026044	35026245	1.45746	12.7376	9.64836	4.61034
chr12	35269619	35269820	1.01581	21.4773	6.94682	3.7004
chr12	35292109	35292310	1.67829	7.15911	4.84562	2.30517
chr12	35294787	35294988	1.76662	9.8554	7.97598	6.1269
chr12	35317192	35317393	1.94328	11.7614	6.34648	1.57722
chr12	35338289	35338490	3.13575	24.6385	7.76157	3.88239
chr12	35392242	35392443	1.10414	9.94837	2.44425	1.21325
chr12	35799381	35799582	1.54579	46.0229	14.3225	3.94305
chr12	35833399	35833600	1.32497	16.968	10.1629	5.09564
chr12	35885246	35885447	2.03161	3.44009	3.64494	2.00186
chr12	35889402	35889603	1.85495	6.74072	7.76157	2.60848
chr12	36039506	36039707	2.16411	5.57853	5.18868	3.82173
chr12	37241663	37241864	2.91493	8.83267	3.98799	2.36583
chr12	38863479	38863680	2.29661	9.57647	5.23156	3.15444
chr12	38864073	38864274	2.34077	9.76242	3.55917	2.30517
chr12	38864635	38864836	1.1483	4.5558	4.33104	2.18384
chr12	38928897	38929098	1.98745	11.7149	5.01715	1.4559
chr12	38931847	38932048	0.662483	6.88018	5.48885	3.76106
chr12	39039867	39040068	1.05997	36.9577	13.8936	4.1857
chr12	40277734	40277935	0.39749	19.1994	9.0909	3.39709
chr12	40379605	40379806	0.309159	20.966	20.5832	5.70226
chr12	40522509	40522710	8.21479	29.5662	17.6243	7.15815
chr12	40536342	40536543	1.72246	10.4133	9.60548	3.2151
chr12	40559143	40559344	3.26825	81.4465	68.7821	36.3367
chr12	40569120	40569321	2.51744	6.74072	6.81818	5.21696
chr12	40584788	40584989	1.2808	6.18287	3.08748	1.33457
chr12	40585851	40586052	1.05997	7.25209	5.53173	3.09378
chr12	40626630	40626831	4.50489	27.0094	16.1664	10.0093
chr12	40637528	40637729	0.839145	13.8998	3.47341	4.42835
chr12	40788934	40789135	1.23664	6.08989	9.34819	5.58093
chr12	45011518	45011719	3.9749	28.1716	19.211	6.91551
chr12	51429170	51429371	1.19247	3.3936	7.16123	3.82173
chr12	51704104	51704305	0.441655	19.4784	10.1201	2.7298
chr12	51718714	51718915	2.07578	8.78618	14.7084	6.30888
chr12	51847980	51848181	1.4133	28.7759	10.5918	5.21696
chr12	51938042	51938243	1.01581	14.2252	8.96226	3.88239
chr12	52397926	52398127	0.971642	6.08989	4.28816	2.06252
chr12	52541368	52541569	1.23664	55.6923	18.2247	6.49087
chr12	52782947	52783148	0.750814	13.8998	11.5352	8.8567
chr12	52850442	52850643	1.10414	6.74072	6.94682	4.73166
chr12	54191336	54191537	0.618318	11.343	3.47341	3.09378
chr12	54369323	54369524	2.91493	14.7831	8.79073	3.57908
chr12	54398148	54398349	1.54579	6.04341	3.68782	1.57722
chr12	54519464	54519665	2.73826	12.2263	5.27444	3.15444
chr12	54637110	54637311	0.79498	4.1839	3.43053	2.30517
chr12	54696758	54696959	2.6941	3.99794	2.95883	2.30517
chr12	55019439	55019640	0.839145	7.29857	3.51629	1.57722
chr12	55299400	55299601	0.662483	3.90497	6.04631	1.81987
chr12	55389760	55389961	4.23989	13.7139	10.4202	4.42835
chr12	55466401	55466602	2.34077	9.20457	16.1664	8.18941
chr12	55466988	55467189	2.60577	3.62604	9.51972	6.49087
chr12	55473998	55474199	0.750814	5.34609	6.56089	6.55153
chr12	59130272	59130473	2.16411	9.99486	7.59005	4.00371
chr12	69331269	69331470	3.00326	8.55374	3.64494	2.42649
chr12	69361331	69361532	1.67829	0.929755	1.07204	2.36583
chr12	69401081	69401282	3.17992	5.2996	3.13036	1.51656
chr12	69413449	69413650	2.20828	23.4763	6.00343	1.75921
chr12	69419195	69419396	0.485821	33.6571	7.50428	1.57722
chr12	69422867	69423068	1.32497	3.85848	3.51629	2.54782
chr12	69425035	69425236	1.23664	3.71902	3.13036	3.27577
chr12	69455698	69455899	2.03161	5.57853	8.06174	5.03497
chr12	69472988	69473189	2.34077	7.85643	5.87478	3.03312
chr12	69513390	69513591	2.82659	14.7366	5.78902	2.48716
chr12	69516574	69516775	0.839145	6.36882	5.78902	2.30517
chr12	70010515	70010716	1.05997	3.99794	4.54545	0.545961
chr12	70136553	70136754	1.72246	11.5754	1.84391	1.33457
chr12	70472829	70473030	1.01581	32.0765	8.79073	1.94119
chr12	70999623	70999824	5.1232	73.5901	36.3207	10.1306
chr12	71051252	71051453	4.15156	9.43701	5.23156	5.94491
chr12	71544441	71544642	1.85495	6.78721	9.00514	4.79232
chr12	73201690	73201891	2.5616	4.78824	3.00171	2.54782
chr12	73607653	73607854	5.65319	21.5703	13.765	7.03683
chr12	73613306	73613507	2.87076	11.4825	15.2659	7.15815
chr12	73671605	73671806	1.32497	10.1343	5.61749	3.33643
chr12	73687565	73687766	0.706649	5.06716	2.70154	0.667286
chr12	73715934	73716135	1.4133	7.9494	7.37564	1.81987
chr12	73723229	73723430	0.883311	21.9422	8.70497	4.671
chr12	73736961	73737162	0.750814	59.2719	21.8696	4.00371
chr12	73779289	73779490	5.82985	17.6189	16.9811	8.00743
chr12	73880668	73880869	1.10414	22.2676	5.06003	5.39895
chr12	73881523	73881724	2.78243	24.5455	15.952	8.43206
chr12	74192626	74192827	5.56486	14.5042	16.1664	7.70412
chr12	74825199	74825400	0.927476	6.08989	4.8885	1.21325
chr12	75271848	75272049	2.29661	7.90291	5.61749	1.09192
chr12	75448975	75449176	2.5616	5.90394	6.60377	3.15444
chr12	75511613	75511814	1.81079	100.599	54.2452	26.5094
chr12	75529495	75529696	0.618318	26.591	9.17667	5.09564
chr12	75659248	75659449	1.1483	15.8058	13.6792	6.49087
chr12	75687762	75687963	0.79498	7.67048	4.28816	3.03312
chr12	75733300	75733501	0.971642	6.97316	2.83019	1.21325
chr12	76319020	76319221	3.88657	5.43906	7.59005	4.00371
chr12	76615325	76615526	2.16411	11.7614	4.50257	2.54782
chr12	77092550	77092751	0.574152	7.85643	3.60206	0.424636
chr12	78868208	78868409	2.25244	10.9711	9.21955	5.94491
chr12	78980796	78980997	2.38494	22.872	20.5403	7.03683
chr12	79017337	79017538	2.38494	3.76551	5.91766	2.06252
chr12	79140871	79141072	0.839145	31.3792	15.223	6.24822
chr12	79319450	79319651	1.89912	8.04238	3.21612	1.75921
chr12	79356252	79356453	1.32497	7.39155	4.71698	1.69855
chr12	79613857	79614058	3.00326	19.8967	11.2779	5.45961
chr12	79625783	79625984	1.76662	9.99486	3.43053	3.51842
chr12	79627449	79627650	1.1483	9.34403	5.61749	2.24451
chr12	79630260	79630461	8.52395	26.2191	20.7976	8.25008
chr12	79633562	79633763	8.17063	66.8494	53.4734	23.173
chr12	79725798	79725999	1.4133	2.78926	3.13036	1.75921
chr12	79744189	79744390	1.01581	11.25	16.0806	8.79604
chr12	79750271	79750472	1.10414	4.27687	5.96055	1.15258
chr12	79797074	79797275	1.19247	1.5341	3.90223	2.00186
chr12	79841365	79841566	1.4133	5.20663	5.44597	2.42649
chr12	79998502	79998703	0.883311	6.92667	8.4048	5.58093
chr12	80001793	80001994	1.54579	14.1788	10.8919	4.48901
chr12	80046712	80046913	3.66574	14.1788	11.1063	6.06623
chr12	80054327	80054528	1.58996	12.2263	3.30188	1.39523
chr12	80130873	80131074	0.706649	5.76448	4.37393	2.24451
chr12	80812004	80812205	4.28406	48.0218	22.813	5.45961
chr12	80839732	80839933	1.45746	6.08989	4.75986	1.39523
chr12	80847075	80847276	2.91493	13.1095	2.01544	1.57722
chr12	80852121	80852322	5.65319	53.8328	23.7993	8.67471
chr12	80853791	80853992	5.56486	37.2832	18.0532	4.97431
chr12	82122645	82122846	2.34077	5.81097	6.26072	5.27762
chr12	82151079	82151280	1.76662	14.5042	8.70497	4.61034
chr12	82240767	82240968	4.41655	19.06	8.53344	7.03683
chr12	83947225	83947426	1.36913	12.8306	13.4648	12.3145
chr12	83949925	83950126	0.662483	10.4133	7.84734	3.45775
chr12	84188546	84188747	2.25244	1.99897	2.65866	1.21325
chr12	84202704	84202905	0.309159	14.7366	8.49056	3.09378
chr12	84762557	84762758	1.10414	21.3379	15.9091	3.63974
chr12	84767619	84767820	3.17992	7.01965	9.73413	4.61034
chr12	85192807	85193008	1.36913	3.90497	5.18868	3.7004
chr12	85257216	85257417	2.5616	12.5052	8.70497	3.88239
chr12	85304835	85305036	2.11995	3.53307	4.80274	2.18384
chr12	85340001	85340202	0.662483	5.11365	4.37393	2.91179
chr12	85362590	85362791	0.529987	1.48761	6.56089	5.76292
chr12	85366931	85367132	0.441655	20.5941	5.53173	2.36583
chr12	85422981	85423182	0.750814	11.5754	6.81818	6.49087
chr12	85444744	85444945	2.03161	6.04341	4.75986	2.00186
chr12	85489289	85489490	0.927476	4.74175	5.87478	3.27577
chr12	85490502	85490703	0.309159	28.7294	12.4357	4.85299
chr12	85523785	85523986	1.81079	8.78618	9.60548	4.48901
chr12	85533180	85533381	0.662483	9.06511	7.37564	4.85299
chr12	85648092	85648293	2.60577	5.71799	5.66037	2.60848
chr12	85705507	85705708	1.19247	1.99897	2.18696	2.7298
chr12	85959513	85959714	1.01581	11.9473	3.17324	3.03312
chr12	85980070	85980271	4.15156	12.2263	8.53344	3.63974
chr12	86047388	86047589	1.50163	19.1529	4.54545	2.54782
chr12	86145748	86145949	0.706649	9.8554	7.33276	5.33828
chr12	86163050	86163251	1.50163	4.04443	6.21783	3.63974
chr12	86166269	86166470	3.22408	7.76345	7.41852	4.1857
chr12	86242659	86242860	1.50163	4.1839	4.63121	1.27391
chr12	86914544	86914745	0.750814	5.57853	4.24528	2.66914
chr12	87330412	87330613	3.22408	26.684	14.9657	7.34014
chr12	87408142	87408343	1.45746	6.8337	2.05832	0.606623
chr12	87415484	87415685	1.50163	7.67048	4.50257	2.12318
chr12	88360434	88360635	1.94328	5.02068	4.33104	2.85113
chr12	91183578	91183779	1.94328	3.76551	3.08748	0.545961
chr12	91534566	91534767	2.51744	7.48452	3.259	3.27577
chr12	91590650	91590851	0.706649	4.09092	3.47341	0.909935
chr12	91637517	91637718	0.39749	26.3585	11.578	2.7298
chr12	91711716	91711917	0.132497	3.62604	7.54716	3.33643
chr12	91734741	91734942	1.05997	6.69423	6.26072	4.06438
chr12	91736354	91736555	0.839145	5.39258	7.24699	2.42649
chr12	91748265	91748466	7.50814	33.6106	24.1424	11.8292
chr12	91756853	91757054	4.54905	12.7841	6.68953	3.57908
chr12	91764376	91764577	0.441655	14.7831	8.61921	3.76106
chr12	91765366	91765567	0.927476	3.76551	2.05832	0.303312
chr12	91766333	91766534	5.07904	5.81097	11.1921	3.39709
chr12	95694033	95694234	0.662483	3.44009	5.61749	4.97431
chr12	95746955	95747156	2.4291	37.6551	31.7324	22.809
chr12	98238601	98238802	0.750814	13.9463	8.01886	5.70226
chr12	98249795	98249996	1.54579	8.78618	5.27444	4.671
chr12	98283182	98283383	3.75407	13.2025	16.2521	3.27577
chr12	98290544	98290745	1.98745	18.6416	9.43396	4.91365
chr12	98292430	98292631	1.67829	6.92667	7.63293	3.88239
chr12	98320052	98320253	0.485821	31.1933	14.2367	3.09378
chr12	98370867	98371068	1.94328	82.7946	36.235	13.5277
chr12	98375237	98375438	2.16411	13.6674	4.24528	2.91179
chr12	99264458	99264659	1.63413	6.60126	5.3602	2.54782
chr12	99480414	99480615	1.76662	6.88018	7.37564	3.2151
chr12	99564536	99564737	0.132497	6.36882	2.95883	0.545961
chr12	99608397	99608598	3.22408	56.5291	24.1424	11.4045
chr12	99789706	99789907	2.60577	8.3213	5.40308	3.94305
chr12	99795976	99796177	3.88657	20.1757	6.26072	7.58279
chr12	99874678	99874879	3.35658	6.36882	4.28816	2.60848
chr12	99967094	99967295	0.927476	3.62604	4.07375	3.03312
chr12	99979625	99979826	3.22408	12.0403	13.5935	10.0093
chr12	100005398	100005599	4.1074	26.8699	22.813	11.4045
chr12	100012936	100013137	1.32497	4.74175	5.44597	3.76106
chr12	100022572	100022773	1.50163	10.7387	16.5952	10.4946
chr12	100053317	100053518	4.06323	31.3792	25.9863	10.4339
chr12	100067516	100067717	3.26825	23.6623	9.30531	8.43206
chr12	100116090	100116291	0.662483	3.34712	4.28816	2.18384
chr12	100159757	100159958	1.85495	4.88121	5.01715	2.97245
chr12	100184123	100184324	3.26825	10.8316	13.765	6.85484
chr12	100426351	100426552	1.81079	3.62604	6.9897	1.94119
chr12	100439163	100439364	0.883311	18.2697	10.2487	5.27762
chr12	100505477	100505678	2.25244	6.46179	6.90394	3.33643
chr12	100528394	100528595	3.26825	20.5941	13.1218	7.64345
chr12	100615244	100615445	3.04742	13.156	6.68953	6.91551
chr12	100626694	100626895	0.132497	10.1343	6.51801	4.36769
chr12	100729016	100729217	1.58996	31.1933	11.1492	5.33828
chr12	100740396	100740597	1.54579	10.1808	8.4048	2.60848
chr12	100854065	100854266	1.36913	31.4722	14.9228	4.00371
chr12	100885675	100885876	0.706649	14.5971	8.44768	3.09378
chr12	101994915	101995116	0.839145	8.18184	6.56089	3.76106
chr12	102245972	102246173	1.32497	18.4091	17.4957	6.79418
chr12	102252632	102252833	1.23664	9.66945	15.8233	10.9192
chr12	102297172	102297373	1.19247	4.5558	6.04631	6.00557
chr12	102333180	102333381	3.70991	21.8492	8.70497	6.00557
chr12	102365130	102365331	2.73826	4.9277	6.64665	4.54967
chr12	102368392	102368593	0.309159	9.57647	7.11835	4.91365
chr12	102445560	102445761	2.78243	8.22833	11.578	6.43021
chr12	102453797	102453998	6.49233	82.1438	29.2881	8.3714
chr12	102646611	102646812	1.23664	25.9402	16.7667	10.8586
chr12	102653049	102653250	0.574152	1.44112	9.13378	9.22067
chr12	102663502	102663703	0.39749	5.90394	4.37393	4.12504
chr12	102748165	102748366	1.05997	56.808	39.7084	13.649
chr12	103333008	103333209	1.2808	8.04238	6.86106	1.88053
chr12	103341268	103341469	3.62157	9.76242	8.96226	2.91179
chr12	104174823	104175024	2.34077	8.04238	5.27444	3.09378
chr12	104742427	104742628	0.39749	4.78824	3.34477	2.18384
chr12	104836352	104836553	2.38494	7.39155	4.50257	1.88053
chr12	104977049	104977250	1.63413	6.74072	10.3345	6.30888
chr12	105001056	105001257	4.06323	7.99589	11.7496	4.91365
chr12	105013135	105013336	2.78243	13.4814	12.9502	5.58093
chr12	105937195	105937396	0.927476	12.0403	7.07547	1.57722
chr12	108639312	108639513	4.23989	15.5269	17.3242	8.00743
chr12	108761337	108761538	1.76662	7.80994	5.78902	1.4559
chr12	108936936	108937137	0.883311	9.1116	6.43224	5.45961
chr12	108990505	108990706	3.04742	3.25414	3.85935	3.2151
chr12	110764674	110764875	1.89912	5.34609	6.00343	4.48901
chr12	110889042	110889243	1.1483	2.37087	3.68782	4.1857
chr12	110932320	110932521	1.58996	5.71799	7.76157	2.79047
chr12	110957084	110957285	1.76662	6.8337	3.77358	4.12504
chr12	111160125	111160326	2.51744	6.04341	10.2487	3.27577
chr12	111437476	111437677	1.76662	28.9154	15.8662	5.33828
chr12	111537874	111538075	1.89912	0.697316	1.50086	3.88239
chr12	111691575	111691776	0	2.09195	2.5729	4.00371
chr12	111930407	111930608	2.60577	10.7852	7.76157	2.66914
chr12	111944133	111944334	2.20828	2.32439	5.53173	2.60848
chr12	111946204	111946405	1.98745	1.85951	4.84562	3.03312
chr12	112517076	112517277	2.07578	4.88121	8.01886	1.88053
chr12	112594539	112594740	1.4133	7.80994	6.64665	4.06438
chr12	112667980	112668181	1.19247	1.25517	2.53002	1.94119
chr12	112867395	112867596	1.85495	8.3213	6.21783	1.81987
chr12	112897447	112897648	2.64993	5.99692	4.28816	2.79047
chr12	113031448	113031649	0	3.99794	4.50257	2.79047
chr12	115312063	115312264	2.16411	8.83267	6.47512	3.39709
chr12	115312653	115312854	0.574152	2.69629	1.6295	0.545961
chr12	115468166	115468367	0.927476	7.53101	4.15952	2.12318
chr12	115483339	115483540	1.05997	23.9412	13.0789	7.09749
chr12	115519134	115519335	1.05997	8.08887	4.03087	1.88053
chr12	115765091	115765292	1.2808	10.3203	4.24528	3.63974
chr12	116054497	116054698	1.72246	13.249	11.3636	4.91365
chr12	116460474	116460675	4.37239	12.2728	4.80274	1.88053
chr12	117466011	117466212	1.23664	6.92667	4.37393	4.48901
chr12	117479094	117479295	2.60577	6.74072	3.98799	3.76106
chr12	117560506	117560707	2.6941	21.8492	10.5918	4.48901
chr12	117868177	117868378	3.00326	12.8771	6.81818	4.24636
chr12	118994345	118994546	2.91493	11.529	5.8319	4.36769
chr12	119113885	119114086	2.78243	20.0362	20.7118	8.97802
chr12	119147866	119148067	2.87076	11.7614	14.1938	5.82358
chr12	119157209	119157410	3.09159	15.062	7.33276	1.27391
chr12	120028759	120028960	25.5718	15.155	20.7976	32.3937
chr13	4662906	4663107	3.9749	7.5775	3.47341	2.60848
chr13	5443585	5443786	2.11995	13.8533	4.15952	2.12318
chr13	5511882	5512083	3.09159	54.995	28.6449	21.1105
chr13	5592524	5592725	5.82985	43.0012	29.5454	12.5571
chr13	5714178	5714379	3.48908	5.16014	5.14579	1.51656
chr13	5769801	5770002	3.26825	16.875	21.1406	14.2556
chr13	5773891	5774092	2.25244	30.7284	22.5128	9.40266
chr13	5911616	5911817	2.38494	4.5558	3.34477	0.667286
chr13	5939487	5939688	2.47327	14.4112	14.2367	6.85484
chr13	6109469	6109670	1.98745	25.0569	28.988	15.6509
chr13	6119809	6120010	4.59322	10.9711	10.506	7.64345
chr13	6241593	6241794	0.79498	7.85643	4.8885	4.06438
chr13	6461453	6461654	1.4133	18.5951	12.3928	4.48901
chr13	6618786	6618987	1.94328	20.5011	34.7341	16.8035
chr13	6624205	6624406	1.50163	9.99486	11.9211	7.52213
chr13	6889547	6889748	0.485821	9.94837	14.5798	8.18941
chr13	9014588	9014789	0.883311	3.62604	2.87307	4.91365
chr13	9125276	9125477	3.57741	12.4122	14.4082	5.58093
chr13	9149619	9149820	1.23664	23.1974	15.1372	10.7372
chr13	9191274	9191475	1.89912	6.08989	11.7067	5.6416
chr13	9409146	9409347	3.00326	83.9104	39.6226	16.1362
chr13	9873511	9873712	7.06649	10.7387	10.3345	5.76292
chr13	9895154	9895355	2.95909	5.02068	4.07375	3.51842
chr13	10109771	10109972	3.93073	25.9402	13.9365	8.8567
chr13	10112261	10112462	1.2808	16.3172	16.4665	6.1269
chr13	10253063	10253264	0.618318	12.5052	3.77358	3.45775
chr13	12408821	12409022	4.99071	31.7976	18.7393	10.5552
chr13	12412224	12412425	6.84566	38.2129	32.0755	17.2281
chr13	12569835	12570036	1.89912	8.78618	8.91938	4.06438
chr13	12635312	12635513	4.54905	5.06716	6.43224	4.42835
chr13	12637551	12637752	2.38494	10.4133	7.03259	5.21696
chr13	13380810	13381011	2.6941	11.2965	9.30531	3.88239
chr13	13517952	13518153	0.529987	11.6219	9.43396	1.39523
chr13	13524237	13524438	1.1483	6.18287	5.78902	1.51656
chr13	13525970	13526171	0.971642	4.9277	2.83019	1.39523
chr13	13550600	13550801	0.574152	8.60023	4.54545	1.39523
chr13	13666254	13666455	1.45746	15.3874	8.31903	2.66914
chr13	14063480	14063681	0.220828	4.83472	6.56089	2.79047
chr13	15850609	15850810	1.89912	9.94837	5.3602	3.51842
chr13	16261272	16261473	0.574152	30.5424	6.34648	1.09192
chr13	16715627	16715828	1.19247	0.976242	4.03087	4.06438
chr13	17755115	17755316	0.441655	5.99692	2.40137	1.94119
chr13	18781265	18781466	2.82659	8.04238	1.80103	1.21325
chr13	18800560	18800761	3.44491	8.04238	5.14579	2.91179
chr13	19415921	19416122	1.01581	7.34506	6.60377	1.4559
chr13	19417945	19418146	1.01581	6.88018	8.70497	3.09378
chr13	19767380	19767581	1.05997	6.04341	5.57461	4.42835
chr13	19828201	19828402	1.94328	11.8079	12.3928	5.21696
chr13	20092347	20092548	1.23664	8.27482	6.68953	2.18384
chr13	20111276	20111477	1.19247	14.7831	9.60548	5.39895
chr13	20127631	20127832	4.50489	40.8627	21.2693	6.30888
chr13	20128082	20128283	1.36913	6.08989	2.70154	0.485299
chr13	20151624	20151825	1.76662	9.43701	6.47512	4.54967
chr13	20313380	20313581	0.706649	8.22833	5.48885	1.94119
chr13	20458712	20458913	1.72246	5.25311	7.33276	6.55153
chr13	23571192	23571393	5.07904	4.23038	5.10291	1.63788
chr13	23717608	23717809	1.54579	5.62502	3.7307	2.06252
chr13	23799502	23799703	1.89912	10.1343	6.13207	1.63788
chr13	24094862	24095063	2.29661	10.2738	5.66037	5.45961
chr13	24444846	24445047	2.07578	24.685	15.5231	5.1563
chr13	24478704	24478905	0.574152	1.72005	7.24699	4.79232
chr13	24641457	24641658	4.06323	13.7604	4.50257	1.94119
chr13	28754424	28754625	2.29661	17.8978	16.6809	10.3733
chr13	29726552	29726753	0.662483	20.6406	9.04802	5.88425
chr13	29979327	29979528	1.1483	5.6715	5.23156	2.66914
chr13	30582569	30582770	0.220828	4.69526	7.50428	7.03683
chr13	30603958	30604159	2.38494	7.71696	10.2916	5.52027
chr13	30628726	30628927	0.750814	29.1013	11.6638	3.33643
chr13	30645586	30645787	6.18318	28.4505	17.5386	5.76292
chr13	30673883	30674084	1.76662	7.90291	2.83019	1.21325
chr13	30786229	30786430	0.79498	1.20868	3.64494	1.75921
chr13	30986973	30987174	1.81079	11.0176	5.18868	0.849273
chr13	32908383	32908584	1.19247	16.4102	8.06174	3.2151
chr13	32913101	32913302	0.662483	7.62399	4.63121	5.21696
chr13	32934587	32934788	1.81079	37.0507	9.47684	4.24636
chr13	33068172	33068373	1.36913	4.64877	5.01715	5.70226
chr13	33077134	33077335	1.36913	4.50931	4.93139	3.15444
chr13	33085663	33085864	1.2808	3.25414	4.15952	6.30888
chr13	35647521	35647722	2.16411	9.1116	5.40308	2.85113
chr13	35783713	35783914	2.51744	6.8337	7.80445	2.79047
chr13	35950021	35950222	3.48908	9.99486	10.0772	3.7004
chr13	36074632	36074833	5.60902	12.5982	5.57461	3.63974
chr13	36132066	36132267	2.60577	8.55374	6.13207	3.45775
chr13	37056797	37056998	3.17992	10.0414	10.1629	5.21696
chr13	37218625	37218826	4.37239	12.6912	12.9502	6.61219
chr13	37249471	37249672	1.10414	23.8482	12.4786	4.06438
chr13	37290782	37290983	2.6941	7.2056	8.70497	2.66914
chr13	37322877	37323078	1.10414	4.46282	1.41509	0.727948
chr13	37331072	37331273	0.353324	10.5992	6.60377	2.60848
chr13	37451647	37451848	1.1483	5.39258	4.33104	3.39709
chr13	37580988	37581189	0.441655	4.83472	6.34648	2.48716
chr13	37595303	37595504	1.10414	4.27687	5.31732	0.727948
chr13	37642477	37642678	2.20828	5.95043	4.6741	2.24451
chr13	37657463	37657664	0.264993	4.60229	3.51629	0.909935
chr13	37658106	37658307	1.01581	6.08989	6.56089	2.85113
chr13	37678976	37679177	3.88657	75.1707	62.5643	34.1529
chr13	37751626	37751827	1.01581	4.78824	2.31561	1.03126
chr13	37843921	37844122	2.47327	1.85951	3.68782	1.94119
chr13	37845692	37845893	0.839145	4.78824	6.13207	3.15444
chr13	37853976	37854177	0.353324	2.6498	3.17324	2.30517
chr13	37958663	37958864	1.94328	10.2273	11.0206	3.7004
chr13	37959396	37959597	2.87076	13.0631	8.83361	2.54782
chr13	40921700	40921901	1.89912	4.74175	2.95883	1.51656
chr13	40968707	40968908	1.54579	6.69423	4.37393	4.54967
chr13	41230370	41230571	1.76662	37.7016	19.4683	7.21882
chr13	41263703	41263904	2.60577	9.76242	7.16123	1.15258
chr13	41381511	41381712	2.16411	47.4175	16.8954	10.0093
chr13	41466763	41466964	1.67829	19.4784	9.86277	4.1857
chr13	41467230	41467431	2.07578	11.1106	5.91766	4.73166
chr13	41521413	41521614	2.03161	5.20663	4.80274	2.85113
chr13	41596819	41597020	4.85821	22.5465	15.5231	11.1619
chr13	41600098	41600299	4.81404	17.7118	16.6381	6.00557
chr13	41804012	41804213	2.51744	18.4091	20.9262	9.03869
chr13	41825739	41825940	1.94328	12.0868	7.71869	0.242649
chr13	41883743	41883944	5.34403	28.9154	15.6947	4.36769
chr13	42328729	42328930	3.09159	21.8027	18.0103	8.73538
chr13	42367853	42368054	4.54905	31.6581	24.5712	9.64531
chr13	42372343	42372544	3.22408	23.2904	12.3928	5.58093
chr13	43266426	43266627	2.34077	4.23038	6.04631	4.671
chr13	43481901	43482102	2.5616	5.57853	7.80445	2.85113
chr13	43554948	43555149	1.63413	5.85745	4.54545	2.66914
chr13	43567624	43567825	0.0883311	5.48555	3.77358	2.12318
chr13	43765252	43765453	0.441655	8.36779	4.50257	0.849273
chr13	43767753	43767954	1.4133	20.3151	5.44597	2.12318
chr13	43774199	43774400	0.39749	22.7325	14.1081	5.27762
chr13	43789077	43789278	5.60902	14.7831	16.5952	6.24822
chr13	44404270	44404471	0.220828	5.39258	3.77358	3.09378
chr13	44415139	44415340	1.54579	9.34403	3.55917	2.24451
chr13	44469765	44469966	0.618318	1.44112	6.3036	4.48901
chr13	44480239	44480440	2.07578	5.85745	7.03259	1.81987
chr13	44482763	44482964	2.29661	9.8554	6.51801	3.2151
chr13	44484369	44484570	0.79498	6.8337	4.15952	0.849273
chr13	44490962	44491163	2.34077	9.39052	7.4614	1.4559
chr13	44498440	44498641	0.132497	20.5941	15.5231	11.6472
chr13	44504514	44504715	1.76662	13.7139	10.2487	5.94491
chr13	44518312	44518513	1.89912	3.85848	4.93139	4.48901
chr13	44532758	44532959	2.25244	26.0331	28.602	11.0405
chr13	44536555	44536756	1.72246	10.6922	11.3207	5.1563
chr13	44646010	44646211	0.39749	4.97419	3.55917	0.485299
chr13	44659906	44660107	2.60577	8.73969	6.7753	5.27762
chr13	44767851	44768052	3.26825	4.32336	2.48713	1.94119
chr13	44800148	44800349	2.6941	36.121	17.3242	10.4946
chr13	44937892	44938093	0.529987	2.6498	4.2024	2.60848
chr13	45266804	45267005	3.09159	10.5062	9.94854	4.671
chr13	45850762	45850963	0.839145	9.20457	3.21612	3.03312
chr13	45903585	45903786	0.353324	4.9277	4.58833	1.94119
chr13	45904157	45904358	1.54579	10.5062	4.8885	1.21325
chr13	45911997	45912198	1.4133	10.0414	4.41681	3.33643
chr13	45950545	45950746	1.67829	4.41633	7.41852	1.69855
chr13	46905127	46905328	1.19247	16.6426	13.9365	4.36769
chr13	47105066	47105267	1.98745	8.50725	3.34477	2.12318
chr13	47151200	47151401	0.485821	1.76653	3.38765	1.4559
chr13	47225923	47226124	3.8424	16.968	12.1355	4.36769
chr13	47228261	47228462	1.36913	31.8441	20.6689	5.6416
chr13	47232249	47232450	7.11065	65.3618	37.3928	10.1913
chr13	47233298	47233499	1.05997	7.34506	7.16123	1.88053
chr13	47287790	47287991	1.05997	5.11365	8.23327	4.91365
chr13	48962647	48962848	1.98745	5.43906	7.71869	4.85299
chr13	49100440	49100641	1.23664	2.09195	2.44425	1.27391
chr13	49108509	49108710	3.26825	12.7376	6.08919	3.33643
chr13	49177833	49178034	1.72246	6.50828	7.59005	2.00186
chr13	51106956	51107157	1.45746	9.25106	7.03259	2.48716
chr13	51315636	51315837	0.485821	7.01965	8.91938	4.73166
chr13	51323165	51323366	3.62157	35.6096	21.4837	11.5865
chr13	51801089	51801290	1.2808	11.6219	9.47684	3.76106
chr13	51946227	51946428	2.25244	6.64775	9.17667	2.30517
chr13	52035942	52036143	0.839145	10.5992	6.86106	2.54782
chr13	52061526	52061727	1.89912	4.23038	5.78902	5.21696
chr13	52188776	52188977	1.05997	6.41531	4.63121	4.30703
chr13	52236286	52236487	2.91493	46.0693	27.5729	13.285
chr13	52726636	52726837	0.971642	5.39258	4.37393	1.81987
chr13	52765659	52765860	1.54579	16.7821	14.2796	11.1619
chr13	54218380	54218581	2.78243	22.686	18.3105	9.76663
chr13	54223277	54223478	1.89912	11.436	10.4202	3.88239
chr13	55020288	55020489	0.839145	3.71902	4.6741	2.91179
chr13	55021413	55021614	2.38494	39.0032	18.1389	8.00743
chr13	55040101	55040302	2.25244	48.9516	24.3139	10.7979
chr13	55318508	55318709	3.09159	31.7976	13.4219	4.91365
chr13	55404056	55404257	0.39749	4.09092	3.60206	3.2151
chr13	55405622	55405823	2.25244	22.0817	8.4048	2.97245
chr13	55429430	55429631	2.51744	7.11262	4.97427	2.79047
chr13	55479214	55479415	1.05997	3.62604	3.38765	1.57722
chr13	56163019	56163220	1.01581	5.95043	8.61921	4.30703
chr13	56181570	56181771	1.54579	12.6912	24.4854	9.28134
chr13	56593343	56593544	3.26825	17.6653	11.4923	8.3714
chr13	56601219	56601420	1.01581	10.6457	14.5798	11.6472
chr13	58503693	58503894	1.76662	4.74175	5.87478	5.33828
chr13	58516430	58516631	1.1483	2.60331	3.90223	5.03497
chr13	59557173	59557374	0.176662	2.97521	3.259	2.12318
chr13	59562653	59562854	3.57741	12.2728	11.7067	4.24636
chr13	59585046	59585247	2.4291	13.8998	15.4374	10.6766
chr13	59875778	59875979	2.16411	12.1333	9.5626	6.18756
chr13	60620610	60620811	1.2808	5.53204	5.48885	3.82173
chr13	60660725	60660926	0.220828	3.71902	1.58662	2.91179
chr13	60892374	60892575	3.22408	20.1292	12.0069	4.61034
chr13	60892886	60893087	0.79498	9.01862	2.44425	2.54782
chr13	62880386	62880587	1.36913	3.34712	2.74442	1.4559
chr13	63007528	63007729	0.927476	5.71799	2.87307	2.00186
chr13	63066707	63066908	0.883311	7.85643	3.60206	3.7004
chr13	63175964	63176165	0	37.9805	23.1132	15.7722
chr13	63278831	63279032	1.19247	6.32233	4.2024	4.79232
chr13	63701960	63702161	1.98745	13.8998	12.9074	4.30703
chr13	64260386	64260587	0.441655	12.9701	3.68782	2.42649
chr13	67375627	67375828	0.176662	7.01965	4.2024	1.57722
chr13	67463886	67464087	0.883311	12.2728	5.53173	2.06252
chr13	73433689	73433890	1.76662	6.88018	6.00343	3.94305
chr13	73490031	73490232	2.38494	7.48452	10.6346	7.82544
chr13	73693403	73693604	3.04742	1.99897	3.68782	2.7298
chr13	73767226	73767427	0.618318	4.69526	2.40137	1.21325
chr13	73804003	73804204	4.76988	36.5394	22.9417	9.76663
chr13	74259911	74260112	2.07578	2.78926	9.60548	4.00371
chr13	74260751	74260952	0.883311	7.29857	6.51801	2.24451
chr13	74638955	74639156	0.353324	5.6715	4.45969	1.57722
chr13	74808808	74809009	0.839145	6.8337	5.31732	4.1857
chr13	75344765	75344966	1.98745	12.3192	6.51801	4.36769
[truncated: 5,066 more rows]

## Sheet: activator_STAT6
Chromosomal localization			STAT6 (RPKM)
Chr	Start	End	ctrl	IL-4_1h	IL-4_6h	IL-4_24h
chr1	4775027	4775228	0.0441655	25.2428	8.06174	4.36769
chr1	9547844	9548045	0.176662	11.9473	9.21955	8.79604
chr1	33876179	33876380	1.94328	23.0114	4.03087	1.94119
chr1	33883413	33883614	1.54579	66.0126	50.0857	22.5057
chr1	34434912	34435113	0.132497	25.4288	35.9348	15.3476
chr1	34522336	34522537	0.485821	30.0311	11.5352	2.42649
chr1	36230940	36231141	2.6941	66.245	34.3053	15.7115
chr1	36308117	36308318	2.4291	30.8679	23.542	11.5865
chr1	36570136	36570337	0.706649	12.2263	6.38936	1.69855
chr1	36614667	36614868	0.529987	7.67048	3.51629	0.424636
chr1	36616976	36617177	0.574152	7.80994	4.8885	2.24451
chr1	36709016	36709217	0.39749	3.53307	3.47341	4.42835
chr1	39493183	39493384	2.82659	12.5517	7.20411	1.94119
chr1	39493787	39493988	3.35658	75.682	19.0823	7.09749
chr1	39784355	39784556	0.839145	17.5259	6.47512	3.94305
chr1	40322637	40322838	1.67829	100.181	75.6003	49.8038
chr1	40324394	40324595	0.132497	9.01862	6.43224	5.88425
chr1	40415703	40415904	0.750814	15.6664	17.6243	13.2244
chr1	40515265	40515466	1.36913	30.2635	20.0686	8.67471
chr1	51466096	51466297	0.176662	9.01862	2.70154	0.545961
chr1	51493874	51494075	2.5616	132.165	64.4511	19.7759
chr1	51514574	51514775	0.220828	34.215	9.51972	2.30517
chr1	58628909	58629110	0.529987	4.32336	3.04459	3.51842
chr1	58629561	58629762	0.264993	27.4278	19.7684	14.3163
chr1	58693858	58694059	0.618318	56.6685	13.8079	9.22067
chr1	58700869	58701070	0.485821	3.67253	4.07375	2.97245
chr1	58701476	58701677	0.264993	32.3555	18.9966	14.559
chr1	58797467	58797668	1.2808	30.7749	23.4134	10.3733
chr1	62689239	62689440	1.05997	48.4867	25.8576	9.40266
chr1	62691296	62691497	0.574152	19.5248	12.0497	5.45961
chr1	62770526	62770727	1.05997	42.1179	25.5146	7.03683
chr1	64122296	64122497	1.01581	3.44009	4.24528	2.91179
chr1	64134451	64134652	1.2808	92.1387	58.5334	17.6527
chr1	64222610	64222811	1.50163	94.835	23.1132	10.4339
chr1	64223317	64223518	1.05997	7.5775	2.40137	0.0606623
chr1	64252769	64252970	1.98745	30.9608	14.1081	7.21882
chr1	64295372	64295573	3.93073	164.474	107.59	50.653
chr1	65060219	65060420	0.353324	8.27482	4.24528	2.24451
chr1	66266801	66267002	0.750814	39.654	35.6346	30.0279
chr1	69688145	69688346	0.485821	29.2408	5.27444	1.09192
chr1	71982738	71982939	0.220828	54.2047	32.976	12.7998
chr1	74237800	74238001	2.73826	5.34609	4.24528	1.51656
chr1	80609721	80609922	3.53324	16.7356	12.693	10.4946
chr1	80635694	80635895	0.264993	3.06819	4.6741	2.91179
chr1	80636286	80636487	2.25244	18.2232	7.54716	4.61034
chr1	80637067	80637268	0.309159	68.4764	10.1201	2.30517
chr1	80665263	80665464	2.03161	24.3131	10.5489	4.671
chr1	80665926	80666127	3.17992	123.425	31.4751	11.5865
chr1	80756877	80757078	1.36913	6.08989	4.2024	0.849273
chr1	80757523	80757724	0.220828	6.18287	2.48713	1.03126
chr1	80765636	80765837	5.03487	61.7822	33.9194	14.8016
chr1	86190913	86191114	1.54579	8.87916	14.1509	10.0699
chr1	86202781	86202982	2.6941	150.713	111.321	45.982
chr1	86214368	86214569	2.25244	10.0878	11.6209	2.18384
chr1	86215423	86215624	3.48908	65.6872	26.801	11.8292
chr1	86217772	86217973	0.839145	25.6147	12.9074	4.671
chr1	86228817	86229018	1.45746	43.3266	31.6895	10.3126
chr1	86229607	86229808	1.81079	9.34403	6.73241	2.85113
chr1	86233819	86234020	1.01581	3.44009	4.2024	0.970597
chr1	86263658	86263859	4.06323	3.90497	8.23327	3.09378
chr1	86599824	86600025	0.574152	2.97521	5.48885	5.33828
chr1	86600612	86600813	0.220828	9.39052	2.31561	2.60848
chr1	87765872	87766073	1.98745	74.9382	28.602	9.94862
chr1	87811553	87811754	1.10414	53.182	21.7839	5.58093
chr1	87813698	87813899	0.883311	19.6178	6.34648	2.30517
chr1	91041643	91041844	1.54579	62.526	41.4236	28.3293
chr1	91052806	91053007	0.529987	2.74278	4.45969	4.30703
chr1	92628349	92628550	0.0883311	22.3141	12.0497	3.09378
chr1	92712502	92712703	0	1.20868	11.4494	13.7097
chr1	92749497	92749698	2.91493	58.4351	45.1972	20.9285
chr1	93069398	93069599	0.176662	44.1169	36.7495	16.8641
chr1	93071543	93071744	2.6941	10.9711	16.3379	7.58279
chr1	105925381	105925582	1.01581	22.593	10.6346	5.6416
chr1	105965233	105965434	3.88657	36.7253	32.0755	15.0443
chr1	105993303	105993504	0	7.01965	5.14579	2.85113
chr1	106139125	106139326	0.839145	29.9846	7.4614	3.03312
chr1	106149072	106149273	1.05997	24.499	5.57461	1.57722
chr1	120057105	120057306	0.220828	17.0145	12.693	7.58279
chr1	121315235	121315436	0.883311	13.0166	10.5489	2.42649
chr1	128447360	128447561	2.25244	3.30063	3.30188	3.33643
chr1	128463559	128463760	1.1483	41.9784	29.4597	12.7391
chr1	128506947	128507148	2.47327	15.2015	5.61749	1.81987
chr1	131019601	131019802	0.39749	7.15911	3.38765	1.94119
chr1	131021051	131021252	0.264993	2.18492	2.27273	0.849273
chr1	131033944	131034145	1.01581	14.8761	9.64836	5.21696
chr1	131360840	131361041	5.74152	106.131	35.12	11.1012
chr1	131379010	131379211	2.29661	124.773	64.494	25.9028
chr1	131384518	131384719	4.81404	23.6623	22.5986	5.58093
chr1	131431937	131432138	1.63413	8.97213	5.01715	1.69855
chr1	132316884	132317085	1.19247	8.13535	3.47341	2.18384
chr1	132317457	132317658	1.4133	5.85745	3.00171	0.606623
chr1	132370712	132370913	0.39749	9.99486	10.4631	5.33828
chr1	132384346	132384547	0.485821	97.9032	92.7101	35.6694
chr1	135685054	135685255	4.41655	23.1509	15.1372	11.8898
chr1	135688718	135688919	0.220828	3.99794	8.23327	4.42835
chr1	137852364	137852565	4.06323	61.1314	28.9451	13.5884
chr1	138550327	138550528	1.19247	40.0259	29.5454	13.8917
chr1	138617831	138618032	1.32497	4.74175	1.50086	1.33457
chr1	138619750	138619951	0.574152	5.48555	9.99142	5.70226
chr1	138930987	138931188	0	12.4122	19.6398	18.3807
chr1	138972580	138972781	0.706649	25.3358	6.68953	1.88053
chr1	144249116	144249317	1.45746	6.46179	4.63121	2.85113
chr1	144267961	144268162	1.23664	57.1799	19.0823	7.27948
chr1	144283491	144283692	0.309159	114.267	17.7101	5.09564
chr1	144307108	144307309	3.40075	15.2945	6.00343	3.45775
chr1	144308413	144308614	0.750814	15.6199	12.693	7.27948
chr1	149856874	149857075	1.05997	3.11468	6.64665	5.6416
chr1	149891195	149891396	1.1483	14.3647	16.8096	6.55153
chr1	151979940	151980141	1.2808	18.781	5.61749	2.97245
chr1	152528840	152529041	12.808	119.009	79.2023	35.4268
chr1	152536518	152536719	3.88657	20.8265	19.8113	9.8273
chr1	152540622	152540823	3.26825	78.5178	49.3996	14.3163
chr1	152554284	152554485	2.07578	17.2005	13.7221	5.70226
chr1	152581226	152581427	4.37239	88.931	116.038	55.8093
chr1	153410880	153411081	1.2808	42.4433	8.23327	3.39709
chr1	153414493	153414694	0.176662	2.78926	2.48713	2.79047
chr1	154061499	154061700	1.89912	51.3225	26.5437	9.58465
chr1	156674805	156675006	1.05997	18.1767	13.6364	4.12504
chr1	156710830	156711031	0.927476	29.9846	36.0206	16.1968
chr1	158872750	158872951	0.309159	25.8472	20.9691	4.54967
chr1	161894042	161894243	1.01581	62.9909	21.5695	5.70226
chr1	162547017	162547218	1.32497	22.9649	10.7633	3.33643
chr1	165193421	165193622	0.883311	180.837	93.9965	49.0152
chr1	165194367	165194568	0.39749	1.06922	2.18696	0.78861
chr1	165675271	165675472	2.34077	73.3576	52.5729	24.0223
chr1	165689895	165690096	1.67829	12.9236	11.6638	3.82173
chr1	165717771	165717972	1.45746	6.08989	8.53344	3.27577
chr1	167246358	167246559	1.45746	16.875	10.4202	5.03497
chr1	167247137	167247338	3.48908	94.9744	43.2247	23.2943
chr1	167266480	167266681	1.36913	11.9009	6.47512	1.81987
chr1	167269409	167269610	0.574152	47.278	16.5094	3.7004
chr1	170959868	170960069	0.220828	73.0787	32.0755	19.5939
chr1	170967657	170967858	1.23664	123.704	59.0051	27.5407
chr1	170973003	170973204	1.2808	46.5342	16.8954	7.76478
chr1	170975985	170976186	1.98745	7.67048	6.81818	3.63974
chr1	170985461	170985662	0.839145	6.78721	3.68782	2.12318
chr1	170986979	170987180	0.706649	59.4113	36.1063	13.4064
chr1	170998286	170998487	2.47327	42.9547	34.9056	10.0699
chr1	171050915	171051116	2.47327	30.9143	20.5403	7.46147
chr1	171057405	171057606	1.23664	22.4536	27.2298	5.52027
chr1	171059361	171059562	4.68155	12.3192	7.59005	2.91179
chr1	171608461	171608662	2.03161	76.0074	50.3859	16.0755
chr1	171823319	171823520	1.05997	62.9444	34.6055	9.94862
chr1	171840512	171840713	3.04742	58.5745	38.2933	11.2225
chr1	171957436	171957637	4.81404	109.246	58.4476	20.2612
chr1	175631729	175631930	1.98745	50.5322	8.27615	1.57722
chr1	175639851	175640052	3.17992	74.3804	22.3413	9.64531
chr1	175659965	175660166	2.38494	22.0352	9.34819	2.30517
chr1	176816909	176817110	0.485821	86.6531	78.9879	62.8462
chr1	177513763	177513964	0.132497	32.5414	12.6072	3.09378
chr1	182108858	182109059	0.220828	27.6602	8.49056	1.09192
chr1	182364029	182364230	1.10414	17.1075	7.76157	4.42835
chr1	184542315	184542516	3.8424	45.651	12.6501	3.27577
chr1	184562943	184563144	3.9749	237.692	112.607	45.3148
chr1	184573527	184573728	1.50163	53.7863	37.3928	5.45961
chr1	184590784	184590985	1.10414	168.657	101.072	32.9396
chr1	184614918	184615119	0.883311	8.46077	3.30188	2.54782
chr1	184729375	184729576	3.00326	18.2232	11.5352	5.45961
chr1	184732460	184732661	0.706649	4.36985	2.31561	0.78861
chr1	190903295	190903496	0.309159	2.04546	8.4048	5.1563
chr1	190910496	190910697	0.662483	66.3845	23.4562	6.36954
chr1	191071571	191071772	2.78243	4.36985	4.84562	1.75921
chr1	191073067	191073268	3.62157	57.6448	39.1938	12.7998
chr1	191075085	191075286	0.971642	123.053	65.8662	25.8422
chr1	191086702	191086903	0.662483	61.6892	34.9914	8.18941
chr1	191109965	191110166	1.10414	12.4587	10.6346	3.76106
chr1	191111386	191111587	2.91493	37.934	33.9194	10.6159
chr1	191122847	191123048	1.36913	11.8079	11.1492	5.88425
chr1	191123761	191123962	1.98745	134.768	76.3293	31.7871
chr1	191125695	191125896	1.32497	36.0745	17.1098	6.1269
chr1	191180365	191180566	2.16411	22.9185	9.13378	2.60848
chr1	191327468	191327669	0	5.6715	7.63293	2.12318
chr1	191327974	191328175	2.29661	4.60229	4.84562	2.18384
chr1	192078596	192078797	0.574152	13.0166	18.9537	11.4045
chr1	192753442	192753643	4.15156	97.4383	52.4013	21.1105
chr10	3697545	3697746	2.64993	61.6892	41.9811	13.5884
chr10	3741137	3741338	0.529987	5.71799	5.61749	3.76106
chr10	8240754	8240955	2.51744	90.3722	45.5832	13.2244
chr10	8250103	8250304	0.485821	11.1571	6.51801	0.727948
chr10	8342757	8342958	0.0441655	3.3936	3.7307	1.15258
chr10	8899104	8899305	0.485821	73.7295	19.6398	4.48901
chr10	10307396	10307597	1.85495	10.0414	16.2093	15.8935
chr10	12729069	12729270	0.706649	19.3854	3.94511	2.85113
chr10	12923027	12923228	1.05997	5.90394	1.37221	1.33457
chr10	13300311	13300512	0.353324	28.9154	17.753	3.88239
chr10	16746707	16746908	0.618318	58.9929	32.6758	12.6178
chr10	17201175	17201376	5.1232	126.168	74.7855	23.4763
chr10	17225888	17226089	1.76662	37.9805	19.7255	8.00743
chr10	17485667	17485868	0.353324	194.97	40.9948	11.1012
chr10	17527374	17527575	1.19247	46.8596	13.2075	3.03312
chr10	17575960	17576161	2.34077	29.1943	9.43396	6.1269
chr10	18546035	18546236	0.441655	5.34609	18.7821	16.1968
chr10	19015527	19015728	0.927476	42.3968	16.5094	5.58093
chr10	19160207	19160408	1.2808	43.6055	15.6518	1.27391
chr10	19167886	19168087	0.706649	162.382	87.5643	29.4212
chr10	19170702	19170903	5.2557	147.134	97.8987	37.732
chr10	19185964	19186165	0.706649	5.99692	3.7307	2.24451
chr10	19506126	19506327	1.89912	38.1664	22.1698	11.2832
chr10	19522299	19522500	4.37239	15.6199	5.78902	1.94119
chr10	19526351	19526552	0.662483	138.162	51.3722	11.5865
chr10	19553857	19554058	1.23664	37.9805	5.8319	1.27391
chr10	20724375	20724576	0.574152	13.8998	5.96055	1.63788
chr10	20818634	20818835	3.93073	38.7243	22.813	13.5277
chr10	20835283	20835484	10.0256	117.103	50.729	16.4395
chr10	20883168	20883369	0.39749	121.426	15.9091	2.85113
chr10	24911360	24911561	1.72246	18.8275	15.952	8.00743
chr10	24928041	24928242	1.10414	86.0023	36.7067	17.956
chr10	24930247	24930448	1.98745	188.461	133.662	80.5596
chr10	24950282	24950483	3.44491	18.4556	16.295	9.64531
chr10	25119157	25119358	0.529987	7.71696	8.74785	3.76106
chr10	25128404	25128605	1.23664	116.731	45.0686	18.684
chr10	26576221	26576422	3.22408	70.2895	13.0789	2.30517
chr10	28540639	28540840	2.03161	14.7831	6.81818	2.97245
chr10	31557289	31557490	2.4291	60.2016	27.8302	13.8917
chr10	34171775	34171976	2.34077	9.25106	6.86106	3.88239
chr10	34198207	34198408	2.60577	19.8967	16.8954	6.67286
chr10	34208167	34208368	1.19247	21.1984	6.90394	3.63974
chr10	39261249	39261450	1.76662	130.909	82.8902	38.5812
chr10	39267118	39267319	0.883311	45.7439	24.6998	13.0424
chr10	39417724	39417925	0	33.8896	25.9863	15.0443
chr10	39418506	39418707	0.485821	2.69629	2.53002	2.91179
chr10	39451141	39451342	0.0441655	48.6262	33.2761	8.73538
chr10	39490701	39490902	0.750814	45.9764	10.7633	5.33828
chr10	40521651	40521852	1.36913	23.6158	15.9948	7.70412
chr10	41573240	41573441	1.45746	50.0673	39.7941	8.91736
chr10	42479619	42479820	1.05997	95.7647	27.2298	10.4946
chr10	44539275	44539476	1.72246	75.6355	33.6192	13.4064
chr10	44598808	44599009	1.89912	56.6685	19.5969	5.45961
chr10	44599634	44599835	2.29661	4.1839	2.74442	0.727948
chr10	44602178	44602379	3.62157	22.2211	18.825	13.4064
chr10	44657669	44657870	0.971642	26.9629	14.2796	8.8567
chr10	44945157	44945358	0	38.8637	11.1921	4.61034
chr10	53925475	53925676	1.05997	17.9908	12.9931	2.85113
chr10	53927975	53928176	3.13575	35.5166	15.7804	6.55153
chr10	54060013	54060214	1.32497	8.46077	4.03087	3.15444
chr10	54119333	54119534	1.76662	40.5838	18.4391	9.03869
chr10	56793059	56793260	3.22408	91.9062	56.2607	18.9266
chr10	61167569	61167770	0.662483	57.4123	14.2367	1.69855
chr10	61375251	61375452	0.79498	35.5631	24.3139	12.1931
chr10	62430592	62430793	2.47327	29.2873	11.7924	4.671
chr10	62543625	62543826	3.48908	62.9909	59.3482	33.3036
chr10	66911551	66911752	1.58996	4.32336	3.55917	1.51656
chr10	66920290	66920491	3.04742	53.9258	20.9691	14.6803
chr10	66930747	66930948	3.17992	84.0033	45.8833	21.5351
chr10	66931656	66931857	2.34077	11.25	8.4048	5.45961
chr10	66937150	66937351	4.19573	41.9319	27.1441	11.8292
chr10	66950577	66950778	0.927476	82.9341	22.5557	4.85299
chr10	66953412	66953613	1.58996	6.18287	4.03087	0.606623
chr10	66998870	66999071	2.6941	35.4701	29.5883	15.5296
chr10	67004133	67004334	1.89912	7.71696	4.84562	2.36583
chr10	67047852	67048053	0.662483	63.5487	14.0652	6.85484
chr10	67097878	67098079	1.45746	24.9174	13.1218	6.30888
chr10	67284478	67284679	0.618318	4.32336	4.6741	4.1857
chr10	67537220	67537421	0.309159	6.92667	2.1012	2.06252
chr10	67579958	67580159	2.73826	7.5775	6.04631	1.09192
chr10	67595289	67595490	4.23989	93.8587	40.566	20.7465
chr10	67596264	67596465	0.971642	22.0352	3.68782	1.57722
chr10	67598756	67598957	6.13901	93.9982	57.247	16.9855
chr10	67599385	67599586	0.883311	4.78824	4.6741	1.69855
chr10	67607785	67607986	0.883311	4.36985	2.78731	1.88053
chr10	67625616	67625817	1.19247	8.13535	4.24528	1.69855
chr10	67628955	67629156	0.264993	121.147	82.5042	33.1216
chr10	67633161	67633362	1.19247	56.4826	42.1955	18.866
chr10	67636877	67637078	1.2808	12.9701	8.57632	3.03312
chr10	67644349	67644550	1.85495	7.85643	6.04631	3.94305
chr10	67648172	67648373	0.441655	2.6498	9.60548	6.91551
chr10	67690098	67690299	0.441655	12.5052	12.4357	6.00557
chr10	67694914	67695115	1.54579	16.7821	18.825	13.1637
chr10	67695991	67696192	3.8424	100.971	79.9742	43.0096
chr10	67702839	67703040	3.9749	9.8554	18.825	10.9799
chr10	67704805	67705006	4.76988	25.3358	19.1681	9.28134
chr10	67712262	67712463	0.264993	8.22833	1.75815	0.970597
chr10	67713115	67713316	4.23989	134.489	72.4271	37.1253
chr10	67715096	67715297	1.72246	40.4443	20.4974	8.18941
chr10	67742954	67743155	0.132497	29.7986	17.4957	7.8861
chr10	68247095	68247296	0.132497	69.2202	10.3774	2.30517
chr10	68378221	68378422	2.60577	72.9393	36.4494	18.0167
chr10	68490893	68491094	0.662483	16.3172	13.2504	12.0111
chr10	68705592	68705793	2.29661	24.2666	26.6295	18.32
chr10	68723112	68723313	0	23.5228	28.1732	10.6159
chr10	68725621	68725822	0.883311	21.1054	34.6055	22.627
chr10	68759225	68759426	1.72246	3.81199	3.08748	1.21325
chr10	68841886	68842087	0.971642	49.7419	19.5969	7.82544
chr10	75289574	75289775	0.529987	76.2399	11.3207	2.24451
chr10	75338944	75339145	0	35.2842	21.0978	5.52027
chr10	75589238	75589439	0.529987	4.04443	4.54545	1.03126
chr10	78298131	78298332	0.750814	1.58058	10.6346	8.61405
chr10	79824466	79824667	1.50163	16.2242	8.01886	3.2151
chr10	80215252	80215453	2.34077	24.4061	10.2487	5.6416
chr10	80744080	80744281	1.67829	39.747	11.3636	2.85113
chr10	81257980	81258181	0.971642	15.1085	33.6192	17.5314
chr10	81519671	81519872	2.25244	35.0053	41.2521	20.0792
chr10	81524397	81524598	0.662483	5.2996	6.17495	2.66914
chr10	83221635	83221836	0.706649	43.6985	12.1355	6.97617
chr10	84110657	84110858	0.706649	13.5279	8.4048	1.21325
chr10	84143421	84143622	0.971642	86.3742	24.6569	4.36769
chr10	84256442	84256643	1.72246	22.9649	4.41681	1.03126
chr10	84384088	84384289	1.45746	26.9629	7.71869	2.54782
chr10	85266345	85266546	0	21.4773	26.2436	21.2318
chr10	87675143	87675344	2.5616	110.315	78.3876	32.2117
chr10	87696592	87696793	4.28406	20.3151	18.8679	8.31074
chr10	87740715	87740916	0.618318	67.0353	13.4219	1.75921
chr10	87753586	87753787	5.29987	188.647	130.189	73.9474
chr10	87805908	87806109	1.23664	36.8648	31.3893	11.5258
chr10	87830040	87830241	3.04742	25.1964	16.4665	12.3145
chr10	87830774	87830975	4.81404	101.994	82.1183	43.1309
chr10	87832171	87832372	4.15156	55.8783	27.3156	18.2594
chr10	87839499	87839700	1.10414	7.71696	6.26072	2.85113
chr10	87840148	87840349	1.32497	16.0383	8.14751	3.7004
chr10	87859017	87859218	4.32822	12.3192	4.54545	2.97245
chr10	88054392	88054593	0.971642	29.8451	9.90565	2.30517
chr10	88563882	88564083	0.79498	31.5652	14.494	7.64345
chr10	89745794	89745995	1.01581	25.0569	11.6638	4.12504
chr10	91209415	91209616	1.2808	36.7718	9.47684	1.33457
chr10	91210145	91210346	1.4133	15.8058	6.38936	0.667286
chr10	91242704	91242905	2.51744	56.7615	23.9708	9.58465
chr10	93177970	93178171	2.5616	31.1003	19.0394	10.7372
chr10	93564695	93564896	1.10414	26.591	12.5214	5.1563
chr10	93688369	93688570	0.839145	62.8979	36.578	25.9028
chr10	94918089	94918290	0.353324	15.3874	7.41852	2.36583
chr10	94967239	94967440	0.441655	81.8184	64.837	47.8019
chr10	95192095	95192296	4.46072	24.3131	14.6226	8.97802
chr10	95232637	95232838	2.51744	28.8689	25.9863	17.6527
chr10	95236260	95236461	3.00326	65.0828	56.1749	39.8551
chr10	95264998	95265199	0.264993	34.8193	4.24528	1.21325
chr10	95297981	95298182	0.79498	4.88121	2.78731	1.27391
chr10	95300331	95300532	0.706649	29.0548	19.1252	9.22067
chr10	95306446	95306647	0.79498	17.1075	31.518	23.4157
chr10	96438703	96438904	0.927476	10.5527	6.68953	3.09378
chr10	98781006	98781207	2.64993	33.4712	12.4357	1.33457
chr10	98782151	98782352	0.750814	11.8079	4.84562	1.39523
chr10	98845318	98845519	0.309159	23.9412	5.10291	2.91179
chr10	98886939	98887140	1.85495	86.8856	20.283	6.85484
chr10	99393690	99393891	1.05997	13.7139	6.34648	2.79047
chr10	112835581	112835782	0.39749	85.119	37.8645	11.0405
chr10	115328697	115328898	3.53324	59.6438	38.8079	16.0755
chr10	118709277	118709478	2.29661	57.3194	37.5643	22.3237
chr10	120812078	120812279	1.32497	16.3637	18.1818	5.88425
chr10	122641523	122641724	2.87076	64.7574	33.4048	11.5258
chr10	122894637	122894838	2.03161	61.2243	42.1526	30.6345
chr10	123101386	123101587	1.1483	10.4597	10.0772	2.30517
chr10	127164621	127164822	1.54579	16.7821	11.0635	3.82173
chr10	127343169	127343370	0.176662	23.1044	18.1389	11.4652
chr10	128093075	128093276	0.132497	2.41736	5.87478	3.39709
chr10	128270162	128270363	2.16411	17.9908	15.3945	7.27948
chr11	3298262	3298463	2.64993	23.4763	12.2213	5.21696
chr11	4833161	4833362	2.25244	87.4899	8.49056	6.73352
chr11	4849687	4849888	0.485821	5.53204	4.58833	1.69855
chr11	4989234	4989435	0.176662	5.57853	3.30188	1.15258
chr11	5009822	5010023	2.11995	36.8183	19.2538	11.7685
chr11	5011632	5011833	0.971642	8.36779	5.74614	2.91179
chr11	5012367	5012568	3.17992	99.9021	55.9176	29.2392
chr11	5505879	5506080	1.23664	38.9102	19.8971	8.31074
chr11	5512203	5512404	1.2808	12.5982	5.61749	0.667286
chr11	6467798	6467999	0.883311	5.76448	6.00343	4.1857
chr11	8574646	8574847	2.82659	17.7118	17.7101	5.39895
chr11	8575650	8575851	2.60577	58.7605	32.0755	9.40266
chr11	8662843	8663044	1.32497	9.66945	4.50257	1.4559
chr11	8669129	8669330	0.309159	33.4712	17.7101	6.91551
chr11	8787750	8787951	0.662483	20.3151	9.00514	3.33643
chr11	8788597	8788798	0	37.4226	10.2916	1.88053
chr11	11667625	11667826	0.883311	14.6901	6.08919	2.48716
chr11	11668292	11668493	0.839145	79.9124	16.0377	3.2151
chr11	11688951	11689152	0.574152	34.4939	9.60548	1.94119
chr11	11689971	11690172	2.82659	5.43906	3.98799	0.667286
chr11	11730144	11730345	3.70991	35.9815	27.1441	14.1343
chr11	11763481	11763682	1.1483	4.83472	5.18868	3.82173
chr11	16950224	16950425	0.618318	19.4319	4.2024	0.909935
chr11	16969747	16969948	2.60577	65.5012	31.9897	11.8292
chr11	17002958	17003159	2.6941	91.7668	41.0806	24.3256
chr11	17004908	17005109	2.95909	37.748	18.482	7.4008
chr11	17008645	17008846	3.75407	13.5744	12.1784	5.94491
chr11	22675187	22675388	1.67829	37.6086	12.7787	6.18756
chr11	22693473	22693674	1.01581	29.8916	24.5712	8.31074
chr11	22695242	22695443	2.29661	17.7583	7.50428	3.15444
chr11	22973231	22973432	0	2.88224	2.83019	0.970597
chr11	23754361	23754562	2.29661	7.15911	16.0806	8.97802
chr11	23762703	23762904	1.58996	104.969	67.2384	26.8734
chr11	23769627	23769828	1.58996	32.5414	14.3653	3.51842
chr11	23821098	23821299	1.94328	74.2874	20.8833	6.18756
chr11	23821739	23821940	0.132497	6.04341	1.84391	1.57722
chr11	24400674	24400875	1.01581	18.874	15.0943	4.30703
chr11	29496978	29497179	2.29661	25.2428	7.9331	3.2151
chr11	29505362	29505563	1.76662	98.9724	34.4339	13.649
chr11	30224700	30224901	1.94328	77.7275	66.7667	33.243
chr11	30772776	30772977	0.176662	14.969	3.60206	1.09192
chr11	34047047	34047248	3.26825	47.6499	27.6586	8.67471
chr11	34058337	34058538	2.6941	14.4577	8.31903	3.63974
chr11	34072445	34072646	2.16411	7.9494	6.60377	3.27577
chr11	34427119	34427320	1.76662	68.5229	11.3207	1.27391
chr11	35837771	35837972	0.0441655	29.1013	46.8696	39.6125
chr11	45852953	45853154	0.79498	27.3813	25.6003	15.5902
chr11	48994187	48994388	0.706649	14.5042	7.89022	3.33643
chr11	49081471	49081672	0.485821	21.2914	7.4614	1.51656
chr11	49086827	49087028	1.1483	20.3151	5.27444	0.727948
chr11	49248695	49248896	0.750814	2.78926	9.00514	2.66914
chr11	49253145	49253346	1.4133	51.0435	34.8199	18.32
chr11	50026864	50027065	1.89912	16.1312	7.84734	3.94305
chr11	50042743	50042944	1.05997	30.6819	17.7101	5.21696
chr11	50105382	50105583	2.5616	66.6634	59.4768	28.208
chr11	50108163	50108364	1.23664	14.6901	5.96055	1.81987
chr11	50108900	50109101	4.59322	104.365	73.0703	25.9028
chr11	50134246	50134447	4.06323	9.57647	10.2058	3.33643
chr11	51265208	51265409	0.176662	62.2936	35.8062	17.1068
chr11	53818621	53818822	0.176662	22.8255	13.5077	8.91736
chr11	54067792	54067993	0.441655	17.8978	16.4665	6.61219
chr11	54755635	54755836	0.529987	73.7295	30.8748	10.6159
chr11	55012968	55013169	1.50163	40.8162	33.319	22.4451
chr11	55478532	55478733	0.441655	10.2273	1.97255	1.63788
chr11	58010315	58010516	2.03161	6.50828	6.9897	3.57908
chr11	58183650	58183851	1.19247	15.8058	3.43053	0.78861
chr11	59421923	59422124	0.441655	20.4546	22.6415	11.1012
chr11	62574407	62574608	1.05997	10.2273	3.51629	1.39523
chr11	63897170	63897371	0	11.5754	2.31561	0.727948
chr11	63898801	63899002	1.01581	10.7852	3.38765	0.485299
chr11	65806573	65806774	0.176662	21.7563	17.5815	14.377
chr11	68063315	68063516	0.883311	29.6592	12.2213	5.6416
chr11	69245803	69246004	0.839145	75.961	33.1475	8.67471
chr11	69409583	69409784	0.750814	5.62502	5.87478	3.09378
chr11	69410363	69410564	3.40075	26.6375	28.6449	19.1693
chr11	69429445	69429646	2.29661	95.5323	52.3585	20.9892
chr11	69802910	69803111	0.353324	8.46077	10.4202	6.97617
chr11	69931109	69931310	1.23664	61.0849	89.3224	68.7911
chr11	70114521	70114722	1.85495	54.0652	62.5643	33.4856
chr11	70121287	70121488	5.03487	89.1635	55.789	19.2906
chr11	70129154	70129355	0.750814	72.149	57.8902	20.4432
chr11	70130033	70130234	1.58996	13.156	8.66209	3.09378
chr11	70166339	70166540	4.15156	31.5187	16.1235	5.09564
chr11	70563652	70563853	1.1483	26.9164	24.0137	8.06809
chr11	70654772	70654973	0.839145	5.71799	3.94511	0.667286
chr11	70786017	70786218	1.32497	34.215	31.1749	10.5552
chr11	70787074	70787275	3.79824	99.4373	63.1217	25.2962
chr11	70791706	70791907	1.19247	11.0641	15.8233	13.7097
chr11	70805137	70805338	1.32497	6.41531	3.60206	1.75921
chr11	70812463	70812664	1.32497	13.7139	19.4254	9.03869
chr11	70945584	70945785	1.4133	75.4961	25.343	8.61405
chr11	70970260	70970461	0.132497	4.13741	2.70154	0.363974
chr11	72690375	72690576	0.618318	15.062	10.2916	3.45775
chr11	72697440	72697641	2.82659	10.6922	5.57461	3.88239
chr11	73095966	73096167	0	40.3049	20.6689	6.79418
chr11	75651878	75652079	0.220828	5.81097	10.8919	6.61219
chr11	76131209	76131410	1.63413	69.1737	22.5986	7.70412
chr11	78183668	78183869	1.2808	6.22936	4.80274	1.51656
chr11	78535310	78535511	0.132497	20.78	10.0343	2.60848
chr11	82004947	82005148	5.1232	16.9215	15.0514	6.85484
chr11	82007199	82007400	3.13575	59.3648	35.8919	16.2575
chr11	82022742	82022943	9.00977	83.1666	60.5488	31.6657
chr11	82023831	82024032	4.01906	40.5838	31.861	17.1068
chr11	82035349	82035550	1.19247	12.1333	16.8096	8.12875
chr11	82045460	82045661	4.59322	93.0684	33.5763	18.1987
chr11	82073067	82073268	0.79498	17.8513	27.0154	10.8586
chr11	82088010	82088211	2.20828	31.7976	10.8919	3.39709
chr11	82101557	82101758	5.1232	35.4701	14.4082	3.03312
chr11	82140110	82140311	2.07578	21.3379	16.5094	6.36954
chr11	82171799	82172000	2.6941	140.207	97.8559	43.5556
chr11	83064074	83064275	2.87076	13.8533	16.4665	5.39895
chr11	83064945	83065146	1.98745	3.30063	4.33104	1.69855
chr11	83066823	83067024	2.64993	6.69423	10.2058	3.33643
chr11	83078097	83078298	3.88657	67.0353	63.9365	22.7484
chr11	83082900	83083101	1.67829	38.3989	15.223	6.36954
chr11	83631237	83631438	0.971642	31.3792	12.0069	3.94305
chr11	83658906	83659107	2.4291	55.1809	23.7993	6.06623
chr11	86581316	86581517	2.60577	7.01965	6.68953	3.57908
chr11	86582413	86582614	3.88657	4.83472	2.78731	3.57908
chr11	86586872	86587073	5.43236	24.2201	18.8679	11.2225
chr11	86602185	86602386	0.927476	10.2273	5.91766	2.24451
chr11	86604813	86605014	0.0441655	11.9009	37.2641	17.6527
chr11	86614276	86614477	5.56486	36.9577	21.4837	12.0718
chr11	86618494	86618695	0.529987	11.25	7.20411	1.09192
chr11	86624324	86624525	5.56486	166.38	105.274	44.9508
chr11	86629474	86629675	1.32497	62.7119	29.2453	11.7078
chr11	86717625	86717826	2.25244	215.703	68.5677	21.2318
chr11	86719577	86719778	1.05997	120.543	45.0257	16.3788
chr11	86745716	86745917	1.45746	29.8916	27.6158	12.5571
chr11	86757702	86757903	2.78243	4.74175	4.97427	2.24451
chr11	90220003	90220204	1.94328	56.901	17.6672	5.58093
chr11	90235289	90235490	1.63413	64.3855	31.9897	10.6159
chr11	94506098	94506299	0.662483	4.83472	5.06003	3.7004
chr11	94993355	94993556	1.67829	40.7697	29.6312	15.9542
chr11	98944074	98944275	0.529987	22.0817	15.0514	4.79232
chr11	98948014	98948215	1.05997	59.8762	35.12	11.4045
chr11	98959490	98959691	0.662483	1.58058	4.45969	3.03312
chr11	100583043	100583244	1.72246	63.0839	22.9417	3.33643
chr11	100994161	100994362	0.0883311	254.334	84.7341	60.6017
chr11	101003145	101003346	4.68155	22.779	23.8851	16.8641
chr11	101008735	101008936	4.90238	83.8174	31.7324	22.991
chr11	101010713	101010914	0.39749	4.04443	2.14408	1.15258
chr11	101583237	101583438	0.883311	80.9816	28.9451	13.7703
chr11	103003218	103003419	2.82659	41.653	27.3585	13.1637
chr11	103258262	103258463	1.58996	33.2852	17.2384	6.49087
chr11	103985149	103985350	0.529987	20.5476	11.6209	5.88425
chr11	104609425	104609626	0.750814	34.9588	9.47684	4.73166
chr11	104611680	104611881	1.45746	16.3637	16.5523	16.4395
chr11	104614211	104614412	2.03161	84.8866	62.7787	27.2374
chr11	104647129	104647330	0	3.3936	5.40308	5.21696
chr11	105420250	105420451	1.23664	114.685	42.1097	25.7208
chr11	105439581	105439782	0.750814	65.5012	60.3773	30.5132
chr11	106103072	106103273	1.10414	43.0012	33.6621	10.4339
chr11	106660702	106660903	0.839145	45.8369	21.9554	3.51842
chr11	106675359	106675560	3.26825	114.081	82.6758	46.7707
chr11	106716692	106716893	2.38494	89.4889	59.6055	38.1566
chr11	113732878	113733079	1.98745	64.9434	29.0309	8.31074
chr11	113733614	113733815	2.20828	13.8533	9.60548	4.1857
chr11	114832597	114832798	1.89912	61.9217	19.0823	7.52213
chr11	114850966	114851167	1.32497	12.7376	7.28988	3.09378
chr11	114915079	114915280	4.94654	68.6159	70.4974	33.8496
chr11	114917112	114917313	2.60577	108.781	123.799	65.8186
chr11	114931152	114931353	3.70991	7.76345	4.28816	3.03312
chr11	114934294	114934495	0.662483	10.2738	15.3087	5.6416
chr11	114981996	114982197	1.23664	2.88224	6.08919	6.43021
chr11	115374167	115374368	0	7.25209	15.0943	9.76663
chr11	117969144	117969345	0.176662	8.3213	9.77701	5.76292
chr11	117976131	117976332	1.10414	10.5062	4.37393	1.39523
chr11	118222436	118222637	2.4291	52.3452	47.9845	27.1767
chr11	118227747	118227948	1.4133	4.46282	9.0909	3.57908
chr11	118360689	118360890	0.927476	8.3213	18.6535	8.00743
chr11	119227581	119227782	1.1483	50.2068	23.7564	9.16001
chr11	119392869	119393070	1.36913	14.9226	9.47684	3.76106
chr11	119925261	119925462	2.20828	14.4577	14.0223	6.67286
chr11	119928279	119928480	1.58996	53.089	34.3482	8.67471
chr11	120237446	120237647	0.574152	10.5992	5.61749	3.94305
chr11	121686813	121687014	1.32497	20.2687	5.96055	4.1857
chr11	121743247	121743448	3.70991	18.0837	14.5369	7.09749
chr11	121744056	121744257	1.01581	56.808	44.2109	25.4175
chr11	121789690	121789891	0.662483	8.22833	7.67581	4.54967
chr12	3666980	3667181	1.81079	13.7139	6.08919	3.7004
chr12	3745467	3745668	0.79498	37.3761	19.7684	5.88425
chr12	4190618	4190819	0.353324	31.9836	17.5386	5.33828
chr12	4592489	4592690	0.0441655	14.6901	12.307	4.30703
chr12	4595170	4595371	2.78243	91.4414	54.2452	19.23
chr12	8922875	8923076	1.1483	20.6406	7.37564	0.849273
chr12	8927728	8927929	3.9749	17.1075	14.1081	5.58093
chr12	8947350	8947551	1.58996	14.6901	3.259	2.42649
chr12	15718107	15718308	1.76662	46.6737	31.6895	21.2318
chr12	32890550	32890751	0.706649	105.341	66.8096	27.1161
chr12	32952962	32953163	0	30.2635	6.3036	2.12318
chr12	35011539	35011740	1.58996	69.2667	21.355	7.76478
chr12	35553524	35553725	1.36913	105.527	49.8284	23.173
chr12	35573845	35574046	2.20828	47.8824	14.4082	5.76292
chr12	35578923	35579124	2.20828	16.4102	9.47684	6.85484
chr12	35711847	35712048	1.89912	31.2398	18.7393	7.15815
chr12	38779382	38779583	1.81079	3.62604	2.87307	2.30517
chr12	38788623	38788824	3.26825	33.0528	28.0446	13.7097
chr12	51811774	51811975	1.1483	62.0146	17.1955	2.97245
chr12	54820721	54820922	2.73826	15.8058	8.49056	5.58093
chr12	54822937	54823138	3.31242	57.2264	47.3842	15.1656
chr12	59207227	59207428	2.95909	60.5735	35.6775	15.0443
chr12	59216294	59216495	1.01581	11.0641	3.259	3.39709
chr12	69371586	69371787	0.264993	24.8244	8.79073	4.1857
chr12	69474109	69474310	0.132497	12.4122	14.7942	6.61219
chr12	69985681	69985882	0.529987	13.7604	6.51801	3.82173
chr12	73445701	73445902	1.01581	20.0827	10.4202	3.09378
chr12	73632732	73632933	0.0441655	7.34506	7.9331	3.94305
chr12	73681294	73681495	1.50163	66.2915	21.2264	8.91736
chr12	75308163	75308364	0	4.1839	3.51629	2.30517
chr12	79025594	79025795	1.67829	26.2191	17.7101	11.3439
chr12	79641976	79642177	2.25244	165.31	115.394	53.0795
chr12	80113162	80113363	1.05997	7.85643	11.6638	4.24636
chr12	80229113	80229314	2.87076	68.8948	61.5351	41.1897
chr12	80668388	80668589	1.89912	31.2862	9.04802	2.97245
chr12	82350231	82350432	3.31242	13.3885	2.65866	1.4559
chr12	85123265	85123466	1.63413	15.8523	12.8216	3.57908
chr12	85123683	85123884	0.79498	14.2717	10.9348	4.85299
chr12	85598167	85598368	0.441655	15.248	10.2916	2.18384
chr12	85670156	85670357	4.06323	22.7325	18.9537	11.9505
chr12	85673946	85674147	0.132497	23.8482	31.5609	17.1674
chr12	91719135	91719336	0.927476	55.8318	36.8353	11.4045
chr12	95741482	95741683	1.54579	48.0218	32.4614	16.8035
chr12	95745197	95745398	3.79824	37.2367	15.1372	9.88796
chr12	95937837	95938038	1.81079	81.5395	50	19.4726
chr12	98268470	98268671	1.45746	12.1798	5.14579	1.4559
chr12	98311805	98312006	1.72246	52.996	48.8422	16.5002
chr12	98368895	98369096	1.10414	24.4525	9.04802	1.88053
chr12	98606730	98606931	0.485821	21.1984	23.2418	12.1325
chr12	99326155	99326356	1.01581	66.0126	29.2024	3.2151
chr12	99545288	99545489	0.176662	22.3606	9.04802	6.24822
chr12	99627725	99627926	0.220828	3.16117	3.85935	1.75921
chr12	99633593	99633794	0.485821	11.7149	2.61578	4.00371
chr12	99640352	99640553	0.574152	30.6354	12.3928	6.67286
chr12	99646956	99647157	2.11995	132.304	57.9331	33.4856
chr12	100089368	100089569	1.67829	152.573	99.0137	54.3534
chr12	100501320	100501521	0.441655	7.53101	4.97427	1.69855
chr12	100538483	100538684	2.29661	23.8482	18.2676	7.52213
chr12	101018540	101018741	0.0441655	13.0166	16.2093	11.4045
chr12	102282118	102282319	2.34077	45.0001	32.4185	11.4652
chr12	102339263	102339464	1.67829	26.1261	12.8216	2.12318
chr12	102495471	102495672	1.50163	32.5414	18.482	5.94491
chr12	103343585	103343786	2.07578	22.6395	18.3962	5.1563
chr12	104214326	104214527	0.529987	23.1974	12.8216	1.27391
chr12	104230835	104231036	1.58996	98.8329	50.7718	13.1031
chr12	105967198	105967399	1.63413	33.7966	21.8267	4.42835
chr12	105971307	105971508	0.839145	8.55374	7.59005	1.63788
chr12	106016280	106016481	0	4.78824	8.23327	2.00186
chr12	106029746	106029947	0.264993	11.1571	4.11664	0.545961
chr12	106030565	106030766	1.4133	115.057	61.3207	20.0792
chr12	108631123	108631324	3.35658	37.3296	16.6809	7.8861
chr12	108635592	108635793	3.13575	6.60126	7.50428	2.79047
chr12	110458827	110459028	3.44491	13.8533	10.4631	6.24822
chr12	112840212	112840413	1.98745	15.5734	10.3774	2.00186
chr12	112894962	112895163	2.4291	28.311	16.7238	12.5571
chr12	115664641	115664842	1.10414	19.06	6.90394	2.7298
chr12	119069852	119070053	0.529987	57.0404	29.8456	12.4358
chr12	119089329	119089530	0.883311	28.8689	13.8936	6.79418
chr12	119164162	119164363	2.07578	11.1571	2.95883	2.30517
chr12	119238860	119239061	0.750814	2.60331	8.79073	7.82544
chr13	3539055	3539256	0.750814	24.1271	7.4614	1.69855
chr13	6127397	6127598	1.45746	116.963	53.6878	33.243
chr13	6191917	6192118	2.4291	20.9195	10.2916	8.3714
chr13	6193049	6193250	1.36913	43.9309	32.7616	25.8422
chr13	9022689	9022890	1.19247	57.1334	43.2247	14.559
chr13	9454438	9454639	2.60577	23.0579	16.0377	6.49087
chr13	13576417	13576618	0.927476	36.8183	21.2264	10.6766
chr13	13582128	13582329	2.20828	56.994	42.8816	14.8016
chr13	20386816	20387017	0.441655	53.089	10.5489	11.5865
chr13	21914600	21914801	1.23664	6.13638	4.54545	3.27577
chr13	21918750	21918951	0.971642	18.0837	5.87478	1.57722
chr13	23702748	23702949	0.264993	26.0331	14.7513	3.88239
chr13	23709865	23710066	0.176662	14.5042	10.8062	3.2151
chr13	23716393	23716594	2.47327	9.29755	13.7221	5.88425
chr13	30625210	30625411	1.58996	84.2358	40.6947	21.8991
chr13	30660195	30660396	0.574152	1.34814	3.98799	2.91179
chr13	30697971	30698172	3.31242	35.9815	30.4888	11.7685
chr13	30702400	30702601	1.05997	22.3606	30.8748	13.467
chr13	30714756	30714957	0.971642	160.615	81.6895	45.8001
chr13	30738592	30738793	0.971642	5.62502	5.40308	2.85113
chr13	30994329	30994530	1.19247	54.1117	19.211	12.1325
chr13	31017483	31017684	0.883311	5.06716	4.8885	1.88053
chr13	32929204	32929405	3.13575	59.0859	15.3516	6.18756
chr13	34667325	34667526	1.63413	66.8494	26.072	6.73352
chr13	34715460	34715661	0.618318	20.3151	17.6243	12.4358
chr13	37333421	37333622	1.50163	65.7337	12.7787	3.57908
chr13	37337291	37337492	4.76988	73.6366	23.7564	7.27948
chr13	37345221	37345422	2.25244	5.99692	3.13036	1.69855
chr13	37347942	37348143	0.927476	29.6127	7.89022	4.1857
chr13	37355659	37355860	2.16411	15.341	9.34819	4.00371
chr13	37741093	37741294	0.529987	13.8998	1.80103	0.181987
chr13	37742387	37742588	0.0441655	23.6623	12.0497	4.91365
chr13	37772740	37772941	0.79498	50.4857	16.1664	11.4045
chr13	37777397	37777598	0.662483	2.2779	3.34477	4.12504
chr13	41532648	41532849	0.618318	58.0167	19.2967	8.55339
chr13	41788287	41788488	1.89912	123.89	47.8988	9.40266
chr13	41819566	41819767	0.839145	11.7149	5.40308	3.88239
chr13	42051347	42051548	0.706649	4.32336	4.15952	0.78861
chr13	42147692	42147893	1.67829	57.3659	30.789	14.7409
chr13	42150002	42150203	2.25244	5.57853	13.2075	8.31074
chr13	42246128	42246329	3.62157	20.3616	9.5626	2.79047
chr13	42253899	42254100	3.09159	49.091	29.7598	11.0405
chr13	42258530	42258731	6.05068	49.6954	38.6792	15.1049
chr13	42292210	42292411	0.927476	83.7244	75.4288	25.9635
chr13	42301225	42301426	0.353324	17.2005	12.7358	5.70226
chr13	43779109	43779310	0.618318	64.432	28.5163	5.70226
chr13	44507203	44507404	1.2808	40.4908	16.9382	9.22067
chr13	44534430	44534631	0.662483	6.55477	4.6741	4.06438
chr13	44544837	44545038	0.79498	11.1106	13.7221	6.55153
chr13	44673713	44673914	0.220828	8.60023	3.38765	2.06252
chr13	45871486	45871687	0.441655	30.2635	6.04631	0.667286
chr13	45872215	45872416	1.23664	11.9473	9.47684	2.24451
chr13	46728042	46728243	0.971642	6.8337	9.64836	5.45961
chr13	46735288	46735489	1.23664	12.0868	4.11664	2.7298
chr13	46737629	46737830	1.4133	17.9443	7.20411	1.88053
chr13	48550665	48550866	1.10414	73.6366	34.1767	18.4413
chr13	48552747	48552948	1.05997	11.0176	6.73241	3.94305
chr13	48566744	48566945	1.2808	12.2728	3.85935	0.606623
chr13	52793642	52793843	2.25244	64.4785	73.542	32.2724
chr13	52795269	52795470	1.94328	7.43804	12.4357	8.3714
chr13	52818855	52819056	1.36913	116.033	91.5951	47.9232
chr13	52820356	52820557	4.46072	200.734	126.972	46.4673
chr13	52822149	52822350	3.17992	31.4722	19.4254	7.94677
chr13	52822879	52823080	0.618318	49.277	15.9091	10.0093
chr13	52892080	52892281	1.54579	13.1095	7.71869	5.45961
chr13	52914686	52914887	4.90238	140.951	107.762	36.0941
chr13	52962452	52962653	0.264993	29.6592	12.9931	6.67286
chr13	52979713	52979914	0.39749	5.71799	4.11664	2.48716
chr13	56151476	56151677	1.89912	38.0735	21.9983	3.88239
chr13	63253279	63253480	1.94328	21.6168	16.8954	10.3126
chr13	63253994	63254195	2.4291	89.9538	58.6621	26.8127
chr13	63255802	63256003	0.706649	10.9246	4.97427	4.30703
chr13	67423183	67423384	1.76662	153.177	64.108	26.0241
chr13	67451847	67452048	1.36913	15.2015	6.43224	2.36583
chr13	67780126	67780327	0.79498	14.8761	19.3396	12.0718
chr13	73765352	73765553	0.0441655	43.0941	19.554	14.7409
chr13	74029038	74029239	0.485821	23.4298	13.1647	3.7004
chr13	75794337	75794538	5.03487	89.6748	56.9897	26.3881
chr13	76395965	76396166	2.07578	132.908	54.0308	27.7833
chr13	92353060	92353261	0.485821	9.99486	4.50257	1.03126
chr13	95494911	95495112	3.93073	67.5467	17.8816	5.09564
chr13	95592912	95593113	0.220828	6.92667	7.11835	4.671
chr13	96512013	96512214	1.67829	34.4939	19.5111	5.39895
chr13	97559745	97559946	4.59322	76.1004	62.5214	31.4837
chr13	99100440	99100641	1.05997	62.9444	46.2693	23.719
chr13	99306291	99306492	0.176662	43.9309	19.1252	9.58465
chr13	100750805	100751006	0.618318	36.7718	25.4717	7.82544
chr13	101742762	101742963	0.971642	19.6643	7.71869	1.09192
chr13	101866893	101867094	1.63413	50.6251	33.0617	10.0093
chr13	102094205	102094406	1.58996	46.1158	44.8542	20.9892
chr13	108498126	108498327	0.220828	38.1199	18.1818	8.91736
chr13	108498661	108498862	1.58996	7.85643	3.38765	2.91179
chr13	109261831	109262032	1.58996	31.2862	9.13378	2.06252
chr13	109262582	109262783	0	35.935	4.2024	0.909935
chr13	109287989	109288190	0.839145	25.2893	12.1784	3.94305
chr13	109298113	109298314	0.485821	11.2965	7.71869	1.75921
chr13	109298950	109299151	5.82985	93.1149	60.6346	19.23
chr13	110395735	110395936	1.1483	31.0538	9.81989	6.67286
chr13	110601972	110602173	3.79824	64.3855	43.6106	16.1968
chr13	110626489	110626690	0.0441655	21.2914	20.1544	10.6159
chr13	111979327	111979528	1.45746	9.71594	3.81646	0.970597
chr13	112318171	112318372	0.529987	14.7366	36.7067	32.4543
chr13	112433409	112433610	2.11995	60.1086	26.0291	3.45775
chr13	112440048	112440249	1.89912	12.3192	18.6964	7.70412
chr13	112443337	112443538	4.76988	82.0508	63.8078	26.5094
chr13	112510554	112510755	1.81079	5.39258	10.1201	5.94491
chr13	112551667	112551868	0.0883311	27.7532	79.5883	65.94
chr13	113636017	113636218	0.662483	7.39155	5.57461	0.909935
chr13	113829183	113829384	1.45746	55.2274	50.0428	33.9709
chr13	115163117	115163318	1.10414	19.5248	10.1201	2.06252
chr13	115210723	115210924	2.4291	24.3131	16.4665	5.1563
chr13	119309263	119309464	1.89912	39.3751	13.036	5.39895
chr13	119310062	119310263	1.76662	29.4732	6.94682	4.79232
chr14	7977545	7977746	0.132497	31.3327	27.0154	7.09749
chr14	8095618	8095819	2.51744	13.6674	7.33276	2.24451
chr14	8132906	8133107	0.79498	30.6354	20.0686	10.4339
chr14	14703791	14703992	0.264993	5.95043	2.35849	1.4559
chr14	14801026	14801227	1.58996	9.57647	3.17324	1.94119
chr14	14843112	14843313	1.1483	89.024	43.5248	13.285
chr14	18940008	18940209	2.82659	31.1003	16.8525	4.85299
chr14	26715446	26715647	0.0883311	37.0507	12.9502	2.60848
chr14	26758675	26758876	1.05997	98.4145	81.0891	39.0059
chr14	26764932	26765133	2.16411	84.7471	64.7512	39.9765
chr14	27351107	27351308	0.883311	21.6633	14.9228	8.31074
chr14	29957088	29957289	0.353324	40.4443	8.61921	1.39523
chr14	30593273	30593474	2.87076	9.76242	9.5626	2.97245
chr14	30620493	30620694	3.17992	3.11468	3.55917	3.09378
chr14	30631126	30631327	4.1074	22.779	28.3876	11.2832
chr14	30641853	30642054	2.5616	23.4763	25.0429	8.61405
chr14	31593159	31593360	2.91493	16.5496	10.4202	4.85299
chr14	32785465	32785666	1.54579	9.66945	2.35849	2.30517
chr14	40937266	40937467	0.574152	23.9877	17.2384	15.9542
chr14	40959179	40959380	0.132497	4.88121	3.34477	3.39709
chr14	43953522	43953723	0.618318	101.25	90.1372	42.5243
chr14	43955217	43955418	0.309159	49.9278	81.8181	43.1916
chr14	43967315	43967516	0.618318	62.5725	69.3825	39.7338
chr14	43980544	43980745	0.839145	30.1241	17.6672	5.6416
chr14	43998660	43998861	0.706649	8.3213	7.89022	6.06623
chr14	44008076	44008277	0.662483	51.3689	81.2607	45.6181
chr14	44009738	44009939	0.662483	97.8567	85.7204	41.493
chr14	44077860	44078061	1.32497	11.343	17.0669	14.3163
chr14	44091670	44091871	3.8424	20.0827	17.1955	7.76478
chr14	44988069	44988270	2.95909	5.62502	3.259	3.63974
chr14	45075241	45075442	1.32497	6.50828	3.68782	2.36583
chr14	45325529	45325730	0.79498	27.9856	14.7513	6.18756
chr14	45667330	45667531	1.58996	20.8265	15.3945	5.21696
chr14	47351030	47351231	4.01906	56.715	36.7067	11.4652
chr14	47735334	47735535	0.839145	29.0083	11.235	5.1563
chr14	50893256	50893457	0.927476	7.43804	4.93139	1.63788
chr14	50896250	50896451	0.0883311	7.80994	5.01715	3.27577
chr14	50898095	50898296	1.1483	52.0663	41.4665	13.649
chr14	50907769	50907970	0.0441655	15.8523	4.37393	2.30517
chr14	50998481	50998682	1.05997	28.1251	5.48885	2.24451
chr14	51093531	51093732	1.10414	7.85643	5.53173	3.63974
chr14	51094259	51094460	0.39749	11.6684	5.74614	1.81987
chr14	51180771	51180972	0.618318	35.7956	16.7238	4.36769
chr14	51185828	51186029	0.662483	236.948	155.532	80.4989
chr14	51187197	51187398	0.750814	12.2263	10.6346	5.09564
chr14	51200046	51200247	0.309159	34.5404	38.4219	10.4946
chr14	51219193	51219394	1.05997	58.2026	54.331	22.7484
chr14	51237612	51237813	1.72246	15.9453	20.9691	10.9192
chr14	51253705	51253906	1.76662	23.5693	45.0257	18.3807
chr14	52198250	52198451	1.4133	11.5754	8.23327	4.24636
chr14	55768691	55768892	1.76662	54.3906	42.3242	18.2594
chr14	57665707	57665908	2.07578	8.73969	3.51629	1.03126
chr14	62838476	62838677	2.20828	16.4102	14.4511	5.70226
chr14	62838985	62839186	1.23664	4.09092	4.15952	1.75921
chr14	62858415	62858616	4.46072	60.8524	42.753	29.4819
chr14	62865551	62865752	4.28406	237.645	153.259	92.3281
chr14	62868126	62868327	1.54579	6.8337	11.4065	6.49087
chr14	62908001	62908202	4.46072	29.2408	15.1372	7.94677
chr14	62963749	62963950	1.23664	6.92667	5.14579	1.81987
chr14	64834871	64835072	0.574152	32.4949	14.2796	5.45961
chr14	64858594	64858795	0.79498	46.6737	33.319	11.5865
chr14	64962953	64963154	1.50163	64.8504	36.1063	15.0443
chr14	67881670	67881871	0.883311	24.0342	15.6518	7.46147
chr14	68035973	68036174	1.23664	43.2336	28.5592	20.6252
chr14	70768189	70768390	0.132497	8.87916	4.97427	1.75921
chr14	70774117	70774318	2.6941	54.2512	29.717	14.3163
chr14	70778160	70778361	2.29661	9.90189	18.4391	8.43206
chr14	70781254	70781455	2.03161	16.5961	17.2384	9.8273
chr14	70880198	70880399	0.839145	53.5074	47.084	20.7465
chr14	72822332	72822533	0.353324	85.4445	58.1904	41.0077
chr14	72825582	72825783	1.36913	3.81199	5.01715	2.7298
chr14	72934602	72934803	1.85495	22.5001	12.0497	7.46147
chr14	72983443	72983644	1.05997	3.62604	5.57461	2.42649
chr14	74689701	74689902	1.50163	130.77	92.3241	50.8957
chr14	74699352	74699553	2.34077	12.5052	10.2058	7.52213
chr14	74703942	74704143	1.01581	27.6602	15.0514	4.671
chr14	75017710	75017911	1.19247	20.8265	5.74614	3.63974
chr14	75179344	75179545	2.38494	7.76345	10.6775	7.76478
chr14	75180820	75181021	3.62157	5.62502	4.84562	3.39709
chr14	76171407	76171608	0.529987	28.1251	25.343	5.1563
chr14	76179459	76179660	5.74152	27.8462	27.6586	7.94677
chr14	76194280	76194481	0.485821	5.34609	5.53173	2.7298
chr14	76195352	76195553	2.91493	53.4144	26.801	7.03683
chr14	76196224	76196425	0.0441655	17.9908	8.96226	1.4559
chr14	76287819	76288020	0.574152	60.0621	34.3482	4.85299
chr14	77864162	77864363	0.839145	34.3079	18.5677	3.82173
chr14	77876598	77876799	1.81079	22.779	10.9777	3.39709
chr14	77897252	77897453	3.17992	30.0776	21.9125	6.30888
chr14	101594331	101594532	0.441655	38.4918	15.3945	6.1269
chr14	103042882	103043083	0.264993	96.1831	32.5471	12.3145
chr14	103071184	103071385	0.839145	102.412	45.8833	18.32
chr14	103920224	103920425	0.529987	17.9908	9.0909	5.03497
chr14	121929440	121929641	4.01906	132.397	89.5368	33.7889
chr14	121938505	121938706	5.87402	61.3173	16.0377	6.85484
chr14	121961780	121961981	3.09159	27.9856	18.9966	8.8567
chr14	122533961	122534162	0.927476	8.3213	5.06003	1.88053
chr15	3979532	3979733	1.1483	2.88224	7.37564	4.00371
chr15	4816922	4817123	2.6941	151.736	77.2298	16.8035
chr15	4821867	4822068	0.574152	7.39155	3.21612	1.94119
chr15	5633817	5634018	2.07578	127.888	58.7049	30.0885
chr15	6326168	6326369	2.47327	20.0827	11.7496	6.43021
chr15	6336056	6336257	0.353324	51.9733	10.1629	3.03312
chr15	6337124	6337325	3.44491	27.2883	8.74785	2.7298
chr15	6341557	6341758	7.19898	146.343	75.9862	40.1585
chr15	6386461	6386662	0.529987	2.09195	2.70154	2.7298
chr15	6391118	6391319	3.88657	59.6438	12.7787	3.7004
chr15	6411424	6411625	3.88657	51.5084	36.4494	13.7703
chr15	7114026	7114227	2.38494	90.0932	88.5077	25.4782
chr15	8458485	8458686	0.971642	18.1302	12.8645	8.00743
chr15	8460077	8460278	1.2808	26.1726	12.2641	10.0699
chr15	9774835	9775036	1.1483	51.183	35.9777	17.3494
chr15	12376382	12376583	0.309159	4.97419	3.17324	0.78861
chr15	25961904	25962105	0.927476	44.5352	7.97598	1.75921
chr15	27469288	27469489	0.839145	104.179	37.1355	18.684
chr15	27596900	27597101	3.44491	22.1282	10.3345	4.91365
chr15	27625377	27625578	1.72246	124.122	64.0651	32.0297
chr15	27783234	27783435	1.01581	10.8781	6.00343	2.7298
chr15	27874051	27874252	0.220828	59.1789	40.3945	23.2337
chr15	27876511	27876712	0.39749	46.0229	11.964	5.70226
chr15	30431689	30431890	1.2808	53.8793	14.2367	6.36954
chr15	30468928	30469129	2.78243	49.277	18.3105	8.06809
chr15	30520148	30520349	5.69736	110.315	41.9811	23.7796
chr15	30570359	30570560	0.706649	29.1013	7.89022	2.79047
chr15	37950719	37950920	2.87076	11.8079	5.3602	1.39523
chr15	39957725	39957926	4.72571	100.042	55.9176	24.1436
chr15	41436302	41436503	1.19247	80.3308	34.3911	7.4008
chr15	41639776	41639977	1.23664	48.0218	20.5403	11.0405
chr15	41751564	41751765	0.441655	6.36882	3.77358	1.21325
chr15	41787615	41787816	1.94328	14.4577	11.7924	6.24822
chr15	42219494	42219695	0.485821	87.025	37.8216	9.342
chr15	50833759	50833960	0.574152	76.6583	10.9777	5.1563
chr15	58861296	58861497	1.2808	94.649	27.2298	13.1637
chr15	59005032	59005233	0.529987	34.8193	16.4237	10.3126
chr15	59457297	59457498	0.706649	73.4506	10.849	3.45775
chr15	59480730	59480931	4.28406	151.968	77.9588	37.368
chr15	59486220	59486421	3.17992	4.5558	4.50257	2.7298
chr15	59598946	59599147	2.47327	17.061	20.1115	10.4946
chr15	59614311	59614512	0.485821	1.906	3.81646	3.09378
chr15	59615010	59615211	1.32497	4.69526	5.14579	2.48716
chr15	59620021	59620222	0.0441655	21.1519	17.2813	6.73352
chr15	59647788	59647989	1.45746	2.18492	5.31732	8.06809
chr15	59648455	59648656	2.73826	4.64877	5.61749	5.94491
chr15	62071368	62071569	1.54579	39.747	14.1938	8.00743
chr15	62139450	62139651	0.706649	15.6199	16.7667	12.4358
chr15	62351484	62351685	1.50163	54.995	32.7616	17.5921
chr15	62392416	62392617	6.80149	120.264	73.2418	39.8551
chr15	62809309	62809510	0.441655	135.791	27.0583	12.2538
chr15	62908386	62908587	0.220828	33.5177	50.343	23.4157
chr15	63498533	63498734	1.76662	119.892	87.65	37.004
chr15	63500477	63500678	3.93073	76.8907	52.7015	19.1693
chr15	63595711	63595912	3.75407	94.556	47.8559	20.9892
chr15	63616930	63617131	1.58996	4.83472	3.77358	2.60848
chr15	64197930	64198131	3.8424	26.9629	14.5369	7.15815
chr15	64242628	64242829	3.66574	15.341	13.6364	6.18756
chr15	64270101	64270302	1.10414	144.205	65.9948	24.5076
chr15	64278157	64278358	1.2808	16.4102	14.8799	7.8861
chr15	66093632	66093833	0.441655	8.83267	4.6741	1.75921
chr15	66098331	66098532	2.82659	75.1707	46.2693	19.3513
chr15	66822986	66823187	1.67829	108.456	94.8541	38.3993
chr15	66833365	66833566	1.1483	23.1044	11.2779	1.88053
chr15	66991749	66991950	1.36913	48.5797	19.8971	5.09564
chr15	67178088	67178289	0.220828	20.0827	12.3499	4.61034
chr15	67481798	67481999	2.47327	62.0611	52.1869	20.9285
chr15	67487307	67487508	0	60.5735	30.7032	5.27762
chr15	74931697	74931898	1.54579	57.8307	61.0205	28.8753
chr15	74934189	74934390	1.63413	17.4794	5.18868	0.606623
chr15	74954918	74955119	1.1483	4.74175	6.13207	1.09192
chr15	75940732	75940933	0.39749	28.8689	30.2315	17.2888
chr15	76799615	76799816	0.309159	53.089	35.0772	17.2888
chr15	78325825	78326026	3.09159	32.4484	21.9983	8.25008
chr15	78876310	78876511	0.574152	20.8265	14.7084	9.76663
chr15	80458255	80458456	0.839145	48.7656	17.8816	7.64345
chr15	80497835	80498036	1.10414	19.1529	29.8885	11.1012
chr15	80518073	80518274	0.0883311	4.88121	6.47512	0.363974
chr15	80518706	80518907	0.883311	5.11365	6.68953	3.51842
chr15	88855547	88855748	0.309159	64.3855	78.0874	70.1863
chr15	88861811	88862012	1.10414	3.06819	9.81989	4.48901
chr15	91168258	91168459	2.03161	8.36779	7.07547	4.1857
chr15	91172254	91172455	2.4291	174.608	91.2521	52.1089
chr15	95824310	95824511	1.1483	108.781	49.1423	23.5976
chr15	96562679	96562880	0.0441655	31.9836	25.8147	12.4358
chr15	96563956	96564157	1.1483	7.5775	7.59005	3.57908
chr15	98089446	98089647	2.6941	68.8018	37.3928	11.4045
chr15	98935541	98935742	0.264993	11.6684	8.66209	3.33643
chr15	99001772	99001973	0.39749	11.529	7.20411	2.18384
chr15	99723759	99723960	1.05997	8.27482	8.96226	4.48901
chr15	100039493	100039694	0.574152	6.08989	1.84391	1.21325
chr15	100150754	100150955	0.883311	21.0589	12.7787	3.88239
chr15	100216250	100216451	2.78243	22.4536	19.6398	8.79604
chr15	102192483	102192684	1.01581	32.4949	30.2315	9.46332
chr15	102193133	102193334	2.34077	8.97213	8.91938	4.671
chr15	102471627	102471828	2.11995	8.04238	7.41852	2.36583
chr15	102498856	102499057	1.23664	84.1893	47.8988	25.2355
chr15	102520619	102520820	0.662483	58.3421	54.5025	17.3494
chr15	103258311	103258512	0.750814	19.9432	19.6398	10.9799
chr16	3706770	3706971	1.76662	6.13638	4.63121	4.1857
chr16	3714808	3715009	4.23989	95.1604	55.06	28.8753
chr16	4276176	4276377	2.03161	67.8256	55.5317	33.0003
chr16	8748230	8748431	1.63413	6.32233	5.10291	1.94119
chr16	8829530	8829731	0.574152	11.1571	9.0909	4.24636
chr16	10676702	10676903	1.50163	27.6137	17.9674	3.15444
chr16	10683449	10683650	0.529987	15.8523	12.1355	1.27391
chr16	10689814	10690015	0.0441655	31.3327	14.5369	1.81987
chr16	10695121	10695322	1.01581	102.645	40.8233	7.27948
chr16	10700308	10700509	0.176662	27.6602	20.5403	4.42835
chr16	10702427	10702628	0.39749	172.841	61.0634	7.46147
chr16	10704130	10704331	0.750814	48.9516	15.3516	3.09378
chr16	10713464	10713665	1.19247	8.73969	5.91766	2.12318
chr16	10745364	10745565	0.132497	27.6602	27.0583	10.7979
chr16	10786017	10786218	0.0441655	50.0208	62.9931	42.039
chr16	10838578	10838779	3.53324	31.5652	30.7032	25.9635
chr16	10844268	10844469	3.22408	246.246	126.286	51.1383
chr16	11008313	11008514	2.25244	28.7294	15.5231	7.8861
chr16	11063097	11063298	0.132497	18.874	7.9331	1.03126
chr16	11092556	11092757	1.23664	6.13638	3.38765	0.849273
chr16	11315288	11315489	1.58996	7.85643	4.33104	0.727948
chr16	11343433	11343634	4.01906	6.22936	8.36192	4.73166
chr16	11385897	11386098	4.23989	179.861	109.434	33.4249
chr16	11420426	11420627	2.03161	8.92564	9.0909	3.45775
chr16	11433880	11434081	3.04742	6.36882	4.93139	1.88053
chr16	11461661	11461862	5.60902	6.18287	6.94682	3.03312
chr16	13903354	13903555	0.309159	10.2273	4.6741	2.18384
chr16	17721336	17721537	0.706649	54.2512	30.9176	20.0186
chr16	20538014	20538215	1.1483	7.01965	8.74785	2.36583
chr16	22144575	22144776	2.60577	89.0705	27.6158	13.4064
chr16	22331052	22331253	2.11995	74.8452	37.7358	13.831
chr16	22357934	22358135	0.662483	22.8255	8.96226	4.61034
chr16	22358868	22359069	1.54579	54.5766	38.6363	14.4376
chr16	22511346	22511547	1.23664	23.0114	12.3928	4.36769
chr16	23135967	23136168	0.79498	10.4133	5.87478	1.69855
chr16	23159874	23160075	0.883311	52.7636	10.2487	3.63974
chr16	23167233	23167434	1.23664	23.9412	11.964	5.33828
chr16	23176026	23176227	0.309159	39.1427	8.53344	3.51842
chr16	23181937	23182138	0.441655	62.8049	17.024	6.61219
chr16	23985363	23985564	1.05997	5.76448	1.80103	0.424636
chr16	23988489	23988690	0.662483	66.1056	48.8422	18.684
chr16	23993323	23993524	4.15156	36.8183	23.2847	8.79604
chr16	24121030	24121231	0.485821	16.6891	6.38936	0.970597
chr16	24136651	24136852	2.47327	11.1106	5.3602	3.39709
chr16	24137348	24137549	0.79498	4.36985	2.48713	1.4559
chr16	24339747	24339948	1.01581	21.8027	11.3207	8.18941
chr16	24348037	24348238	3.75407	135.372	49.3996	24.5682
chr16	24392643	24392844	1.67829	22.5465	12.2213	9.58465
chr16	24659236	24659437	0.618318	90.837	38.6792	6.67286
chr16	28911127	28911328	0.39749	9.76242	3.08748	0.667286
chr16	28911795	28911996	0.485821	33.8896	14.1081	1.75921
chr16	30447749	30447950	0.220828	17.4794	12.8216	7.82544
chr16	31022358	31022559	0.750814	9.29755	7.07547	1.39523
chr16	31024436	31024637	1.1483	48.4402	25.4288	8.43206
chr16	31080437	31080638	1.10414	11.2035	2.18696	0.667286
chr16	32059913	32060114	0.706649	118.962	64.8799	19.8972
chr16	32113585	32113786	8.03813	52.996	56.8181	26.3275
chr16	32130246	32130447	0.750814	37.9805	31.1321	11.5258
chr16	32163582	32163783	1.19247	1.85951	1.75815	3.09378
chr16	32165474	32165675	0.750814	4.41633	4.2024	2.91179
chr16	32171079	32171280	3.44491	74.6128	44.4254	20.0792
chr16	32176842	32177043	2.38494	28.1251	23.199	12.6784
chr16	32189207	32189408	6.93399	44.0239	34.4339	19.4119
chr16	32190246	32190447	3.70991	22.2211	10.9777	5.33828
chr16	32593480	32593681	1.23664	29.3338	38.1218	17.2281
chr16	32688968	32689169	1.36913	67.1748	54.6741	15.8935
chr16	32795337	32795538	2.95909	11.436	8.27615	2.91179
chr16	34111090	34111291	0.618318	10.7852	2.14408	0.363974
chr16	35755656	35755857	0.441655	13.2955	2.48713	1.63788
chr16	35938881	35939082	0.309159	6.36882	7.67581	2.79047
chr16	36709695	36709896	0.662483	25.9866	15.952	4.61034
chr16	38679588	38679789	1.19247	7.80994	5.78902	1.81987
chr16	38701908	38702109	0.309159	54.809	46.3979	20.5645
chr16	38711293	38711494	1.72246	14.6901	9.64836	3.7004
chr16	44136350	44136551	0.883311	72.149	22.1269	7.58279
chr16	45038788	45038989	1.32497	107.201	53.3876	30.9984
chr16	48831429	48831630	0.662483	43.7914	23.4991	6.67286
chr16	48863388	48863589	1.05997	30.6354	17.753	4.00371
chr16	49965576	49965777	1.72246	33.7966	25.3002	7.46147
chr16	51888556	51888757	0.529987	52.8101	12.2641	6.36954
chr16	52000153	52000354	0.574152	113.755	110.163	74.9786
chr16	52060421	52060622	0.839145	4.27687	7.16123	1.94119
chr16	57422161	57422362	0.574152	62.8979	33.7907	14.4376
chr16	57422989	57423190	0.79498	22.6395	11.5352	5.76292
chr16	57500880	57501081	4.63738	41.746	28.3876	13.467
chr16	64756345	64756546	2.07578	30.2635	10.2487	4.61034
chr16	64907473	64907674	1.36913	57.5518	20.5832	8.8567
chr16	65002105	65002306	0.79498	12.7376	7.03259	3.09378
chr16	65128013	65128214	1.2808	6.92667	6.17495	3.7004
chr16	65174664	65174865	0.574152	44.1633	26.6724	7.34014
chr16	65197247	65197448	5.21153	216.261	88.765	55.8093
chr16	65204909	65205110	2.91493	36.1675	14.6655	11.8898
chr16	65214829	65215030	0.529987	64.8969	20.4974	14.9836
chr16	65247516	65247717	1.32497	34.7263	23.8422	17.2281
chr16	65351122	65351323	1.50163	59.3648	14.2367	6.06623
chr16	76002459	76002660	0.971642	46.8131	28.2161	10.3126
chr16	76053651	76053852	6.22734	155.873	88.3361	54.5354
chr16	76080212	76080413	0.971642	17.061	7.63293	5.1563
chr16	77284304	77284505	3.35658	20.5941	16.1235	5.88425
chr16	77300648	77300849	4.01906	38.8637	22.1269	5.03497
chr16	77315473	77315674	3.40075	156.385	79.0737	51.2597
chr16	77318280	77318481	4.94654	33.2387	25.0429	12.9817
chr16	77329159	77329360	1.45746	7.29857	7.16123	1.81987
chr16	78489629	78489830	0.441655	28.9619	17.8388	9.09935
chr16	78490275	78490476	0.353324	6.41531	4.97427	4.30703
chr16	87597616	87597817	0.353324	4.9277	1.71526	1.94119
chr16	87634163	87634364	0.441655	23.5228	6.17495	2.7298
chr16	87636025	87636226	0.839145	124.029	52.873	16.9248
chr16	87654209	87654410	2.03161	11.6684	4.37393	1.69855
chr16	89871580	89871781	1.32497	49.091	29.1166	13.831
chr16	89980514	89980715	1.1483	35.9815	18.9537	8.79604
chr16	89986042	89986243	1.85495	44.3493	17.8388	3.2151
chr16	89994044	89994245	0.0883311	6.69423	4.54545	1.69855
chr16	91438166	91438367	1.45746	76.3793	45.4116	16.8035
chr16	91689759	91689960	0.618318	13.5744	2.95883	1.27391
chr16	91731233	91731434	2.03161	42.3038	13.2075	9.76663
chr16	91740259	91740460	2.20828	8.41428	9.5626	3.51842
chr16	91793715	91793916	1.67829	62.8979	35.9777	11.7078
chr16	91840987	91841188	1.19247	26.5445	19.7684	9.58465
chr16	92787112	92787313	0.529987	41.2811	28.1732	11.4652
chr16	92823387	92823588	0	6.27584	4.80274	0.78861
chr16	93191400	93191601	1.58996	42.9547	30.9605	7.64345
chr16	93682837	93683038	1.63413	14.7831	5.06003	2.42649
chr16	95929628	95929829	2.07578	7.53101	5.40308	2.54782
chr16	95931632	95931833	5.52069	140.068	83.4047	45.0721
chr16	97996474	97996675	0.176662	7.80994	1.71526	0.78861
chr17	3092885	3093086	0.706649	63.9671	33.4905	16.1362
chr17	5800263	5800464	1.89912	28.9154	12.693	7.15815
chr17	5801088	5801289	1.63413	18.874	7.41852	1.63788
chr17	5807194	5807395	0.883311	60.6665	32.8044	11.7685
chr17	5807939	5808140	1.58996	17.5259	17.7101	5.52027
chr17	15812444	15812645	1.45746	12.1798	4.33104	2.24451
chr17	24692516	24692717	3.13575	15.5734	9.39107	5.88425
chr17	24708743	24708944	0.264993	6.8337	3.94511	2.18384
chr17	28637808	28638009	0	20.4546	13.8508	6.30888
chr17	28644199	28644400	0	17.6653	26.9725	9.94862
chr17	29081965	29082166	2.47327	9.94837	4.75986	2.91179
chr17	29095495	29095696	1.76662	1.67356	3.38765	1.51656
chr17	29111401	29111602	1.85495	56.4826	24.3996	9.64531
chr17	29114016	29114217	0.750814	3.53307	4.58833	1.57722
chr17	29360799	29361000	0.927476	6.8337	3.81646	2.91179
chr17	29394162	29394363	1.89912	31.2862	17.753	2.54782
chr17	29395491	29395692	6.00651	140.3	102.273	24.2043
chr17	29398299	29398500	1.36913	52.5776	32.9331	8.79604
chr17	29443924	29444125	0.176662	50.9041	37.307	14.8016
chr17	30977322	30977523	0.529987	23.8482	14.3653	13.4064
chr17	31020968	31021169	1.4133	17.2005	16.8525	10.1913
chr17	31058729	31058930	1.94328	6.92667	2.91595	1.03126
chr17	31060627	31060828	0.839145	3.30063	4.63121	2.42649
chr17	31073975	31074176	0.441655	26.8699	18.4391	13.649
chr17	31558983	31559184	2.5616	21.7563	17.4528	7.03683
chr17	33947436	33947637	0.750814	81.5395	48.2418	21.0498
chr17	34606402	34606603	0.662483	9.25106	8.74785	2.60848
chr17	35045212	35045413	2.82659	43.6985	51.1578	34.3349
chr17	35740529	35740730	2.82659	124.913	55.789	19.8972
chr17	35808045	35808246	1.50163	22.5465	21.2693	11.9505
chr17	35809613	35809814	0.529987	220.491	141.252	67.3352
chr17	35813313	35813514	2.5616	47.9289	50.0428	22.0811
chr17	35814916	35815117	1.81079	16.2242	10.1629	3.45775
chr17	35821472	35821673	1.54579	7.62399	7.33276	2.24451
chr17	35822946	35823147	1.1483	7.48452	7.41852	5.03497
chr17	35870774	35870975	0.750814	41.839	28.3447	15.4689
chr17	40789865	40790066	0.662483	52.4846	16.0806	2.85113
chr17	40873661	40873862	1.01581	58.1562	27.2727	14.6196
chr17	42939406	42939607	0	23.7087	5.57461	3.27577
chr17	44663301	44663502	0.618318	20.2687	4.41681	1.63788
chr17	45401214	45401415	1.23664	42.6757	26.5866	15.1656
chr17	45584105	45584306	1.19247	22.1746	10.1629	4.12504
chr17	45620176	45620377	1.19247	9.76242	2.35849	0.424636
chr17	45625409	45625610	0.662483	17.2005	5.66037	1.39523
chr17	46556459	46556660	0.839145	26.6375	22.1698	17.5314
chr17	47197066	47197267	0.264993	42.3968	29.1595	12.9817
chr17	47652037	47652238	0.264993	30.1705	21.9983	13.2244
chr17	48300876	48301077	2.25244	16.9215	17.1955	2.42649
chr17	49018808	49019009	0.706649	12.4587	10.5489	2.66914
chr17	57338180	57338381	0.353324	113.337	41.2092	19.1086
chr17	57339679	57339880	1.2808	20.5476	9.77701	3.88239
chr17	57358526	57358727	2.11995	9.76242	9.64836	3.27577
chr17	73942693	73942894	1.76662	15.8988	10.4202	4.73166
chr17	73949749	73949950	2.47327	3.0217	2.83019	0.970597
chr17	73950285	73950486	1.1483	4.13741	4.03087	1.69855
chr17	73952039	73952240	2.73826	39.4216	32.8473	14.6196
chr17	74527651	74527852	0.220828	19.06	9.13378	5.39895
chr17	79015008	79015209	0.839145	49.7884	26.0291	8.73538
chr17	79347313	79347514	2.25244	57.6913	27.1869	6.24822
chr17	79348266	79348467	0.971642	7.15911	5.57461	1.51656
chr17	79781963	79782164	0.971642	13.6674	11.6209	5.1563
chr17	79786277	79786478	1.67829	104.04	69.4682	36.64
chr17	79835787	79835988	2.25244	23.4763	25.9863	9.342
chr17	79896146	79896347	0.839145	5.25311	9.81989	2.36583
chr17	80026666	80026867	1.10414	39.7005	40.0514	14.377
chr17	80078753	80078954	1.1483	48.7191	12.307	9.28134
chr17	80112595	80112796	1.1483	37.3761	11.1921	8.06809
chr17	80128100	80128301	1.23664	81.0746	50.729	15.1049
chr17	80138883	80139084	0.839145	42.4433	20.3688	7.46147
chr17	80175090	80175291	0.485821	4.46282	2.78731	1.75921
chr17	84719165	84719366	1.05997	35.3307	28.9022	8.55339
chr17	86301276	86301477	0.529987	10.1343	16.2521	6.55153
chr17	86378722	86378923	1.89912	41.1881	27.6586	9.342
chr17	86753264	86753465	0.441655	3.34712	4.37393	1.75921
chr17	86962529	86962730	0.529987	38.6778	36.0206	24.8109
chr17	86971874	86972075	0.309159	12.1798	6.3036	1.63788
chr17	86978567	86978768	2.16411	19.8967	19.4254	7.94677
chr17	87139554	87139755	0.662483	0.790291	3.04459	3.09378
chr17	87149960	87150161	1.23664	4.04443	4.8885	0.424636
chr17	87156266	87156467	1.1483	92.0922	48.6706	10.4946
chr17	87170451	87170652	3.57741	50.6251	35.2058	14.8016
chr17	87172112	87172313	1.58996	76.8907	53.6878	30.8165
chr17	87181705	87181906	0.309159	37.5156	16.4665	4.671
chr17	87247056	87247257	3.31242	22.9185	22.813	10.4946
chr17	88551550	88551751	6.49233	279.298	163.079	103.065
chr18	4336125	4336326	0.839145	12.5517	6.47512	1.75921
chr18	4351314	4351515	1.81079	82.2833	30.4888	3.39709
chr18	4353281	4353482	2.60577	3.85848	6.56089	2.91179
chr18	5740558	5740759	0.441655	16.2242	16.295	11.4045
chr18	6107854	6108055	4.15156	108.781	73.1989	46.5887
chr18	6151050	6151251	1.50163	63.6417	32.4185	10.5552
chr18	11794327	11794528	2.03161	72.2419	33.319	10.3733
chr18	11822436	11822637	1.4133	41.8854	18.2247	10.0699
chr18	13116035	13116236	0.0441655	27.7532	6.64665	1.39523
chr18	13122078	13122279	0.706649	29.8916	15.9948	5.52027
chr18	23943174	23943375	1.10414	28.59	10.5489	2.42649
chr18	32431777	32431978	1.10414	13.4814	13.3791	10.7372
chr18	32837489	32837690	0.706649	4.97419	18.2676	8.73538
chr18	34505659	34505860	1.50163	42.2109	21.0978	6.91551
chr18	34884920	34885121	0.706649	8.87916	6.3036	3.27577
chr18	35477928	35478129	0.132497	26.7304	21.355	6.79418
chr18	35563227	35563428	0.0883311	5.95043	3.81646	3.27577
chr18	35739974	35740175	0.971642	11.4825	5.3602	2.30517
chr18	36194019	36194220	2.95909	55.2274	19.3396	6.36954
chr18	36194772	36194973	0.750814	15.9918	6.73241	0.78861
chr18	36472355	36472556	1.05997	48.3937	42.4099	19.4726
chr18	36512375	36512576	1.32497	14.3647	8.23327	6.73352
chr18	46452197	46452398	1.85495	32.9598	27.6586	16.4395
chr18	49772484	49772685	1.63413	52.3917	12.0926	2.42649
chr18	49827521	49827722	1.1483	98.7399	40.223	15.1656
chr18	50044897	50045098	1.2808	71.0333	65.2658	29.6032
chr18	50053895	50054096	0.927476	15.6199	5.31732	2.42649
chr18	53144889	53145090	3.00326	31.7046	16.4237	6.06623
chr18	53149650	53149851	4.28406	106.736	62.1783	20.0792
chr18	53158796	53158997	5.21153	63.5487	28.8164	6.36954
chr18	53177299	53177500	1.63413	17.4794	4.75986	2.00186
chr18	55197317	55197518	1.85495	17.6189	5.53173	2.00186
chr18	55202480	55202681	0.220828	92.5106	17.3242	4.12504
chr18	55341548	55341749	1.32497	34.8658	12.0497	4.97431
chr18	56934606	56934807	0.839145	46.5807	22.3842	9.09935
chr18	58531279	58531480	0.839145	12.2263	5.61749	1.69855
chr18	60211862	60212063	1.01581	23.3368	10.5489	3.76106
chr18	60805824	60806025	2.03161	4.5558	6.73241	3.2151
chr18	61087057	61087258	0.618318	43.2801	28.3876	5.76292
chr18	61105679	61105880	3.22408	11.6684	10.2058	4.671
chr18	61106917	61107118	2.07578	5.2996	2.5729	2.18384
chr18	61107662	61107863	1.98745	27.1953	22.2127	7.82544
chr18	61108623	61108824	6.27151	14.1788	19.9828	8.06809
chr18	61447899	61448100	0.662483	29.3802	24.9142	8.43206
chr18	61489172	61489373	0.176662	5.43906	4.11664	2.60848
chr18	61705233	61705434	0.132497	49.7419	48.1561	18.6233
chr18	61706898	61707099	0.706649	6.8337	5.27444	2.30517
chr18	61767826	61768027	1.23664	40.2584	42.8387	15.3476
chr18	62068986	62069187	2.51744	86.7926	38.036	17.0461
chr18	64600439	64600640	0.353324	13.156	3.81646	0.242649
chr18	65692322	65692523	0.971642	42.4898	27.1869	13.3457
chr18	67699586	67699787	1.36913	54.4836	46.4837	21.2318
chr18	67774559	67774760	0.529987	4.88121	11.8782	6.79418
chr18	68889610	68889811	1.32497	68.5694	64.494	27.0554
chr18	70530571	70530772	1.05997	66.5704	13.6364	3.94305
chr18	76237320	76237521	1.4133	31.6117	17.8388	9.76663
chr18	78064892	78065093	0.662483	57.3194	43.825	19.8972
chr18	78142149	78142350	0.883311	65.3618	36.4494	3.45775
chr18	79257501	79257702	0.79498	38.3059	9.0909	0.485299
chr18	80467999	80468200	1.23664	53.4144	26.5866	6.91551
chr18	88820185	88820386	0.839145	73.4041	61.0205	43.5556
chr18	88824645	88824846	1.76662	17.8978	11.4065	8.55339
chr19	4332856	4333057	2.5616	10.6922	7.4614	0.545961
chr19	5018848	5019049	1.98745	28.497	26.5008	13.8917
chr19	5571974	5572175	4.19573	3.85848	5.44597	2.97245
chr19	5572450	5572651	3.48908	2.97521	4.93139	4.24636
chr19	5572829	5573030	1.85495	9.66945	6.13207	1.81987
chr19	5930241	5930442	1.01581	8.41428	12.9931	2.06252
chr19	6668632	6668833	1.81079	17.4329	9.47684	2.85113
chr19	6669964	6670165	0.0883311	31.8906	19.8113	4.97431
chr19	8953755	8953956	2.20828	6.08989	3.51629	1.88053
chr19	9060155	9060356	2.11995	58.2026	45.0257	25.5388
chr19	10022172	10022373	1.2808	25.1964	41.0377	37.732
chr19	10023373	10023574	1.23664	1.58058	4.24528	0.849273
chr19	10817967	10818168	0.574152	10.7387	9.21955	2.24451
chr19	10818548	10818749	1.1483	22.9649	14.8799	10.0093
chr19	10842408	10842609	3.26825	89.3494	60.9348	35.3055
chr19	10947401	10947602	0.79498	17.6653	7.89022	2.24451
chr19	11092835	11093036	0.883311	42.3038	11.8782	2.97245
chr19	11111667	11111868	0.971642	18.967	4.75986	2.06252
chr19	11321227	11321428	5.47653	65.1293	37.6072	17.4708
chr19	11336110	11336311	3.00326	46.1623	23.9279	7.82544
chr19	11349789	11349990	1.50163	11.9938	7.76157	2.12318
chr19	11355821	11356022	0.618318	35.1912	33.6192	18.7447
chr19	11362092	11362293	0.574152	4.13741	3.04459	1.39523
chr19	11368303	11368504	0.79498	32.123	12.0926	5.94491
chr19	11375329	11375530	1.98745	28.7759	11.4065	4.00371
chr19	11376540	11376741	1.54579	64.8504	38.6792	9.09935
chr19	11469339	11469540	0.662483	15.4339	9.86277	3.57908
chr19	11470510	11470711	0.574152	39.3286	8.01886	3.7004
chr19	11604772	11604973	1.54579	40.9092	26.8868	11.3439
chr19	11659232	11659433	0.79498	41.0022	18.1389	8.00743
chr19	11808526	11808727	4.19573	36.1675	10.2487	8.31074
chr19	11922151	11922352	2.51744	46.1158	22.4271	10.9799
chr19	11928267	11928468	0.353324	52.2987	28.3447	17.7741
chr19	12730537	12730738	2.34077	54.809	14.5798	7.09749
chr19	12796130	12796331	0.839145	14.2717	12.8216	7.21882
chr19	12798404	12798605	1.32497	15.341	10.506	3.39709
chr19	12801170	12801371	3.79824	112.268	69.9399	35.9728
chr19	12818600	12818801	1.54579	153.038	76.415	35.3661
chr19	12833698	12833899	4.46072	40.7697	25.2144	12.0111
chr19	14585281	14585482	2.64993	57.1799	14.8799	4.79232
chr19	14586165	14586366	2.20828	9.8554	7.76157	4.48901
chr19	16009854	16010055	5.52069	148.296	15.9948	4.79232
chr19	16046891	16047092	0.79498	44.3958	14.2796	3.57908
chr19	16252819	16253020	4.50489	97.9497	67.3241	31.7264
chr19	17273079	17273280	2.03161	43.2336	24.7856	9.52399
chr19	21376984	21377185	0.39749	67.3142	60.12	28.026
chr19	21737873	21738074	0.529987	17.2005	10.2058	3.94305
chr19	22916779	22916980	0.0441655	6.78721	11.7496	7.82544
chr19	24698687	24698888	0.176662	36.028	6.60377	2.60848
chr19	24703770	24703971	3.9749	126.912	51.3722	32.2724
chr19	24723782	24723983	0.441655	9.06511	2.01544	0.727948
chr19	29064675	29064876	1.01581	14.969	7.76157	4.1857
chr19	29142528	29142729	0.971642	27.3348	13.1218	1.39523
chr19	29210007	29210208	1.54579	15.6664	12.3499	3.63974
chr19	29239631	29239832	1.01581	73.4506	59.9485	35.5481
chr19	29252905	29253106	0.529987	7.29857	3.85935	1.4559
chr19	29367261	29367462	1.67829	6.18287	5.01715	1.75921
chr19	29403043	29403244	0.618318	22.593	10.5918	2.18384
chr19	29410774	29410975	0.309159	78.7502	52.53	16.8641
chr19	29419501	29419702	2.73826	141.369	70.9691	25.3569
chr19	29431055	29431256	4.41655	44.6282	26.6724	6.91551
chr19	29442548	29442749	0.309159	112.779	49.1852	15.4689
chr19	29448385	29448586	1.2808	13.0631	2.87307	1.03126
chr19	29462611	29462812	3.53324	12.4122	14.5798	4.85299
chr19	29470834	29471035	1.2808	9.29755	3.64494	0.727948
chr19	29477148	29477349	0.662483	5.95043	4.75986	4.00371
chr19	29478627	29478828	0.750814	138.812	46.2693	11.8292
chr19	29484716	29484917	2.6941	53.4144	17.9245	4.79232
chr19	29485418	29485619	3.35658	189.623	57.4614	14.195
chr19	29486600	29486801	1.1483	9.43701	8.06174	4.00371
chr19	29488557	29488758	2.73826	16.3172	14.8799	6.43021
chr19	29499213	29499414	2.64993	14.9226	7.24699	1.69855
chr19	29500857	29501058	0.706649	6.8337	6.08919	2.7298
chr19	31914046	31914247	1.10414	102.041	82.9759	40.9471
chr19	32181962	32182163	2.16411	72.8463	54.4168	23.4157
chr19	34080470	34080671	1.58996	6.92667	11.8353	3.15444
chr19	34382685	34382886	1.2808	6.92667	12.5643	6.49087
chr19	34386503	34386704	1.23664	86.2347	32.0755	12.5571
chr19	34390041	34390242	3.48908	7.06614	5.53173	2.97245
chr19	34402839	34403040	6.49233	89.7678	25.6003	12.6178
chr19	34420491	34420692	2.87076	117.382	41.4236	19.048
chr19	34789104	34789305	0.79498	85.9093	17.5815	5.45961
chr19	34800035	34800236	1.36913	8.27482	2.91595	3.09378
chr19	35152030	35152231	0.529987	8.04238	4.80274	2.24451
chr19	37508118	37508319	0.883311	96.1366	46.355	15.5902
chr19	37523787	37523988	2.51744	15.8988	14.7942	7.52213
chr19	41417969	41418170	0.132497	28.0321	4.33104	1.63788
chr19	46340918	46341119	0.220828	3.3936	12.8216	8.3714
chr19	47554425	47554626	0.618318	25.8472	17.3242	5.52027
chr19	55544481	55544682	1.58996	64.9898	27.8731	11.1012
chr19	55569938	55570139	0.220828	13.6674	10.0343	5.6416
chr19	55577573	55577774	0.574152	131.142	27.4442	4.671
chr19	55586125	55586326	2.03161	170.331	78.0017	36.8827
chr19	55649476	55649677	6.97816	26.7304	19.211	10.4339
chr19	55774914	55775115	2.78243	10.8781	5.3602	3.2151
chr19	55866315	55866516	2.6941	11.6684	5.61749	5.39895
chr19	61152206	61152407	0.0441655	3.20765	3.68782	2.54782
chr2	3519943	3520144	0.750814	29.7521	9.86277	2.48716
chr2	3579487	3579688	0.39749	25.8937	14.1081	3.7004
chr2	4566985	4567186	0.220828	4.32336	5.14579	0.363974
chr2	6713592	6713793	1.23664	63.1303	38.9794	17.7134
chr2	9890000	9890201	0	24.3596	3.34477	0.970597
chr2	12406831	12407032	1.1483	29.9381	11.6209	5.76292
chr2	14164702	14164903	2.5616	9.52998	3.7307	1.75921
chr2	14165728	14165929	3.66574	13.2955	10.8919	4.61034
chr2	14184425	14184626	2.16411	70.6614	16.7238	8.00743
chr2	14185476	14185677	1.05997	23.9877	17.4528	9.03869
chr2	14187024	14187225	1.67829	18.781	7.07547	2.30517
chr2	14192103	14192304	3.75407	147.18	62.1783	29.6032
chr2	14204570	14204771	0.706649	113.244	22.0412	7.58279
chr2	14206899	14207100	2.4291	82.6552	48.4991	16.3182
chr2	14229216	14229417	2.03161	14.7366	9.26243	2.79047
chr2	14231509	14231710	1.19247	18.2697	19.6827	10.1913
chr2	14249874	14250075	2.64993	3.20765	4.97427	4.12504
chr2	14269209	14269410	1.81079	8.27482	7.20411	2.48716
chr2	14631749	14631950	3.00326	107.061	82.9331	26.5094
chr2	16170522	16170723	2.11995	75.8215	31.861	9.88796
chr2	16183264	16183465	1.1483	61.8287	41.5523	14.8623
chr2	18056888	18057089	0.971642	10.7387	20.0257	21.2318
chr2	18897981	18898182	5.74152	56.6685	19.3396	8.43206
chr2	18903601	18903802	1.36913	24.4525	3.98799	1.63788
chr2	18952177	18952378	2.64993	51.7408	11.6638	4.97431
chr2	18962590	18962791	0.132497	27.0094	12.5214	5.6416
chr2	18963711	18963912	0.971642	33.3317	8.19039	2.97245
chr2	22746837	22747038	9.27476	99.2513	40.8662	15.4689
chr2	22748047	22748248	4.32822	37.2367	16.5952	5.39895
chr2	22773565	22773766	2.91493	5.34609	4.15952	2.66914
chr2	22790536	22790737	2.51744	11.1571	12.9502	5.94491
chr2	24570984	24571185	1.50163	8.36779	5.57461	4.48901
chr2	24572106	24572307	2.6941	50.2532	22.084	10.9192
chr2	24587744	24587945	1.50163	24.592	8.27615	7.09749
chr2	27027453	27027654	0.485821	9.39052	7.07547	0.485299
chr2	27028665	27028866	1.98745	15.248	11.7067	5.27762
chr2	27265953	27266154	0.0441655	85.305	34.8199	11.8898
chr2	28223062	28223263	0.309159	44.5817	37.0497	18.684
chr2	28241617	28241818	0.0441655	1.20868	6.08919	4.671
chr2	28242119	28242320	1.1483	16.5031	32.1183	18.8053
chr2	28244748	28244949	0.176662	15.6664	15.0086	9.88796
chr2	28353026	28353227	1.72246	9.57647	7.28988	2.30517
chr2	28354515	28354716	0.220828	40.1189	18.5249	2.54782
chr2	28533156	28533357	2.25244	47.7429	55.0171	21.6565
chr2	28539934	28540135	8.70061	53.4144	38.8079	12.1931
chr2	28796385	28796586	1.85495	24.1736	23.6278	13.0424
chr2	28798477	28798678	0.353324	26.9629	12.3499	3.27577
chr2	28817941	28818142	0.971642	28.2181	32.0755	9.22067
chr2	30690446	30690647	2.38494	21.1984	42.1097	29.6032
chr2	31689197	31689398	0.79498	11.3895	5.74614	1.09192
chr2	32424012	32424213	0.839145	2.74278	3.85935	3.33643
chr2	32447299	32447500	1.45746	56.2037	33.6621	14.4376
chr2	32875445	32875646	0.353324	4.88121	7.4614	4.30703
chr2	33221342	33221543	1.50163	30.9608	45.4974	31.969
chr2	35271878	35272079	1.4133	96.3226	75.2144	23.4157
chr2	35444508	35444709	2.20828	19.9897	6.51801	3.2151
chr2	35449762	35449963	1.85495	28.3575	6.56089	3.76106
chr2	35450288	35450489	1.10414	4.41633	3.34477	2.42649
chr2	35451703	35451904	2.51744	41.3741	27.6158	13.8917
chr2	35452462	35452663	0.706649	6.92667	4.6741	3.09378
chr2	35755832	35756033	1.50163	11.9938	4.75986	7.70412
chr2	35756659	35756860	0.883311	25.6612	20.7547	13.5884
chr2	36217131	36217332	1.36913	78.5178	87.6071	62.0576
chr2	36244836	36245037	2.51744	17.6189	11.3207	3.15444
chr2	38286031	38286232	3.70991	77.6345	23.5849	9.46332
chr2	38291630	38291831	2.03161	63.4093	25.9005	10.9799
chr2	38483433	38483634	2.51744	20.78	22.5986	15.4689
chr2	38484661	38484862	1.67829	14.1323	18.9537	12.0718
chr2	38520036	38520237	0.176662	4.04443	6.64665	4.00371
chr2	38536412	38536613	1.2808	33.2387	40.4374	23.0517
chr2	43545791	43545992	0.39749	81.6789	21.5695	7.34014
chr2	43555721	43555922	4.19573	23.8947	11.6209	4.85299
chr2	45111177	45111378	1.94328	2.97521	3.47341	1.27391
chr2	45112114	45112315	3.88657	15.4339	8.91938	4.48901
chr2	45114003	45114204	0.750814	9.15808	6.13207	4.73166
chr2	45117529	45117730	1.05997	5.99692	5.8319	2.97245
chr2	45126497	45126698	0.618318	65.5012	67.4528	44.8901
chr2	45196574	45196775	1.50163	15.4804	12.7358	2.7298
chr2	45197451	45197652	4.1074	27.9856	31.7753	13.2244
chr2	45692941	45693142	7.24315	23.0579	16.4237	10.8586
chr2	45693749	45693950	1.89912	37.6086	12.5643	7.09749
chr2	46142012	46142213	4.50489	139.882	67.367	28.1473
chr2	46231224	46231425	1.01581	32.309	21.4837	9.09935
chr2	46244765	46244966	3.44491	59.9227	31.6038	15.2262
chr2	46245863	46246064	3.04742	19.9897	9.51972	5.58093
chr2	46251654	46251855	1.63413	34.8193	18.3533	5.52027
chr2	46360458	46360659	6.404	34.9123	16.0806	6.00557
chr2	46366033	46366234	4.81404	60.62	22.2127	8.31074
chr2	46370947	46371148	4.15156	107.108	62.9931	26.9947
chr2	46371867	46372068	1.23664	12.0868	6.21783	3.39709
chr2	46443162	46443363	5.60902	22.6395	17.2813	7.82544
chr2	51972592	51972793	0.441655	20.3616	3.21612	0.606623
chr2	52762744	52762945	1.4133	73.869	18.4391	1.63788
chr2	52884353	52884554	1.76662	14.1788	4.8885	3.63974
chr2	52897023	52897224	1.19247	8.18184	4.71698	2.48716
chr2	52930171	52930372	1.36913	5.39258	3.259	3.15444
chr2	52943774	52943975	1.2808	4.64877	6.38936	2.91179
chr2	52955227	52955428	7.86147	21.3379	16.2521	12.9817
chr2	59762333	59762534	0	21.1519	22.1698	12.3145
chr2	60076857	60077058	0.441655	20.2687	13.765	7.82544
chr2	60183767	60183968	1.1483	55.2274	33.4905	21.7778
chr2	61316380	61316581	0.264993	34.3079	12.8645	6.49087
chr2	65188773	65188974	1.98745	38.6778	13.1218	4.97431
chr2	65391430	65391631	0.927476	7.76345	10.7204	5.33828
chr2	65407299	65407500	2.60577	147.459	62.8216	20.9892
chr2	65529223	65529424	2.64993	33.5177	30.2744	11.1012
chr2	69380346	69380547	2.64993	9.25106	10.1629	7.09749
chr2	69387928	69388129	1.50163	25.8472	12.8645	6.36954
chr2	69392848	69393049	0.574152	40.3514	23.0274	13.4064
chr2	69394001	69394202	2.16411	141.23	81.6466	52.2909
chr2	70091838	70092039	1.89912	69.1737	47.1698	20.0792
chr2	71327172	71327373	4.68155	13.435	10.3345	4.30703
chr2	73371618	73371819	2.25244	39.654	20.6689	15.1049
chr2	73385239	73385440	3.35658	19.4319	7.07547	3.76106
chr2	73386862	73387063	0.79498	4.09092	4.24528	3.51842
chr2	73486071	73486272	0.485821	35.6096	15.2659	6.1269
chr2	75823907	75824108	1.81079	49.184	29.8027	13.831
chr2	75829016	75829217	3.04742	22.686	11.1492	4.85299
chr2	76676884	76677085	1.2808	53.5074	50.5574	27.1161
chr2	76690907	76691108	1.10414	5.95043	4.63121	1.81987
chr2	77238720	77238921	1.45746	28.9619	14.3225	10.0699
chr2	77281394	77281595	1.54579	97.0199	38.6792	15.1656
chr2	80357145	80357346	1.1483	41.4671	22.7273	3.51842
chr2	84592782	84592983	1.2808	7.99589	5.96055	2.48716
chr2	84705551	84705752	2.16411	58.9	15.6089	5.33828
chr2	84799209	84799410	0.529987	29.1013	8.91938	3.63974
chr2	90577965	90578166	2.6941	70.5684	32.5043	8.91736
chr2	90579188	90579389	6.05068	32.123	22.084	8.25008
chr2	93599904	93600105	1.32497	10.9711	15.952	9.58465
chr2	102154869	102155070	2.07578	56.0642	14.0652	6.67286
chr2	102751106	102751307	0.485821	15.7593	6.9897	1.4559
chr2	102751914	102752115	0.971642	15.4804	18.6535	5.52027
chr2	102791807	102792008	0.529987	130.677	55.7032	5.21696
chr2	102815353	102815554	2.25244	6.92667	7.54716	3.33643
chr2	102901454	102901655	1.23664	2.18492	3.34477	2.12318
chr2	102967518	102967719	4.50489	82.3763	44.9399	17.0461
chr2	102987016	102987217	0.927476	63.9671	29.5026	4.97431
chr2	102990218	102990419	0.662483	22.5465	3.43053	1.15258
chr2	103009459	103009660	1.19247	28.59	15.8233	5.21696
chr2	103016104	103016305	0.883311	46.1158	21.8696	10.7372
chr2	112448176	112448377	1.89912	48.0683	25.0857	9.342
chr2	113398199	113398400	0.39749	16.3637	13.0789	11.7685
chr2	116914083	116914284	1.72246	55.8783	41.6809	25.1749
chr2	116942497	116942698	1.63413	41.8854	49.9142	30.8771
chr2	117017890	117018091	0.618318	28.0786	30.9605	29.9672
chr2	117122872	117123073	1.50163	7.80994	3.259	1.51656
chr2	117299879	117300080	1.45746	18.7346	14.8799	5.03497
chr2	117304435	117304636	1.63413	14.7366	8.4048	4.79232
chr2	117352312	117352513	0.485821	30.1241	12.8216	5.88425
chr2	117403798	117403999	3.44491	30.1241	10.4202	4.42835
chr2	117404530	117404731	0.574152	129.887	43.482	8.8567
chr2	117405465	117405666	2.5616	142.252	35.2058	8.55339
chr2	120100056	120100257	1.94328	37.934	22.4271	5.45961
chr2	120128748	120128949	1.94328	54.995	46.8696	20.9285
chr2	120134903	120135104	4.01906	41.0487	19.0394	7.64345
chr2	120137533	120137734	5.21153	88.5126	26.8439	11.2225
chr2	120158211	120158412	1.58996	29.6592	14.4082	4.91365
chr2	120159086	120159287	2.16411	21.3379	5.3602	2.18384
chr2	120165450	120165651	0.39749	26.1726	15.6518	3.51842
chr2	122164365	122164566	3.31242	13.6209	15.8233	10.8586
chr2	122572483	122572684	4.50489	99.9486	71.1406	42.7063
chr2	122581783	122581984	1.19247	61.2243	31.6895	15.5902
chr2	122611696	122611897	1.36913	5.06716	3.55917	2.91179
chr2	122712073	122712274	1.72246	216.819	146.612	58.5998
chr2	122712956	122713157	1.50163	69.4527	42.1097	11.5865
chr2	122719310	122719511	1.81079	33.5641	22.47	12.6178
chr2	124576128	124576329	2.5616	63.9671	50.4288	18.7447
chr2	125593980	125594181	0.176662	34.0755	19.4254	6.55153
chr2	125782124	125782325	1.89912	26.7769	9.00514	5.39895
chr2	125788482	125788683	0.971642	50.1138	20.5403	5.6416
chr2	125791484	125791685	1.4133	83.2595	40.0086	15.0443
chr2	125792720	125792921	0.574152	3.44009	2.95883	1.75921
chr2	125794296	125794497	1.05997	52.8566	35.4631	7.21882
chr2	125795138	125795339	0.0883311	6.8337	7.4614	1.33457
chr2	125972142	125972343	0.0883311	37.5156	28.7736	20.9285
chr2	128338614	128338815	0.706649	6.78721	9.73413	3.94305
chr2	128339288	128339489	3.79824	33.3782	19.4683	11.7685
chr2	128342292	128342493	0.618318	96.1831	57.3327	14.3163
chr2	128380068	128380269	0.971642	8.69321	10.3345	3.09378
chr2	128380732	128380933	0.927476	22.6395	22.813	14.2556
chr2	128414680	128414881	1.67829	54.2512	21.012	3.82173
chr2	128429186	128429387	1.50163	12.5052	10.2058	5.76292
chr2	128429824	128430025	0.264993	5.48555	4.37393	1.51656
chr2	128445480	128445681	1.1483	35.0517	21.355	7.70412
chr2	128771194	128771395	1.01581	32.3555	25.8576	12.8604
chr2	129360232	129360433	4.23989	89.9538	42.2813	23.537
chr2	131165832	131166033	1.63413	49.184	26.1149	11.4652
chr2	131337688	131337889	3.09159	22.4071	10.1201	6.06623
chr2	131353534	131353735	0.264993	33.2852	17.753	11.1012
chr2	132112372	132112573	0.79498	51.8803	52.1869	37.732
chr2	132266221	132266422	2.6941	31.6581	13.3362	7.94677
chr2	133480636	133480837	1.94328	57.9702	21.9125	7.27948
chr2	135813088	135813289	0.39749	11.9009	2.14408	1.57722
chr2	135815984	135816185	0.39749	36.121	12.1784	4.91365
chr2	138246098	138246299	2.34077	63.0374	18.3105	4.36769
chr2	140778236	140778437	0.927476	4.69526	3.08748	1.09192
chr2	140784709	140784910	2.51744	37.0507	23.8851	10.1306
chr2	140844208	140844409	1.98745	40.2119	20.283	5.58093
chr2	140863593	140863794	1.1483	20.3616	15.7804	2.97245
chr2	142758433	142758634	0.132497	44.9071	18.825	7.09749
chr2	144047016	144047217	2.91493	36.4464	25.6003	10.0699
chr2	144266090	144266291	1.98745	5.25311	6.60377	2.06252
chr2	144267718	144267919	2.51744	16.3172	11.3207	4.1857
chr2	144290424	144290625	1.1483	15.3874	16.7667	7.15815
chr2	144294342	144294543	3.09159	19.5713	18.0103	9.76663
chr2	144300795	144300996	3.13575	160.429	82.2041	36.64
chr2	144337969	144338170	2.47327	3.53307	2.83019	3.33643
chr2	150135253	150135454	0.264993	22.7325	8.53344	2.06252
chr2	150570278	150570479	0.883311	12.4122	15.5231	3.76106
chr2	151563621	151563822	1.54579	3.44009	3.55917	2.91179
chr2	152735495	152735696	1.32497	25.9402	7.71869	1.33457
chr2	152741548	152741749	0.662483	6.46179	5.44597	3.03312
chr2	155050948	155051149	0.441655	14.6901	8.36192	2.79047
chr2	156547509	156547710	0.927476	5.53204	4.58833	2.60848
chr2	157428475	157428676	1.1483	12.7841	9.26243	2.91179
chr2	158794313	158794514	0.839145	6.97316	8.01886	3.45775
chr2	160060197	160060398	1.2808	18.4556	20.6689	8.49273
chr2	160084970	160085171	0.309159	60.0157	16.6381	6.49087
chr2	160093456	160093657	0.706649	26.4515	7.63293	4.48901
chr2	160157148	160157349	0.176662	36.3534	16.0806	11.7078
chr2	160176191	160176392	0.132497	156.013	84.391	47.9839
chr2	160208760	160208961	0.971642	17.8513	3.81646	0.78861
chr2	160220766	160220967	0.574152	19.2924	21.9554	12.0111
chr2	160237014	160237215	3.70991	21.0589	9.13378	5.33828
chr2	160237816	160238017	1.85495	29.9846	14.5798	5.76292
chr2	160268063	160268264	1.50163	58.9464	13.765	3.7004
chr2	160361664	160361865	1.63413	10.4597	3.94511	2.12318
chr2	163642784	163642985	4.37239	23.2904	10.506	1.81987
chr2	163987534	163987735	2.34077	15.4804	3.47341	1.94119
chr2	164441246	164441447	2.60577	9.15808	3.64494	2.54782
chr2	164454941	164455142	1.32497	25.6612	35.5917	13.1031
chr2	164458553	164458754	3.13575	226.209	191.252	94.3906
chr2	164460873	164461074	0.750814	5.48555	6.00343	5.21696
chr2	165055085	165055286	1.67829	39.5146	19.9828	4.671
chr2	165061679	165061880	2.07578	36.3534	20.0257	10.9799
chr2	165956308	165956509	0.574152	13.9463	5.61749	2.00186
chr2	165982676	165982877	1.89912	82.8411	34.9056	9.28134
chr2	165993708	165993909	2.07578	6.74072	2.74442	1.63788
chr2	166188037	166188238	1.32497	26.498	15.7376	5.94491
chr2	166994575	166994776	0.176662	22.593	4.03087	2.36583
chr2	167335217	167335418	1.36913	23.1509	18.6106	6.1269
chr2	167505319	167505520	1.1483	12.5517	13.5935	2.79047
chr2	167909991	167910192	0.618318	16.3172	8.01886	0.970597
chr2	167958922	167959123	3.40075	24.8709	15.6947	4.85299
chr2	167961129	167961330	1.4133	44.0239	19.554	4.73166
chr2	170129032	170129233	1.85495	14.4577	4.33104	1.57722
chr2	170132351	170132552	0.441655	6.27584	4.63121	1.51656
chr2	170153844	170154045	2.29661	36.2139	9.69125	2.36583
chr2	170155633	170155834	1.2808	29.7986	36.578	14.2556
chr2	170173976	170174177	1.10414	7.76345	1.50086	0.727948
chr2	170252809	170253010	1.05997	66.431	37.4357	13.7097
chr2	170254183	170254384	0.220828	4.5558	3.21612	1.33457
chr2	172406191	172406392	1.45746	21.7098	9.13378	3.45775
chr2	172420624	172420825	0.0441655	12.4587	3.77358	0.424636
chr2	173218911	173219112	2.51744	20.2687	12.8645	2.91179
chr2	173451979	173452180	0.706649	47.464	35.6346	18.5627
chr2	174437760	174437961	0.441655	46.2088	32.8473	14.4983
chr2	174439501	174439702	3.48908	8.92564	11.7067	2.85113
chr2	180692722	180692923	3.35658	78.1459	39.6226	12.1931
chr2	180695344	180695545	2.95909	20.5011	12.2213	5.09564
chr3	8924828	8925029	1.45746	10.7852	5.96055	1.69855
chr3	9751557	9751758	1.89912	5.81097	5.57461	1.21325
chr3	10288665	10288866	2.03161	66.8494	32.5471	10.8586
chr3	10289766	10289967	0.574152	4.04443	3.90223	0.606623
chr3	10419018	10419219	0.750814	22.2676	10.7204	6.61219
chr3	14579195	14579396	0.220828	6.08989	2.83019	0.849273
chr3	16021250	16021451	0.662483	81.8184	34.3911	24.5682
chr3	16022402	16022603	1.10414	51.9733	31.0034	21.1105
chr3	19953929	19954130	0.971642	27.4278	10.7633	1.4559
chr3	30861952	30862153	0.927476	48.9981	11.5352	6.36954
chr3	30864734	30864935	4.59322	47.1386	21.0549	7.52213
chr3	31216103	31216304	1.2808	15.9453	6.86106	2.60848
chr3	31219665	31219866	0.0883311	31.8906	11.5352	4.79232
chr3	31232750	31232951	0.750814	15.062	4.8885	3.7004
chr3	32668493	32668694	0.750814	8.87916	12.6072	11.0405
chr3	34062236	34062437	0.176662	36.4929	15.223	14.9229
chr3	34069080	34069281	2.87076	20.78	8.74785	4.00371
chr3	37535917	37536118	1.01581	45.6045	12.0497	3.45775
chr3	40694490	40694691	1.67829	21.0589	9.26243	4.48901
chr3	50615490	50615691	0.220828	28.7294	46.0549	30.2705
chr3	61035739	61035940	1.10414	76.6583	54.5454	33.243
chr3	61133261	61133462	4.1074	168.843	51.8868	40.0371
chr3	61404042	61404243	0.441655	41.3741	23.0274	6.85484
chr3	65435204	65435405	0.176662	15.062	13.9365	13.1031
chr3	65818404	65818605	1.45746	9.20457	5.53173	3.63974
chr3	65819893	65820094	1.2808	43.6055	30.1887	12.9211
chr3	69182571	69182772	1.63413	43.466	13.6364	9.28134
chr3	69205738	69205939	2.73826	34.7728	20.5832	8.06809
chr3	69655249	69655450	0.220828	12.9236	5.18868	2.12318
chr3	79844194	79844395	0.574152	23.2439	11.4494	5.09564
chr3	79861074	79861275	1.72246	34.4939	14.7084	9.76663
chr3	79864859	79865060	1.94328	79.4475	48.1132	24.2043
chr3	79915517	79915718	0.574152	13.3885	5.01715	2.24451
chr3	79916442	79916643	2.16411	46.9526	13.3362	4.24636
chr3	81057796	81057997	0.883311	56.2966	31.3893	8.67471
chr3	84685700	84685901	1.85495	18.8275	8.83361	4.30703
chr3	87263655	87263856	0.927476	68.5229	32.1612	10.3126
chr3	87266645	87266846	0.441655	10.6922	17.4957	8.8567
chr3	87512566	87512767	0.39749	9.06511	14.0223	9.70597
chr3	87515565	87515766	1.23664	92.5571	73.8421	40.3404
chr3	87521214	87521415	8.56812	31.7511	20.7118	11.8292
chr3	88337649	88337850	0.529987	52.6706	63.2933	38.7632
chr3	88552535	88552736	0.662483	11.4825	4.84562	3.09378
chr3	90587059	90587260	0.485821	7.15911	9.00514	5.52027
chr3	90587860	90588061	0.529987	4.27687	8.83361	7.15815
chr3	95673768	95673969	2.34077	9.66945	10.4202	4.24636
chr3	95674279	95674480	1.32497	7.90291	11.4494	9.70597
chr3	95675572	95675773	1.10414	6.27584	6.3036	2.36583
chr3	95990469	95990670	2.91493	53.6004	44.6398	23.1123
chr3	96256014	96256215	0.176662	19.8503	8.01886	5.39895
chr3	97761225	97761426	0.706649	6.13638	5.61749	2.60848
chr3	97774964	97775165	2.47327	111.059	71.3979	28.8146
chr3	97930461	97930662	0.220828	26.8699	13.2933	5.6416
chr3	97942809	97943010	0.839145	12.0868	14.9228	3.45775
chr3	100439279	100439480	0.309159	6.55477	5.8319	2.30517
chr3	101313469	101313670	0.79498	54.902	30.8748	22.8697
chr3	103601055	103601256	1.10414	10.3668	23.1132	18.4413
chr3	103801685	103801886	0.353324	14.4112	6.47512	4.12504
chr3	103802346	103802547	1.81079	11.25	5.44597	4.00371
chr3	103808272	103808473	0.883311	21.6633	6.38936	2.18384
chr3	106221641	106221842	1.36913	51.2295	24.0566	11.9505
chr3	106788034	106788235	1.85495	5.99692	5.53173	3.15444
chr3	106788570	106788771	2.11995	3.25414	4.50257	3.09378
chr3	106872195	106872396	1.19247	24.4061	21.2264	10.7979
chr3	107038258	107038459	3.04742	21.1984	10.2487	3.2151
chr3	107038825	107039026	0.662483	7.29857	3.34477	1.03126
chr3	108858136	108858337	0.176662	30.9608	20.4545	6.1269
chr3	109196230	109196431	1.94328	85.6304	58.7049	35.8514
chr3	116008175	116008376	0.485821	6.8337	3.04459	2.42649
chr3	122340622	122340823	2.16411	36.3069	31.0034	24.0223
chr3	122372784	122372985	1.45746	123.611	75.8147	40.0978
chr3	122377545	122377746	3.04742	5.53204	6.00343	3.15444
chr3	122378728	122378929	2.4291	6.55477	13.2075	8.73538
chr3	122393795	122393996	0.176662	10.8781	9.77701	3.76106
chr3	126613586	126613787	1.23664	31.8906	9.21955	4.30703
chr3	126628625	126628826	1.45746	25.0569	7.71869	4.48901
chr3	126629179	126629380	0.706649	24.4061	10.2058	6.06623
chr3	126655222	126655423	1.19247	44.1633	15.0943	4.00371
chr3	129904849	129905050	3.09159	140.161	111.063	61.2083
chr3	130803835	130804036	0.132497	7.99589	4.37393	1.03126
chr3	130804403	130804604	0.971642	16.875	10.0772	3.27577
chr3	130899965	130900166	0.132497	41.1416	25.6861	6.97617
chr3	133542178	133542379	0.309159	8.92564	4.41681	3.51842
chr3	133545160	133545361	1.2808	24.1271	13.6792	4.12504
chr3	133574941	133575142	0.441655	17.4329	9.51972	3.15444
chr3	133755095	133755296	0.39749	17.6189	13.5077	4.36769
chr3	133758535	133758736	0.39749	43.3266	59.2624	29.0573
chr3	135422274	135422475	0	7.25209	3.30188	2.06252
chr3	135689041	135689242	0.839145	51.4154	45.7547	21.7171
chr3	137980814	137981015	1.1483	39.5611	21.741	4.79232
chr3	137981502	137981703	0.39749	4.04443	5.57461	3.76106
chr3	138519331	138519532	1.01581	81.6789	37.3928	15.4082
chr3	142249760	142249961	1.50163	11.2035	3.38765	2.12318
chr3	142278196	142278397	1.85495	81.1676	19.2967	13.5884
chr3	142394176	142394377	3.26825	13.4814	7.71869	5.70226
chr3	144203408	144203609	0.309159	9.57647	3.00171	0.970597
chr3	144381166	144381367	1.10414	9.90189	6.9897	5.82358
chr3	144585292	144585493	0.839145	41.2811	9.0909	3.39709
chr3	144627956	144628157	1.05997	33.6571	22.813	7.52213
chr3	144697260	144697461	2.20828	8.55374	4.03087	1.21325
chr3	144698022	144698223	1.1483	128.167	55.8747	18.0774
chr3	144719164	144719365	2.20828	6.18287	3.64494	4.1857
chr3	146110955	146111156	0.309159	34.4009	19.5111	4.30703
chr3	146153981	146154182	2.5616	31.0073	15.2659	9.342
chr3	146642043	146642244	0.39749	32.4949	17.1098	4.12504
chr4	8927648	8927849	1.4133	14.969	11.8353	5.27762
chr4	9009837	9010038	0.839145	120.496	89.4082	36.4581
chr4	9771314	9771515	2.25244	49.4165	15.4803	9.70597
chr4	11007824	11008025	0.353324	15.248	19.0823	14.0737
chr4	12006791	12006992	1.23664	62.7584	34.9056	30.8771
chr4	13192322	13192523	1.50163	17.8978	4.8885	0.545961
chr4	16082111	16082312	0.706649	84.0033	28.9451	11.4652
chr4	16119422	16119623	0.132497	5.43906	3.60206	2.54782
chr4	16120742	16120943	0.79498	4.50931	1.84391	1.75921
chr4	19918967	19919168	2.03161	53.9723	46.1406	23.2337
chr4	34457284	34457485	0.0883311	57.8307	49.1852	12.6784
chr4	35061024	35061225	0.441655	37.1437	39.5797	20.9892
chr4	35157953	35158154	1.4133	22.3141	19.5969	13.467
chr4	41073583	41073784	0.883311	112.082	86.6209	41.7357
chr4	41469190	41469391	0.309159	27.5672	34.0051	10.7372
chr4	41589828	41590029	1.85495	17.8978	17.7959	5.45961
chr4	43972144	43972345	2.07578	23.1509	20.3688	6.85484
chr4	44014814	44015015	2.5616	62.1541	45.5832	15.1049
chr4	44842835	44843036	0.220828	48.1613	13.8079	0.909935
chr4	45010680	45010881	0.0883311	51.8338	20.1115	9.22067
chr4	45520470	45520671	1.10414	26.3585	11.7924	2.48716
chr4	45545970	45546171	1.01581	31.1933	13.9794	4.73166
chr4	45795079	45795280	0.353324	98.0426	44.2109	14.1343
chr4	46580784	46580985	0.662483	59.0859	15.2659	5.03497
chr4	48322208	48322409	0.927476	82.0508	56.4751	17.3494
chr4	54527803	54528004	3.13575	87.7688	64.0223	30.7558
chr4	55363977	55364178	1.4133	86.8856	33.8336	7.52213
chr4	55567141	55567342	0.574152	78.8897	45.626	22.5664
chr4	55651252	55651453	0.883311	1.34814	2.70154	2.42649
chr4	55805434	55805635	1.85495	54.2047	28.7736	7.94677
chr4	55811753	55811954	0.662483	52.7636	41.6381	23.719
chr4	55817095	55817296	2.25244	7.25209	7.4614	3.7004
chr4	59181474	59181675	0.132497	24.2666	6.94682	2.97245
chr4	59238677	59238878	3.93073	35.4237	27.7444	10.4946
chr4	59351718	59351919	0.883311	52.6241	32.8044	6.30888
chr4	59550327	59550528	2.03161	35.1912	8.61921	5.21696
chr4	62265543	62265744	0.0883311	11.1571	5.48885	1.03126
chr4	62266287	62266488	0.309159	6.41531	7.80445	0.667286
chr4	62283305	62283506	0.883311	37.5156	13.8936	6.61219
chr4	62286988	62287189	0.441655	15.062	8.36192	1.57722
chr4	62729239	62729440	0.574152	17.1075	8.8765	2.42649
chr4	62729979	62730180	2.95909	56.5291	31.4751	10.4339
chr4	63561904	63562105	0.529987	6.46179	5.44597	2.91179
chr4	63668354	63668555	2.03161	37.8875	56.6466	33.0003
chr4	66827503	66827704	3.93073	21.8027	15.6089	7.27948
chr4	66828728	66828929	1.54579	9.34403	5.87478	4.12504
chr4	66843384	66843585	6.09484	36.6323	18.1818	11.8292
chr4	70507401	70507602	1.36913	35.2842	8.36192	2.60848
chr4	72436862	72437063	2.07578	53.089	21.6552	8.61405
chr4	74362915	74363116	0.927476	109.2	24.1424	7.27948
chr4	88179412	88179613	0.927476	40.3514	43.1389	17.8954
chr4	88213982	88214183	0.0441655	32.4019	38.2075	27.9653
chr4	93510908	93511109	0.79498	64.0601	23.542	8.00743
chr4	93520844	93521045	1.89912	17.8513	5.48885	1.88053
chr4	94979511	94979712	1.1483	22.6395	6.90394	2.85113
chr4	95230511	95230712	5.1232	154.851	91.9382	28.208
chr4	95913161	95913362	0.441655	23.5693	32.0326	24.0223
chr4	97751163	97751364	0.662483	22.1282	31.0892	16.4395
chr4	97752036	97752237	0.176662	5.39258	3.34477	2.12318
chr4	98436675	98436876	0.0883311	24.6385	9.26243	2.06252
chr4	100335828	100336029	0.309159	17.6653	5.31732	1.88053
chr4	100347835	100348036	1.54579	46.3018	28.2161	12.3751
chr4	101155118	101155319	0.220828	18.5951	19.5969	10.7372
chr4	102570358	102570559	1.63413	3.67253	7.9331	3.51842
chr4	102572196	102572397	1.50163	14.7366	9.17667	1.88053
chr4	102608231	102608432	1.1483	148.993	82.7186	39.5518
chr4	102624176	102624377	3.40075	56.7615	55.0171	18.4413
chr4	102625118	102625319	2.51744	24.0806	26.801	15.3476
chr4	102647134	102647335	0.176662	20.4081	12.7358	4.00371
chr4	105291608	105291809	0	25.8937	19.5111	4.12504
chr4	109147314	109147515	1.85495	5.76448	1.92967	1.39523
chr4	109360802	109361003	1.63413	42.3503	19.5111	7.27948
chr4	111720406	111720607	2.95909	31.2398	16.9811	4.1857
chr4	115827848	115828049	0.839145	4.23038	2.83019	2.7298
chr4	115835705	115835906	0.132497	5.48555	2.83019	1.33457
chr4	117124811	117125012	1.1483	3.67253	5.8319	4.06438
chr4	117126164	117126365	1.81079	24.6385	33.5763	22.809
chr4	117127033	117127234	0.220828	6.69423	8.01886	4.73166
chr4	117835938	117836139	0.353324	1.48761	2.14408	0.909935
chr4	120053674	120053875	2.20828	60.7595	23.0703	9.76663
chr4	120054211	120054412	0.39749	4.23038	3.81646	2.06252
chr4	120913916	120914117	1.01581	13.2955	14.7513	6.18756
chr4	120914608	120914809	0.132497	76.3793	53.9022	13.7703
chr4	120925618	120925819	0	3.30063	2.44425	1.69855
chr4	120978353	120978554	1.4133	16.1312	10.0343	4.91365
chr4	120993085	120993286	1.85495	47.185	25.9863	16.4395
chr4	121009232	121009433	3.40075	138.766	92.024	46.6493
chr4	121009886	121010087	1.89912	6.92667	5.18868	2.00186
chr4	121014691	121014892	0.485821	8.3213	4.6741	2.91179
chr4	121024050	121024251	3.35658	60.8524	67.1526	34.3955
chr4	123665968	123666169	0.529987	8.27482	2.83019	1.27391
chr4	124738837	124739038	1.58996	22.9649	14.6226	7.15815
chr4	125116623	125116824	0.883311	23.1509	42.1526	30.0279
chr4	125118048	125118249	1.45746	3.53307	6.51801	3.45775
chr4	125123106	125123307	0.971642	16.5496	6.9897	2.97245
chr4	125124738	125124939	3.62157	2.88224	5.3602	1.51656
chr4	125127311	125127512	0.662483	1.95248	2.48713	1.75921
chr4	125131686	125131887	1.58996	81.586	58.4476	25.9635
chr4	126004211	126004412	0.79498	156.199	112.736	40.9471
chr4	126024555	126024756	0.927476	4.46282	3.51629	1.39523
chr4	128805027	128805228	0.220828	11.8079	16.6381	7.82544
chr4	128981246	128981447	3.40075	112.826	74.1852	37.004
chr4	128983710	128983911	2.91493	30.31	21.0549	11.7685
chr4	129011615	129011816	0.176662	4.36985	4.80274	4.1857
chr4	129032133	129032334	0.574152	7.85643	7.03259	2.66914
chr4	129033153	129033354	2.38494	26.591	22.2984	3.39709
chr4	129035114	129035315	2.47327	76.6118	66.295	27.5407
chr4	129036027	129036228	0.750814	28.6829	36.2778	19.5333
chr4	129049146	129049347	0.441655	4.60229	8.10463	1.69855
chr4	129051287	129051488	0.839145	76.3329	36.4065	7.52213
chr4	129059998	129060199	1.1483	9.25106	6.7753	2.36583
chr4	129081726	129081927	2.11995	10.3203	8.66209	6.49087
chr4	129909425	129909626	0.839145	13.8069	16.6809	4.24636
chr4	132959574	132959775	6.18318	16.875	12.0926	4.48901
chr4	132962750	132962951	2.5616	67.8256	31.9468	11.5258
chr4	133938195	133938396	0.529987	12.4122	5.23156	1.03126
chr4	133942858	133943059	1.01581	7.71696	6.43224	8.55339
chr4	134914621	134914822	1.19247	2.04546	5.57461	2.54782
chr4	135236815	135237016	3.17992	6.04341	5.53173	4.00371
chr4	135254862	135255063	0.574152	24.778	18.1818	10.5552
chr4	135266938	135267139	3.22408	49.9743	39.3224	28.6326
chr4	135286889	135287090	0.309159	2.83575	4.75986	2.85113
chr4	135313931	135314132	2.95909	50.3927	51.3722	17.6527
chr4	135895256	135895457	1.45746	46.1158	43.5248	16.7428
chr4	136028101	136028302	1.98745	3.25414	1.80103	1.33457
chr4	136028847	136029048	1.05997	23.3833	15.3516	11.3439
chr4	136266763	136266964	1.89912	8.55374	7.54716	3.51842
chr4	138865258	138865459	0.883311	55.3204	43.1818	22.3844
chr4	138866661	138866862	0.706649	3.0217	3.47341	2.7298
chr4	140862389	140862590	0.441655	5.43906	3.94511	2.12318
chr4	141076698	141076899	1.76662	22.1746	11.235	1.4559
chr4	141431162	141431363	0.574152	20.687	15.3087	9.28134
chr4	141789870	141790071	1.23664	5.39258	1.84391	2.66914
chr4	141952289	141952490	7.86147	47.3245	39.5797	12.4358
chr4	141952970	141953171	3.53324	76.1004	59.9485	22.2631
chr4	142097887	142098088	1.05997	39.9794	30.1887	17.4708
chr4	144891252	144891453	1.05997	4.83472	5.10291	2.48716
chr4	144892855	144893056	2.16411	21.6168	7.20411	4.12504
chr4	144980225	144980426	0.79498	74.8452	19.8113	8.67471
chr4	144980914	144981115	0.662483	32.4484	15.8233	6.91551
chr4	144995906	144996107	6.669	40.4908	26.7581	13.5277
chr4	144997218	144997419	2.11995	7.85643	5.06003	4.48901
chr4	144998333	144998534	1.89912	7.80994	12.4786	5.76292
chr4	145017853	145018054	2.4291	6.88018	6.73241	3.09378
chr4	145019367	145019568	3.8424	126.586	45.4545	13.1031
chr4	145025306	145025507	0.574152	46.2553	13.1218	3.7004
chr4	145026710	145026911	0.485821	8.50725	4.15952	1.21325
chr4	145037566	145037767	3.75407	15.5269	8.66209	4.30703
chr4	145050806	145051007	0.662483	4.1839	1.88679	0.970597
chr4	145096905	145097106	3.62157	77.774	45.4116	15.6509
chr4	145103741	145103942	0.883311	50.6716	19.6827	6.43021
chr4	148997538	148997739	1.05997	24.592	10.7204	3.82173
chr4	150730292	150730493	1.05997	6.74072	4.80274	4.36769
chr4	150798888	150799089	2.34077	27.3348	20.4545	12.2538
chr4	150799561	150799762	3.40075	63.7812	33.9194	22.0204
chr4	150808581	150808782	3.00326	50.2532	32.5043	16.8641
chr4	150824180	150824381	0.353324	55.3204	50.5145	23.8403
chr4	150837543	150837744	2.29661	13.156	12.0497	5.1563
chr4	155197844	155198045	1.45746	5.06716	6.73241	3.09378
chr4	155234370	155234571	0.441655	5.6715	4.50257	2.00186
chr4	155235054	155235255	1.89912	57.7378	43.4391	18.32
chr4	155488888	155489089	0.706649	24.7315	23.7564	9.70597
chr5	3309287	3309488	2.20828	41.6995	13.6792	4.671
chr5	9103640	9103841	0.839145	50.7181	33.1046	11.0405
chr5	21131250	21131451	6.58067	67.6861	36.7067	13.1031
chr5	21132026	21132227	4.76988	36.8648	14.3225	8.12875
chr5	21283768	21283969	1.58996	43.8844	14.9657	8.18941
chr5	21372509	21372710	2.03161	10.4133	7.97598	3.33643
chr5	23894316	23894517	5.21153	58.9929	38.4648	13.5277
chr5	24445124	24445325	0.750814	1.34814	0.857632	1.63788
chr5	24687755	24687956	2.64993	13.7604	9.51972	2.7298
chr5	24729699	24729900	0.0441655	25.6147	17.3242	3.09378
chr5	24739309	24739510	0.264993	17.3399	7.76157	0.727948
chr5	31512567	31512768	1.4133	28.1716	17.9674	3.82173
chr5	32192344	32192545	1.45746	28.5435	34.777	23.537
chr5	32194373	32194574	0.839145	127.469	86.2778	33.1216
chr5	32196089	32196290	2.51744	32.123	47.47	27.7227
chr5	33272947	33273148	0.529987	7.39155	8.36192	6.97617
chr5	34528179	34528380	0.618318	33.1922	11.2779	6.43021
chr5	34762935	34763136	1.54579	16.5496	5.74614	3.39709
chr5	36574661	36574862	1.63413	33.2852	14.2796	4.42835
chr5	38502100	38502301	0.971642	30.8679	13.7221	3.33643
chr5	43180088	43180289	0.706649	19.9432	4.63121	1.63788
chr5	53401234	53401435	2.73826	62.433	45.2401	27.298
chr5	53402854	53403055	6.27151	43.652	38.3362	18.866
chr5	53437309	53437510	2.03161	141.044	85.0771	44.1015
chr5	53460391	53460592	1.58996	9.01862	5.66037	2.12318
chr5	53948653	53948854	0.220828	8.08887	10.7204	4.54967
chr5	57717637	57717838	0.220828	6.74072	5.06003	4.97431
chr5	62761160	62761361	0.132497	7.9494	4.63121	1.57722
chr5	62762822	62763023	0.132497	7.25209	3.13036	0.363974
chr5	62842977	62843178	0.706649	65.1758	9.04802	3.27577
chr5	62846858	62847059	4.19573	127.283	58.5763	25.5388
chr5	64224826	64225027	0.529987	46.8131	24.4425	8.79604
chr5	65867330	65867531	1.19247	41.8854	26.2864	9.58465
chr5	66070011	66070212	1.4133	3.48658	4.37393	2.18384
chr5	72817899	72818100	2.11995	27.7067	20.6261	7.82544
chr5	74948637	74948838	0.132497	31.4722	26.9297	15.4082
chr5	74957382	74957583	0.750814	9.99486	9.51972	8.06809
chr5	88770310	88770511	1.1483	60.2481	36.3636	16.4395
chr5	92279794	92279995	1.36913	92.929	28.259	8.73538
chr5	96879082	96879283	0.0883311	18.3627	10.1201	7.15815
chr5	96896136	96896337	0.485821	22.779	16.0806	12.1325
chr5	96916833	96917034	0.39749	13.156	3.94511	1.88053
chr5	96917788	96917989	1.76662	31.1468	14.8799	4.97431
chr5	96921636	96921837	1.36913	50.7181	23.9279	6.30888
chr5	96980115	96980316	3.93073	140.718	82.2041	41.2504
chr5	100636878	100637079	0.264993	7.43804	5.10291	0.424636
chr5	100750770	100750971	1.32497	51.6014	39.2796	11.4652
chr5	104047988	104048189	0.529987	9.66945	4.80274	1.75921
chr5	105345149	105345350	1.63413	23.9877	7.37564	2.00186
chr5	105627189	105627390	0.574152	13.6209	14.837	3.33643
chr5	107749700	107749901	2.82659	28.9619	9.47684	2.00186
chr5	107866491	107866692	0.883311	13.342	9.43396	4.85299
chr5	107922970	107923171	0.750814	73.0322	61.4922	28.39
chr5	115334272	115334473	1.89912	73.2647	41.2521	20.8072
chr5	117417039	117417240	1.1483	27.5207	32.2899	32.9396
chr5	118354216	118354417	0.750814	7.71696	8.70497	4.12504
chr5	118358680	118358881	0.883311	20.687	16.2521	8.43206
chr5	118396239	118396440	0.309159	10.1808	10.506	5.45961
chr5	118404396	118404597	2.82659	84.4217	89.7083	58.4785
chr5	118408122	118408323	6.35984	57.3659	32.2899	15.5296
chr5	118638065	118638266	2.82659	35.0053	13.5935	7.03683
chr5	118643977	118644178	0.353324	66.2915	5.8319	1.81987
chr5	118647507	118647708	1.1483	5.39258	2.78731	1.69855
chr5	118656134	118656335	3.00326	6.78721	4.58833	2.7298
chr5	118656790	118656991	0.309159	6.92667	4.75986	4.36769
chr5	120887518	120887719	0.750814	14.4577	8.91938	4.36769
chr5	120907464	120907665	1.58996	16.6426	11.1921	4.24636
chr5	121251739	121251940	0.264993	46.9061	7.89022	4.36769
chr5	121255126	121255327	0.39749	23.7552	12.6072	6.49087
chr5	122548748	122548949	1.01581	12.2263	4.75986	2.12318
chr5	122550542	122550743	1.67829	48.7656	19.6827	5.21696
chr5	122997658	122997859	0.264993	7.9494	8.36192	4.42835
chr5	123014726	123014927	0.706649	1.99897	2.95883	2.66914
chr5	123016010	123016211	0	2.55683	3.90223	3.09378
chr5	123897363	123897564	0.264993	20.4081	9.5626	5.39895
chr5	124019333	124019534	0.309159	19.3854	17.3671	11.4652
chr5	125059463	125059664	1.67829	30.2635	21.3122	10.6766
chr5	134520201	134520402	7.11065	86.6066	55.4888	25.5388
chr5	134521985	134522186	1.32497	6.78721	5.40308	4.85299
chr5	134532386	134532587	1.76662	23.4763	27.7444	16.3182
chr5	134957561	134957762	0.132497	13.0166	9.43396	9.09935
chr5	134963672	134963873	0	24.1271	30.8748	15.8329
chr5	135568848	135569049	2.95909	19.8038	13.8079	4.671
chr5	135573078	135573279	2.20828	25.5218	24.3568	9.58465
chr5	135674475	135674676	1.01581	11.5754	8.8765	4.85299
chr5	135951116	135951317	0.176662	13.156	20.8405	10.3126
chr5	136214742	136214943	1.58996	64.8969	61.3636	29.9065
chr5	136217106	136217307	0.706649	6.69423	6.73241	2.85113
chr5	136386601	136386802	3.70991	63.0839	18.1818	5.76292
chr5	136427943	136428144	1.89912	6.78721	5.3602	1.57722
chr5	136456465	136456666	4.06323	20.9195	15.3516	8.79604
chr5	136458622	136458823	8.74478	102.738	75.6861	44.5868
chr5	136464337	136464538	4.15156	23.0579	12.0497	7.82544
chr5	136465494	136465695	1.1483	6.32233	9.73413	4.54967
chr5	136531314	136531515	0	10.9246	6.34648	2.91179
chr5	137542556	137542757	0.0883311	17.2005	5.8319	0.909935
chr5	138683061	138683262	2.73826	41.6995	50.6861	28.1473
chr5	139024592	139024793	1.10414	96.7875	65.6946	28.8753
chr5	139364625	139364826	1.36913	28.6364	27.7444	10.3126
chr5	140138100	140138301	0.39749	22.3141	25.8147	11.8898
chr5	140149447	140149648	0.309159	8.22833	37.8216	37.7926
chr5	140379254	140379455	2.07578	14.0393	16.295	6.97617
chr5	140381284	140381485	1.01581	42.3503	22.3842	9.40266
chr5	144312330	144312531	2.64993	30.9143	10.3774	5.21696
chr5	146655482	146655683	1.94328	42.3038	45.1972	21.8384
chr5	146806016	146806217	3.17992	25.1034	11.1063	5.94491
chr5	147539852	147540053	1.01581	86.0953	40.4802	7.76478
chr5	147542344	147542545	2.25244	63.2233	36.1063	16.9248
chr5	147669103	147669304	0.39749	6.41531	7.54716	5.03497
chr5	147742654	147742855	1.4133	15.5734	18.0103	9.94862
chr5	147748151	147748352	2.60577	44.3958	53.259	21.5351
chr5	147758219	147758420	2.07578	47.0921	55.7461	27.298
chr5	147825729	147825930	0.441655	20.5941	16.1235	2.48716
chr5	148501337	148501538	0.0441655	74.4269	43.0103	22.809
chr5	148509320	148509521	1.32497	6.97316	18.482	15.7115
chr5	148551653	148551854	0.706649	8.18184	3.34477	2.42649
chr5	148559668	148559869	0.264993	43.6055	19.3396	8.00743
chr5	148594801	148595002	0.750814	4.13741	4.84562	2.97245
chr5	148595413	148595614	2.82659	85.1655	46.355	13.5884
chr5	148707498	148707699	0	24.2666	13.4648	4.97431
chr5	149068266	149068467	0.79498	23.5693	20.5403	9.58465
chr5	149641696	149641897	0.662483	21.5703	17.7959	13.1031
chr5	151211022	151211223	3.31242	116.917	26.4151	12.2538
chr6	8427768	8427969	1.10414	14.2252	10.3345	2.54782
chr6	8495550	8495751	2.34077	28.7294	8.44768	3.27577
chr6	13870963	13871164	1.58996	10.8781	3.30188	2.18384
chr6	16883965	16884166	0.927476	151.085	52.0583	13.467
chr6	16889495	16889696	3.88657	66.3845	23.6278	8.8567
chr6	16891980	16892181	1.81079	23.2904	10.4631	6.36954
chr6	16898571	16898772	0.706649	131.979	35.2487	8.79604
chr6	16963946	16964147	1.10414	12.4122	3.51629	1.88053
chr6	17065986	17066187	0.132497	75.0312	22.4271	8.3714
chr6	17177296	17177497	0.839145	12.7841	3.43053	1.03126
chr6	17688847	17689048	4.50489	111.571	39.108	14.8623
chr6	17734155	17734356	0.662483	17.7118	9.13378	5.1563
chr6	17748977	17749178	0.883311	13.7139	5.06003	2.79047
chr6	17749628	17749829	1.32497	21.8957	6.51801	4.30703
chr6	17764409	17764610	1.54579	8.87916	2.95883	0.242649
chr6	17778915	17779116	1.4133	90.4186	25.4717	5.09564
chr6	17800804	17801005	1.32497	10.5992	12.9502	4.91365
chr6	17837776	17837977	2.51744	21.1519	13.4648	9.342
chr6	28490816	28491017	0.750814	29.5662	5.14579	1.94119
chr6	29785873	29786074	3.79824	61.1779	23.0274	7.27948
chr6	29794701	29794902	3.13575	30.4495	21.355	10.6766
chr6	33515321	33515522	1.36913	25.8937	13.765	4.671
chr6	34907245	34907446	2.29661	30.4495	31.9897	16.5608
chr6	34907865	34908066	2.4291	6.32233	7.76157	5.82358
chr6	35133953	35134154	1.72246	18.5951	8.57632	2.24451
chr6	37441022	37441223	0.220828	18.5486	9.90565	2.7298
chr6	38918846	38919047	2.38494	35.935	16.0806	8.67471
chr6	38938621	38938822	1.10414	9.76242	8.23327	4.1857
chr6	38941140	38941341	4.54905	12.4587	15.0943	6.00557
chr6	38950437	38950638	6.5365	10.8316	12.5643	7.64345
chr6	38973964	38974165	3.44491	34.9123	25.6003	14.8623
chr6	38974993	38975194	3.31242	89.1635	89.1509	44.5868
chr6	39003975	39004176	0.927476	46.6737	18.9966	7.58279
chr6	39007347	39007548	1.89912	4.83472	5.91766	1.88053
chr6	39207509	39207710	1.4133	8.04238	6.00343	2.12318
chr6	39241702	39241903	2.16411	50.997	23.4562	9.58465
chr6	39259284	39259485	0.750814	19.7573	22.47	7.4008
chr6	39264712	39264913	0.662483	3.57956	2.48713	0.727948
chr6	39278397	39278598	3.09159	45.1396	36.5351	13.9523
chr6	39379374	39379575	3.31242	40.2584	24.8285	6.85484
chr6	39781025	39781226	1.05997	20.1292	10.8919	3.94305
chr6	39781785	39781986	2.20828	19.3854	21.741	7.15815
chr6	40502695	40502896	0.574152	10.9711	43.9537	38.7632
chr6	40503328	40503529	0.662483	4.64877	11.4923	10.1306
chr6	40576404	40576605	4.85821	20.687	18.1389	6.73352
chr6	40585788	40585989	2.78243	20.9195	12.4357	3.51842
chr6	42349667	42349868	0.927476	1.85951	3.90223	6.06623
chr6	42353358	42353559	1.98745	18.781	14.6655	7.94677
chr6	47317308	47317509	0.0883311	20.2687	7.16123	3.88239
chr6	47805597	47805798	0.927476	54.2512	30.2315	9.58465
chr6	48914222	48914423	0.220828	28.6364	17.1955	3.88239
chr6	50024223	50024424	0.883311	86.6066	47.2555	29.1786
chr6	50075458	50075659	1.4133	32.8668	38.2504	16.5002
chr6	50452912	50453113	1.01581	82.9806	21.5695	6.24822
chr6	50456380	50456581	0.79498	9.52998	2.95883	1.51656
chr6	50458073	50458274	3.04742	49.5559	17.024	13.4064
chr6	51505811	51506012	1.19247	20.873	8.96226	3.51842
chr6	51551353	51551554	1.10414	19.4319	13.2504	7.46147
chr6	52036933	52037134	0.441655	15.8058	9.90565	5.76292
chr6	52802249	52802450	1.01581	73.3112	56.1749	30.4525
chr6	52861340	52861541	0.79498	37.1437	15.566	9.342
chr6	52903772	52903973	0.39749	32.9598	19.9828	8.49273
chr6	53390514	53390715	2.29661	63.7347	37.1355	15.9542
chr6	53447639	53447840	1.58996	6.60126	6.73241	4.79232
chr6	53448308	53448509	1.36913	80.0519	51.1578	32.2724
[truncated: 436 more rows]
