# Supplementary material for: The Transcription Factor STAT6 Mediates Direct Repression of Inflammatory Enhancers and Limits Activation of Alternatively Polarized Macrophages
Source: Immunity. 2018 Jan 16;48(1):75–90.e6. doi: 10.1016/j.immuni.2017.12.010 (PMC5772169; doi:10.1016/j.immuni.2017.12.010)
Supplement: Table S4. Genomic Distribution, LDTF, and Cofactor Binding Positivity of RNAPII-pS5-Positive STAT6 Peak Clusters, Related to Figure 3 and 4 [file mmc5.xlsx]

## Sheet: Genomic distribution
		STAT6 peak clusters
		repressor (2677/100%)	neutral (7064/100%)	activator (2434/100%)
Genomic distribution	3'UTR	23 (0.83%)	73 (1.03%)	22 (0.9%)
	5' UTR	6 (0.22%)	12 (0.17%)	6 (0.25%)
	exon	12 (0.45%)	54 (0.76%)	13 (0.53%)
	intergenic	1318 (49,23%)	3199 (45.29%)	1071 (44%)
	intron	1081 (40,38%)	3200 (45.3%)	1053 (43.26%)
	non-coding	2 (0.08%)	19 (0.27%)	6 (0.25%)
	promoter-TSS	187 (7%)	442 (6.26%)	231 (9.49%)
	TTS	48 (1,79%)	65 (0.92%)	32 (1.31%)
H3K4m1 positivity		2662 (99.4%)	6953 (98.42%)	2407 (98.89%)

## Sheet: LDTF and cofactor binding
		Overlap with STAT6 peaks (peak number/%)
		PU,1	JunB	CEBPα	IRF8	P300	HDAC1	HDAC2	HDAC3
STAT6 peak clusters	repressor (2677)	2603/97,2	886/33,1	2154/80,5	2468/92,2	2671/99,8	2409/90	2456/91,8	2173/81,2
	neutral (7064)	6848/96,9	1568/22,2	5103/72,2	6580/93,2	7050/99,8	6296/89,1	6478/91,7	5293/74,9
	activator (2434)	2272/93,3	376/15,5	1704/70	2064/84,8	2410/99	1952/80,2	2090/85,9	1681/69,1
