# Supplementary material for: The Transcription Factor STAT6 Mediates Direct Repression of Inflammatory Enhancers and Limits Activation of Alternatively Polarized Macrophages
Source: Immunity. 2018 Jan 16;48(1):75–90.e6. doi: 10.1016/j.immuni.2017.12.010 (PMC5772169; doi:10.1016/j.immuni.2017.12.010)
Supplement: Table S5. The Expression Level of LPS-Induced Genes in IL-4-Pretreated and Control WT Mouse BMDMs, Related to Figure 5 [file mmc6.xlsx]

## Sheet: IL4_LPS_down and LPS_up
Gene	Fold differences (log2FC)				p-value
	CTRL	LPS vs. CTRL	IL-4 vs. CTRL	IL-4_LPS vs. CTRL	LPS vs. CTRL	IL-4 vs. CTRL	IL4_LPS vs. LPS	IL4_LPS vs. IL-4
Cd300e	0	0.467717	-3.26569	-2.66275	0.022918	0.000100589	9.81823e-06	0.949263
Fcgr1	0	0.436982	-2.00015	-2.03698	0.00632533	3.77567e-05	1.96773e-06	0.999764
Pou2f2	0	1.04381	-3.78683	-2.032	0.000652362	0.00161083	1.32482e-05	0.701763
Tmem176b	0	0.71582	-3.02815	-2.02559	0.000154331	1.54532e-05	4.12545e-07	0.434927
Tspyl3	0	0.994926	-1.0184	-1.96608	7.63204e-06	0.000999332	7.42138e-08	0.0683639
I830077J02Rik	0	0.786646	-1.83589	-1.90144	0.005749	0.00600059	4.97796e-05	0.999779
Ggta1	0	0.689214	0.104523	-1.89029	0.00193516	0.892492	7.01155e-06	0.000302533
Dab2	0	0.35615	-1.13798	-1.88829	0.000213959	1.47994e-06	1.36932e-08	0.00354976
Slc13a3	0	1.2583	-3.10932	-1.83184	0.000386822	0.00731099	1.86398e-05	0.82274
Itga9	0	0.520738	-2.97873	-1.73917	0.00220776	1.5831e-05	2.18194e-06	0.193357
Cd55	0	0.951628	-2.07666	-1.73853	0.0312328	0.0776171	0.00118003	0.994919
Sash1	0	0.294141	-1.8019	-1.72868	0.000480807	6.08617e-08	1.30595e-08	0.964339
Spic	0	1.32863	-2.83897	-1.55432	0.00316471	0.0641702	0.000280074	0.891981
Ifitm6	0	0.689999	-2.46064	-1.47798	0.0433345	0.00971659	0.000654675	0.777278
Rps6ka5	0	0.373404	-1.63828	-1.46929	0.0104425	3.94703e-05	3.57256e-06	0.932843
Tmem176a	0	0.842601	-2.62452	-1.46324	4.42596e-06	2.92933e-06	3.3509e-08	0.038822
Tnfrsf11a	0	0.552688	-0.739027	-1.44801	0.000216854	0.000628781	3.06966e-07	0.0179366
Xylt2	0	0.482013	-2.36105	-1.41087	0.00350241	2.52741e-05	4.24338e-06	0.156027
Rapgef5	0	0.966221	-1.40021	-1.29524	0.0351314	0.189614	0.00227472	0.999567
Pf4	0	0.417055	-1.86989	-1.27534	0.0108891	6.42562e-05	1.08249e-05	0.340172
Siglece	0	1.78227	-3.686	-1.23824	0.00520893	0.317999	0.00136103	0.895917
Sh3d21	0	0.997235	-2.4543	-1.13631	0.00271671	0.00898207	0.000138561	0.485393
Cd302	0	0.295461	-1.71836	-1.03721	0.00029256	4.36479e-08	2.88901e-08	0.00127217
Snapc1	0	0.429502	-0.0909567	-0.987571	0.00689945	0.841713	1.52062e-05	0.0016946
5430427O19Rik	0	0.919098	-0.833885	-0.986936	0.000792061	0.0475649	3.35065e-05	0.974079
Smox	0	0.292417	-1.09076	-0.97323	0.00346058	7.9978e-06	8.043e-07	0.790582
Sipa1l2	0	0.791352	-0.401595	-0.962011	0.00101574	0.229863	2.65171e-05	0.228022
Scn1b	0	0.554244	-1.16871	-0.896833	8.00509e-05	2.27139e-05	4.08646e-07	0.343939
Pid1	0	1.36383	-1.47848	-0.87905	8.0378e-08	0.000101807	1.55663e-08	0.127949
Slc7a7	0	1.16469	-1.93476	-0.860996	5.33516e-05	0.00200685	5.26083e-06	0.193421
Clec4d	0	0.73488	-1.50539	-0.856727	2.57726e-05	3.10975e-05	4.81932e-07	0.0509852
Aoah	0	0.717616	-1.89502	-0.845043	0.000428348	0.00017571	9.29165e-06	0.0494916
Bcl6	0	1.07106	-0.391011	-0.84227	2.9169e-08	0.00315286	4.83619e-09	0.00770826
Rnf103	0	0.832336	-0.307925	-0.838898	2.66506e-06	0.0318923	5.8478e-08	0.00799797
Clec4a1	0	0.604611	-0.582468	-0.835003	0.00021655	0.00433862	2.28906e-06	0.41498
Anp32a	0	0.253314	-0.338668	-0.819031	0.0104863	0.0063606	2.87763e-06	0.00421894
Ebi3	0	1.63111	-2.08326	-0.786281	1.19621e-05	0.0115993	3.01556e-06	0.291397
Kctd12	0	0.823008	0.724864	-0.771727	0.00040723	0.0012436	1.76693e-05	3.83079e-05
Trim3	0	0.320132	-0.464748	-0.72891	0.0118103	0.00652773	1.86472e-05	0.238385
Fcgr4	0	0.483555	-0.454368	-0.65923	0.0201992	0.11416	0.000346046	0.787345
Tifa	0	0.707104	-1.30557	-0.637204	0.000446191	0.000676392	1.7211e-05	0.102625
Psd4	0	0.749874	-0.576663	-0.632524	0.0213333	0.321435	0.00180677	0.998876
Ankrd50	0	0.51879	-0.56205	-0.625173	5.53602e-05	0.000454757	5.88913e-07	0.915999
Foxp1	0	1.67708	-0.556847	-0.622806	4.07895e-07	0.111566	1.04916e-07	0.994085
Acvr2a	0	0.799579	-0.6038	-0.603853	0.000808785	0.0641985	5.44945e-05	1
Scamp1	0	0.23417	-0.307773	-0.594123	0.0197489	0.0123906	1.59299e-05	0.0503945
Pira6	0	0.563055	-1.00792	-0.590987	9.52959e-06	6.4495e-06	1.22888e-07	0.0124392
Lilra6	0	0.48202	-1.18354	-0.590956	0.000432611	3.60502e-05	4.75415e-06	0.0156677
Plekhg2	0	1.14823	-0.466489	-0.588699	8.58973e-08	0.00545294	1.70148e-08	0.734913
Rala	0	0.287834	-0.493519	-0.587716	0.0407773	0.00992885	0.000139317	0.90159
Fam129a	0	0.840306	-1.50121	-0.585251	4.89649e-07	2.43702e-06	2.59443e-08	0.000506547
Id3	0	3.18416	-2.82043	-0.581878	0.000384894	0.863869	0.000290269	0.962525
Eva1b	0	0.566335	-2.35401	-0.58179	0.0221769	0.0010103	0.000943609	0.0242303
Ddit4	0	1.61253	-0.114138	-0.55607	0.0280154	0.999072	0.0131057	0.971902
Csrp2	0	0.703678	-1.24461	-0.551492	0.0475199	0.0686645	0.00539035	0.565115
Klra2	0	2.7552	-0.984103	-0.53774	0.0016943	0.955868	0.00119766	0.997491
Smad6	0	1.79822	-0.465299	-0.53325	0.0116958	0.962598	0.00592651	0.999926
Serp1	0	0.987664	-0.325836	-0.529798	0.00258644	0.683399	0.000420674	0.933129
Milr1	0	0.289454	-0.595378	-0.493382	0.0308582	0.00287075	0.000172671	0.863947
Rac2	0	0.665038	-0.695365	-0.483965	2.04123e-05	0.000449997	9.99241e-07	0.332124
Blmh	0	0.414913	-0.645606	-0.465964	0.00388034	0.00235451	6.21651e-05	0.582867
Rhog	0	0.585307	-0.567497	-0.462527	0.0105566	0.0852754	0.000675491	0.969305
Zmynd15	0	0.471911	-2.92062	-0.458546	0.0228557	0.000136156	0.000930826	0.00182048
Cdc42bpg	0	0.406356	-1.23726	-0.4042	0.0469426	0.00192551	0.00206367	0.043072
Npepps	0	0.230786	-0.112798	-0.3973	0.0161786	0.363735	5.34246e-05	0.0207492
Lilrb3	0	0.787479	-1.02907	-0.394762	4.45495e-07	7.10998e-06	3.68954e-08	0.000716949
Gm20748	0	0.891457	-0.726768	-0.391699	0.000302034	0.0331364	5.12963e-05	0.535198
Anxa6	0	0.333372	-0.184643	-0.388342	0.0348261	0.430279	0.000767156	0.458439
Slc25a37	0	0.578599	-1.15741	-0.385592	0.0244595	0.0135375	0.00260419	0.156779
Pilrb2	0	2.06797	-3.34526	-0.384688	6.38596e-05	0.109514	3.78523e-05	0.278182
Leng9	0	1.29023	-0.293861	-0.382002	4.11436e-06	0.372964	1.3171e-06	0.967395
Spen	0	1.07054	-0.235293	-0.38017	5.26562e-06	0.344362	1.22561e-06	0.772389
Mtmr6	0	0.788129	-0.449341	-0.36294	1.23998e-05	0.0112143	1.64303e-06	0.884045
Heca	0	1.12328	-0.988397	-0.360355	4.06112e-07	0.00028669	8.40892e-08	0.0124513
D1Ertd622e	0	0.278946	-0.378123	-0.359165	0.00352363	0.00215405	2.51783e-05	0.994119
Arap1	0	0.336003	-0.42526	-0.357774	0.000330812	0.000399297	3.70333e-06	0.74631
Mapk11	0	1.96967	-2.59173	-0.348992	0.000588189	0.276943	0.000359302	0.502313
Swap70	0	0.635078	-0.958689	-0.345327	0.0156944	0.03075	0.00227348	0.266247
Pik3ap1	0	0.740456	-1.14041	-0.337268	3.76121e-08	2.22415e-07	9.02587e-09	1.03777e-05
Kif1b	0	0.319627	0.0959892	-0.330342	0.02252	0.728147	0.00057123	0.0133797
Srsf5	0	0.466387	-0.351505	-0.288413	0.00240356	0.0541298	0.000170282	0.954457
Cyfip1	0	0.71706	-0.577422	-0.267772	2.34798e-06	0.000331359	3.51132e-07	0.0276779
Fbxl5	0	0.885443	-0.417884	-0.26763	5.75948e-05	0.0856622	1.4797e-05	0.794554
Oxsr1	0	0.276362	-0.335616	-0.265625	0.00806271	0.00890091	0.000171363	0.829774
Pigv	0	0.727038	-0.71849	-0.262775	8.46581e-05	0.00287136	1.57425e-05	0.0571697
Fcer1g	0	0.177491	-0.530461	-0.252378	0.0235407	0.000101256	0.000149986	0.0126047
Rlf	0	0.535739	-0.400941	-0.247207	0.0402552	0.335037	0.00829134	0.917561
Slc16a3	0	1.67882	-0.479499	-0.246192	2.55061e-05	0.553412	1.5214e-05	0.927182
Slc28a2	0	1.5776	-0.946015	-0.240814	0.000660205	0.41288	0.000394389	0.692391
8030462N17Rik	0	0.398119	-0.043609	-0.235321	0.000714183	0.921112	4.48473e-05	0.128055
Mmd	0	0.455221	0.0381161	-0.232319	0.0165901	0.990954	0.00225651	0.302434
Tnip2	0	0.501738	0.0518531	-0.229561	0.00368561	0.966459	0.000502517	0.179182
Fhl3	0	0.598209	-0.313207	-0.228062	0.0218739	0.510121	0.0053637	0.982659
Zfp503	0	1.05875	-0.105276	-0.217699	0.00741187	0.98988	0.0035559	0.990162
Nr3c1	0	0.802115	-0.463838	-0.214179	6.18854e-05	0.0339023	1.74281e-05	0.367986
Cstf2	0	1.48444	-0.10808	-0.205997	0.000143566	0.985899	8.55283e-05	0.991397
Ptbp3	0	0.590172	-0.26241	-0.200941	0.0420816	0.702703	0.0130972	0.994824
BC049352	0	0.994819	-0.930181	-0.199205	0.0438859	0.441086	0.024234	0.6721
Sik3	0	0.726222	-0.373372	-0.182948	5.2439e-05	0.0403704	1.50478e-05	0.428688
Ppp4r1	0	0.593848	-0.0365735	-0.180955	0.00199541	0.991658	0.000494704	0.731203
Hcls1	0	0.715422	-0.756657	-0.178598	1.96221e-05	0.000522602	5.58532e-06	0.00467607
Pfkl	0	1.18343	-0.495309	-0.176515	0.000106622	0.264928	5.65182e-05	0.640359
Samsn1	0	2.87352	-0.467534	-0.17205	1.21678e-05	0.95392	1.06546e-05	0.989502
Ms4a6c	0	1.08972	-2.27374	-0.163876	0.00394051	0.0283986	0.00222328	0.0561903
Nckap1l	0	0.369348	-0.299078	-0.153254	1.74558e-06	4.92789e-05	1.37495e-07	0.00884045
Lyn	0	1.12741	-0.639729	-0.149257	3.38418e-08	0.000389336	2.13305e-08	0.00327833
Dmwd	0	1.33153	-1.83184	-0.144476	0.0178265	0.310574	0.0128075	0.418214
Cd82	0	1.09579	-1.51581	-0.140468	3.17518e-08	3.29719e-06	2.04258e-08	1.05346e-05
Plekhn1	0	0.571217	-0.648385	-0.131819	0.0369691	0.125893	0.015951	0.28788
Parp4	0	0.236932	-0.351303	-0.124667	0.000573905	0.000149094	3.71705e-05	0.00387354
D8Ertd82e	0	2.03769	-0.4635	-0.113184	0.00511129	0.970676	0.004417	0.988294
Tax1bp1	0	1.23014	-0.112346	-0.112953	3.72732e-05	0.94085	2.4832e-05	1
Apobr	0	0.455919	-0.536857	-0.112582	4.46484e-05	0.000164943	1.12587e-05	0.00112388
Ifitm2	0	0.900479	-1.33002	-0.0990063	0.00839239	0.0543705	0.00543097	0.0886378
B630005N14Rik	0	0.691372	-0.283888	-0.0858148	0.000947595	0.31577	0.000513908	0.611081
Mdfic	0	0.588743	-0.327665	-0.0857731	3.73233e-05	0.0152994	1.65811e-05	0.0756379
Chd7	0	0.996096	0.259192	-0.0832349	0.000232942	0.454226	0.00015743	0.266615
Wsb1	0	0.513348	-0.129666	-0.077081	0.000130651	0.379078	5.64776e-05	0.90385
Hectd1	0	0.73558	0.0391525	-0.0734559	7.03039e-05	0.979628	4.13323e-05	0.71427
Sos1	0	0.963045	0.036724	-0.0727948	7.99492e-06	0.98597	5.46026e-06	0.76583
Srsf4	0	0.424323	-0.239785	-0.0716285	6.70736e-06	0.00209751	2.46587e-06	0.0196372
Cd86	0	0.892	-2.05401	-0.0707697	0.00125088	0.00271938	0.00086905	0.00408435
Zswim4	0	0.633888	-0.518954	-0.0654254	0.001066	0.0356929	0.000631841	0.0726286
Rnf2	0	0.721178	-0.427767	-0.0634314	0.0218244	0.478281	0.0155348	0.614837
Jmjd6	0	0.751211	0.279798	-0.0476938	0.00177295	0.330024	0.00130682	0.231517
Snx18	0	1.27744	-0.929964	-0.0422388	1.91196e-08	9.33063e-05	1.73486e-08	0.000146903
Dnmt3l	0	1.56544	-2.24403	-0.0390957	0.00349255	0.229658	0.00320918	0.25223
Pilrb1	0	2.08815	-2.89065	-0.0303571	1.29829e-08	0.000265082	1.25905e-08	0.000314772
Luzp1	0	0.828095	-0.16824	-0.0235036	0.000418725	0.741212	0.000362587	0.818473
Gm14085	0	1.80992	-0.580665	-0.0159768	0.00838797	0.929846	0.00817761	0.935899
Zc3h11a	0	0.372449	-0.28339	-0.0103538	0.0360573	0.237805	0.0321089	0.265132
Hipk3	0	0.539265	-0.0546682	-0.00300093	2.43407e-05	0.817357	2.3521e-05	0.840529
Mir1943	0	10.408	0	0	0.00954641	1	0.00954641	1
Tpgs2	0	1.32377	0.0861045	0.000610783	3.19083e-07	0.869988	3.19894e-07	0.872194
Sipa1l1	0	0.950387	-0.783439	0.00311102	0.00010217	0.0178152	0.000103906	0.0173342
Eml2	0	0.740708	-0.255181	0.00566219	1.49163e-05	0.0943576	1.55912e-05	0.0858761
Sdc1	0	1.6795	0.177692	0.014327	0.00559469	0.99101	0.00574904	0.992867
Nfxl1	0	1.00665	-1.648	0.0241695	0.00223693	0.022166	0.00249183	0.0195091
Heatr6	0	1.01678	-0.270186	0.0277965	0.000575804	0.672144	0.000656759	0.598879
Atxn2	0	0.505686	-0.246901	0.0289139	0.000348789	0.0916291	0.000492047	0.0553557
Rap2b	0	1.35236	-0.351184	0.0320179	5.91887e-06	0.343374	6.60588e-06	0.271932
Synj1	0	0.435151	-0.516353	0.0351878	0.000205911	0.000618205	0.000344329	0.000357955
Nrf1	0	0.506598	-0.310525	0.0366389	0.000780442	0.0636222	0.00119223	0.0361384
Nmd3	0	0.638121	-0.00270403	0.0402259	0.000336223	0.999994	0.000483629	0.976356
Vps13d	0	0.584236	-0.173996	0.0429988	4.35677e-05	0.190498	6.90906e-05	0.082862
Kbtbd2	0	0.379084	-0.447243	0.0455706	0.000141749	0.000332738	0.000316817	0.000148258
Bcl2l11	0	0.995357	0.297152	0.0512098	0.0393639	0.863013	0.0467469	0.911324
Ddx5	0	0.494221	-0.131357	0.0516366	5.18156e-05	0.246189	0.000102761	0.075126
2810408M09Rik	0	0.877833	-0.0146556	0.0568357	5.73474e-05	0.999412	8.22675e-05	0.938006
Inpp5b	0	1.49386	-0.171817	0.0598804	2.20531e-07	0.645989	2.73923e-07	0.40739
Ubr5	0	0.477451	-0.164454	0.0613623	0.00392495	0.5273	0.00793647	0.27123
Il18	0	1.20862	-1.29886	0.0671057	6.67611e-05	0.012478	8.75286e-05	0.00804968
Gpr18	0	3.36422	-1.66804	0.0748245	0.00161841	0.970678	0.00168026	0.963849
Hif1a	0	1.64183	-0.254986	0.0752072	5.47387e-05	0.881984	6.60713e-05	0.76828
Brpf3	0	0.614731	-0.915067	0.0756777	0.000704888	0.00160581	0.00144259	0.000778817
Rnf214	0	0.326195	-0.408911	0.0768206	8.89415e-05	0.000108689	0.000500574	2.48104e-05
Ms4a4b	0	1.06966	-2.31156	0.0784548	0.0253075	0.104106	0.0327957	0.0798921
Gsr	0	1.19606	-0.724075	0.082104	3.71586e-09	1.96044e-05	5.08501e-09	6.9094e-06
Dcun1d3	0	1.47161	0.112156	0.09136	2.62615e-05	0.961055	3.47561e-05	0.999695
Ifnar2	0	0.473344	-0.471041	0.0936098	0.00142189	0.0109247	0.0047316	0.00301301
Ahctf1	0	0.740279	-0.183954	0.0971044	0.000183979	0.508105	0.000399213	0.18013
Abcc1	0	0.859296	-0.934197	0.0976439	0.000406499	0.0121212	0.000754888	0.00547767
Mesdc1	0	1.14681	0.604774	0.101253	0.00123312	0.110794	0.00184924	0.184503
Rasa4	0	0.62742	-1.10212	0.106053	5.11787e-05	5.91854e-05	0.000153777	2.19362e-05
Ist1	0	0.847254	-0.261547	0.108247	0.000826737	0.557402	0.00163608	0.266906
Smarce1	0	0.593366	-0.0291098	0.1083	2.75696e-05	0.974843	9.41604e-05	0.25713
Lcp1	0	0.729571	-0.451961	0.115942	0.000227078	0.0491777	0.000587646	0.0125285
Tm9sf4	0	0.567725	-0.340816	0.121318	0.00177276	0.127114	0.00620329	0.0287427
Zfp319	0	0.545864	-0.646757	0.124756	0.00922019	0.033178	0.0296894	0.0102271
Rest	0	0.784846	-0.0685838	0.126193	0.000494183	0.967347	0.00123573	0.564349
Trp53	0	0.390995	-0.194305	0.12691	0.00170415	0.160781	0.0140666	0.0145625
Alpk1	0	0.965294	-0.648198	0.132859	6.14404e-05	0.0295079	0.000133839	0.00827026
Paf1	0	0.77231	0.0326953	0.13539	7.45526e-06	0.976167	2.30055e-05	0.570434
Ly96	0	0.754045	-0.460221	0.137937	0.00156137	0.16283	0.00425795	0.048175
A830080D01Rik	0	1.01799	-0.296724	0.147268	0.00212672	0.739718	0.00426699	0.420424
Gcc1	0	0.421876	-0.330548	0.147431	0.00535331	0.0721668	0.0415252	0.00877281
Ptpn1	0	1.5804	-0.104958	0.151058	0.000924553	0.995573	0.0013525	0.934579
Zfp281	0	1.29627	-0.366699	0.151344	2.16311e-06	0.185046	3.93503e-06	0.0386891
Tmem170b	0	0.744716	-0.033295	0.160831	0.00935588	0.998697	0.026301	0.793076
Plec	0	0.60813	-0.0364318	0.163334	0.00210927	0.992611	0.0102045	0.447031
Zfp719	0	0.869501	-0.72297	0.167723	1.55559e-05	0.00287181	5.19021e-05	0.000471544
Lrch1	0	0.785767	-0.497421	0.167865	1.60562e-05	0.00816962	6.45669e-05	0.000882957
Morc3	0	0.70273	-0.551658	0.17192	0.00810559	0.176164	0.027449	0.0486753
Pim2	0	0.77384	-0.539951	0.177136	0.00865892	0.271434	0.0260501	0.087418
Lrp10	0	0.888902	-0.274311	0.180314	0.00505492	0.752957	0.0135082	0.351547
Man2a1	0	0.444172	-0.267748	0.189019	2.8833e-06	0.000727195	0.000113331	9.153e-06
Vnn3	0	1.61961	-1.25922	0.189079	7.53833e-06	0.032848	1.27783e-05	0.0105544
Ctnnd1	0	0.533184	-0.106777	0.19888	0.00423272	0.84842	0.0381164	0.136987
Mvp	0	0.773833	-0.399217	0.205192	6.79623e-06	0.0111116	4.19612e-05	0.000499944
Trp53rk	0	0.68257	0.0906284	0.21265	0.0102788	0.964079	0.0488024	0.902515
C920009B18Rik	0	0.9023	-0.0796825	0.213158	1.73928e-05	0.898035	7.82251e-05	0.0966752
Ppp3cc	0	1.09084	-0.930499	0.215542	0.000461152	0.0673583	0.00130887	0.0165405
Nfyb	0	1.04099	0.017665	0.224022	2.13455e-07	0.995588	9.57346e-07	0.0813605
Ints8	0	0.640775	-0.0301778	0.237115	0.00349371	0.997207	0.0302943	0.313317
Ppfibp1	0	1.38065	-0.0917851	0.243756	5.53435e-06	0.956976	1.38836e-05	0.267354
Ctu1	0	0.948063	-0.112749	0.247819	0.000337335	0.928726	0.00155894	0.23128
Dst	0	2.73604	-1.27628	0.247828	8.8789e-06	0.607028	1.14461e-05	0.39708
Lrrfip2	0	0.92733	0.316356	0.25505	7.50912e-06	0.0383003	4.58962e-05	0.88773
Dcp1a	0	0.705132	-0.0684673	0.273809	9.19088e-06	0.808711	0.000180957	0.0050927
Layn	0	0.752039	-0.707769	0.274631	0.000395128	0.0141849	0.00439346	0.000999525
Bcorl1	0	0.615439	-0.466366	0.277135	0.00188763	0.0671669	0.0343709	0.0032723
Tirap	0	0.710406	-0.0786998	0.277494	1.91944e-05	0.795785	0.0003682	0.0076919
Strip1	0	0.617513	-0.0730292	0.284065	0.000142808	0.863473	0.00477775	0.0128701
Asun	0	0.956742	0.0322342	0.284306	0.00665675	0.999439	0.0280706	0.766334
Lrrc25	0	1.27917	-0.00893583	0.288384	0.00221956	0.999994	0.00629464	0.807323
Ikbkb	0	0.683303	-0.339757	0.291907	0.00357731	0.337393	0.0446278	0.0238387
Ube2e2	0	1.14461	-0.742426	0.298203	0.00288387	0.342831	0.010189	0.0863098
Rbms1	0	0.684261	0.308924	0.325085	0.000111066	0.0369281	0.00424672	0.99694
Stard5	0	1.26764	0.346971	0.332541	9.35376e-05	0.37484	0.000399857	0.9998
Rbm12	0	1.02745	0.178849	0.342186	1.01206e-06	0.243807	9.84486e-06	0.225853
Prkx	0	0.797247	0.2244	0.349944	3.19258e-07	0.0121472	1.24743e-05	0.105263
Ptges3	0	0.585969	0.253842	0.351069	1.33e-05	0.00932212	0.00360439	0.292906
D16Ertd472e	0	2.03072	-0.406581	0.359239	3.09984e-07	0.488722	7.12807e-07	0.0508089
Otud5	0	0.626607	-0.190062	0.367709	7.34348e-06	0.0834096	0.0017451	5.69772e-05
Sde2	0	0.636581	0.0912181	0.368424	9.53304e-05	0.730078	0.0124553	0.0283049
Camk2d	0	0.676586	-0.622471	0.371696	0.000116501	0.00432391	0.00992924	6.78964e-05
Stk40	0	2.12099	-0.726621	0.37763	0.000209775	0.785501	0.000405668	0.406159
Shoc2	0	0.830826	-0.10418	0.381458	0.000105377	0.860165	0.00304101	0.0130288
Cd244	0	2.0853	0.122793	0.382284	0.000190665	0.995889	0.000381678	0.948492
Rnf19a	0	0.866192	-0.286539	0.382813	3.56251e-05	0.19734	0.000950323	0.00151023
Rnf149	0	1.03895	-0.122417	0.382858	0.000406671	0.941602	0.00383839	0.109783
Agfg1	0	1.0346	-0.0651799	0.383509	1.05703e-05	0.956247	0.00013453	0.017446
Ube2n	0	0.593618	0.214139	0.388959	0.00014579	0.112026	0.0447822	0.142784
Fzd5	0	0.630477	-0.459932	0.392699	1.605e-05	0.00222733	0.00561587	9.71459e-06
Ctsc	0	1.40392	-0.500578	0.395173	0.000301854	0.562584	0.00129142	0.0892767
Hmgb2	0	1.43926	-0.648564	0.39938	0.000290956	0.42682	0.00119661	0.0645304
Trafd1	0	0.887319	-0.467378	0.401989	0.000282505	0.137517	0.00635653	0.00297971
Capza2	0	0.747758	0.031869	0.402762	6.91574e-05	0.989413	0.00538926	0.0147451
Il4ra	0	2.87385	-0.577372	0.403552	0.00337284	0.992231	0.00465762	0.946009
Tnfrsf9	0	4.28693	0.398016	0.416421	0.00865581	0.999821	0.00961033	1
Sult6b1	0	1.13002	-0.348319	0.417784	0.00734704	0.836639	0.0423961	0.218941
Eif4g2	0	1.06614	0.139091	0.422935	6.96972e-07	0.444221	1.22806e-05	0.0244661
Ednrb	0	2.44657	-1.31589	0.429537	1.67413e-07	0.104669	3.52198e-07	0.0122485
Ero1l	0	0.896667	0.239077	0.432152	2.7635e-05	0.204241	0.00112085	0.244881
Jak1	0	0.845657	0.141076	0.435735	0.000377284	0.783554	0.0149421	0.178483
Fndc3b	0	0.842855	-0.187729	0.437887	1.00868e-06	0.135447	8.77373e-05	4.79188e-05
Gstt1	0	1.81148	-1.9984	0.442866	0.0159474	0.641155	0.0350957	0.347373
Csnk1a1	0	1.04782	0.177882	0.443757	0.00132227	0.874931	0.0159253	0.584685
Spata13	0	2.49543	-1.13844	0.447357	7.90651e-09	0.0233855	1.20584e-08	0.00111348
Slc7a8	0	0.855264	0.0289	0.466395	9.99851e-06	0.989859	0.00100188	0.00298493
Irf9	0	0.736722	-1.05086	0.466623	0.000193043	0.00111378	0.0360705	2.14026e-05
Rfwd2	0	0.956413	-0.069875	0.468427	3.98296e-05	0.956274	0.00159569	0.00783042
Ccdc94	0	1.13083	-0.440984	0.468451	9.25673e-05	0.273761	0.00139722	0.00559911
Acta1	0	0.727584	0.00213477	0.470582	2.6427e-05	0.999995	0.0105052	0.00119162
Sppl2a	0	1.04252	-0.201009	0.475924	0.00033816	0.799264	0.00676603	0.0266674
Pogk	0	1.36974	-0.725469	0.483682	2.58263e-06	0.0293084	2.29305e-05	0.000423516
Tspan3	0	0.737676	0.0461768	0.495307	0.000150574	0.975901	0.0488992	0.00665288
Taf7	0	0.885451	-0.259815	0.498252	0.000303531	0.496545	0.0197332	0.00388807
Tcerg1	0	0.973503	0.318699	0.498522	5.25492e-08	0.00177178	5.59925e-06	0.0190823
Gtpbp4	0	0.886488	0.495783	0.500165	3.83992e-05	0.00555029	0.00391389	0.999949
Il13ra1	0	1.62225	-1.66559	0.505629	1.28588e-06	0.00370294	7.1533e-06	0.000146547
Irak3	0	2.38566	-1.32207	0.516854	2.38717e-08	0.0276457	4.8208e-08	0.00113142
Prdm1	0	1.03061	-0.545188	0.518589	1.05257e-06	0.00542489	6.03461e-05	1.33264e-05
Atp11a	0	1.35053	0.0950068	0.52008	0.001103	0.992187	0.00859793	0.492011
Shb	0	1.08979	0.310872	0.522147	0.000122442	0.328736	0.00338448	0.487211
C030046E11Rik	0	0.853877	0.680625	0.522693	0.000437555	0.00304286	0.0442177	0.493088
Tram2	0	1.97659	0.0870289	0.522737	2.90759e-06	0.989931	9.80553e-06	0.33765
Taf15	0	0.853152	-0.075735	0.528836	2.27516e-08	0.413308	1.28116e-05	1.25334e-06
Tnfrsf14	0	0.948309	-0.7356	0.530124	0.00029076	0.0458787	0.0174026	0.000572301
Ubr4	0	0.718303	-0.380062	0.5307	6.2535e-08	0.000205845	0.000563206	4.30716e-08
Sdad1	0	1.31855	0.352162	0.536566	2.24776e-06	0.100405	3.35656e-05	0.380828
Map3k5	0	1.37315	-1.1926	0.536937	0.00178858	0.245489	0.013368	0.0248772
4933426M11Rik	0	1.64863	-1.07015	0.548579	4.49145e-05	0.152068	0.000263886	0.00820272
Abr	0	0.726195	-0.25939	0.564418	3.44574e-06	0.0339266	0.0246644	3.9126e-06
Map4k4	0	1.33926	-0.523623	0.571601	1.38707e-05	0.180024	0.000230666	0.00154927
Fbxw17	0	0.74821	-0.53475	0.578131	6.34315e-06	0.00178682	0.0326797	1.80091e-06
Slc39a13	0	1.24164	-0.045799	0.586266	8.01378e-05	0.99655	0.00192338	0.0309211
Odc1	0	1.43061	0.597309	0.591537	0.00693783	0.525657	0.0450827	0.999998
Rnf115	0	0.919168	-0.224832	0.593069	0.000143885	0.555919	0.0287361	0.00124706
Fbxw11	0	1.21018	-0.0779037	0.602264	0.000151673	0.986332	0.00440599	0.0281203
Ltb	0	1.29963	-1.33267	0.613525	0.00128807	0.130524	0.0191723	0.00639975
Lyrm1	0	1.11091	0.487714	0.617161	0.0012187	0.22055	0.0420312	0.894499
Ccdc71l	0	1.3337	-0.6017	0.619351	0.00214166	0.605565	0.0264392	0.0460031
Fgr	0	2.32928	-1.52099	0.620305	0.00254918	0.810109	0.00616175	0.418076
Anxa7	0	0.864918	0.0667974	0.624846	6.784e-06	0.882553	0.0112061	0.000284928
Lims1	0	1.1828	-0.155169	0.63444	5.7304e-05	0.868512	0.00295267	0.00522979
Gcnt2	0	2.1687	-0.76631	0.64585	0.00928209	0.95092	0.0241225	0.620292
Rin2	0	1.11797	0.367423	0.647636	5.88458e-06	0.0506235	0.00073184	0.0624204
Stat3	0	1.51132	-0.257611	0.653877	0.000665549	0.930573	0.00711462	0.103842
Tdrd7	0	1.09844	-0.15843	0.656257	3.57673e-08	0.208846	1.11703e-05	2.76785e-06
Fnbp4	0	1.02469	-0.354467	0.664893	0.000135335	0.347953	0.0260701	0.00079747
Chic2	0	1.2172	0.532064	0.66625	9.38055e-05	0.0671357	0.00489578	0.782124
Acsl5	0	1.19441	0.319909	0.668089	1.29418e-07	0.0178822	1.7862e-05	0.00281176
Abi1	0	1.35374	-0.280803	0.668194	1.34349e-07	0.172399	6.65594e-06	3.82371e-05
Denr	0	1.11065	0.373133	0.671305	9.9549e-06	0.0611192	0.00166534	0.0591931
Wtap	0	0.889482	0.0460836	0.67311	2.22891e-05	0.975008	0.0455795	0.000457116
Map2k4	0	1.38609	0.339829	0.674349	0.00214097	0.790018	0.0300903	0.667652
Rab20	0	1.89108	-1.07919	0.675388	1.31511e-08	0.00225365	5.64862e-08	1.02951e-05
Leng1	0	0.961188	0.0279883	0.678581	7.28767e-05	0.997345	0.0396892	0.00215519
Rbm43	0	0.992857	-0.382507	0.6895	5.40506e-07	0.0142733	0.000716439	1.91847e-06
Zdhhc18	0	1.10623	-0.413881	0.691802	6.79369e-06	0.0966543	0.00163202	5.85452e-05
Acot10	0	1.10247	0.261227	0.696058	2.77439e-07	0.0458081	0.000112821	0.000548926
Cd47	0	0.959647	0.0549041	0.703517	5.52939e-06	0.948425	0.0104789	0.00018259
Acot9	0	1.16856	0.233652	0.705609	3.20698e-07	0.114295	7.42652e-05	0.000646063
Ifitm1	0	1.60461	-3.06759	0.711263	0.00417513	0.204484	0.0331139	0.0223931
Pspc1	0	1.07443	0.0813382	0.714621	3.82468e-05	0.95015	0.0123943	0.00324078
Ugcg	0	1.53531	0.0728651	0.715302	1.65487e-05	0.989242	0.000337091	0.033347
Dirc2	0	1.16417	-0.297534	0.735294	0.000139668	0.607786	0.0188253	0.00187145
Ftsjd2	0	1.29114	-0.317901	0.744278	1.41618e-08	0.0195402	1.72363e-06	6.46104e-07
Vash1	0	2.37607	0.0978819	0.744578	0.000666862	0.99944	0.00214173	0.767932
Oas2	0	1.79681	-3.34903	0.746377	1.74633e-05	0.0152503	0.000183944	0.000456724
Arhgef37	0	2.0845	-1.09603	0.754559	0.000199828	0.579521	0.0010409	0.0653644
B230216N24Rik	0	2.35269	0.125021	0.760873	0.000154105	0.997641	0.000567831	0.631912
Ppp2r2a	0	1.0096	0.0522248	0.781091	1.49401e-05	0.974461	0.0426975	0.000273767
Slpi	0	2.13681	-0.817474	0.789038	0.000142608	0.716796	0.000772777	0.080311
Cd14	0	3.04984	-3.28885	0.791407	4.65923e-08	0.0832726	1.15958e-07	0.00384034
Ptpn12	0	1.32929	-0.622052	0.794437	1.696e-06	0.0322619	0.000238041	2.0968e-05
Cpd	0	1.98562	-1.10188	0.796392	8.08902e-09	0.00197228	3.63956e-08	3.86553e-06
Zc2hc1a	0	1.19391	-0.236007	0.801601	5.50303e-05	0.687922	0.0156743	0.000738683
Rap1b	0	1.23366	-0.185604	0.805597	2.41904e-08	0.182956	1.50001e-05	9.35838e-07
Rnf14	0	1.24756	-0.120819	0.818604	3.86195e-09	0.234953	1.19445e-06	6.92831e-08
Kpna4	0	1.11495	0.0320409	0.820369	8.69342e-06	0.995014	0.0127862	0.000240267
Adrbk2	0	1.27069	-1.11042	0.821388	9.97811e-06	0.00794357	0.00257886	1.82518e-05
Znrf1	0	1.82273	-1.20002	0.868749	0.000948182	0.519987	0.0109709	0.0326523
Ralgapa2	0	1.40726	-0.376592	0.883965	6.89452e-06	0.358916	0.00121903	0.000166953
Wdr43	0	1.32785	0.418798	0.886768	6.79909e-07	0.0219011	0.000331455	0.00186688
Tet2	0	1.41331	0.253722	0.897199	1.65764e-05	0.588596	0.0028377	0.00836347
Ikbke	0	2.0316	-1.2259	0.898237	3.56005e-06	0.124823	4.19194e-05	0.000941344
Slc31a1	0	1.0931	-0.34577	0.917427	1.60185e-06	0.0791844	0.0435112	1.98905e-06
Ampd3	0	1.73061	-2.0615	0.926917	1.2863e-06	0.0038096	5.27391e-05	1.61102e-05
Slc44a1	0	1.71925	-0.531421	0.927573	3.1677e-05	0.541174	0.00111066	0.00274246
Apobec3	0	1.86036	-1.22943	0.929107	5.41009e-08	0.00504585	2.02214e-06	6.57601e-06
Mgat4a	0	1.37834	-0.452353	0.929733	1.75848e-06	0.126616	0.000798021	1.82257e-05
Marcks	0	1.30012	0.126254	0.941554	1.49402e-05	0.889526	0.0124298	0.000891775
Bambi-ps1	0	1.89371	-0.285801	0.943625	5.69372e-05	0.91952	0.0010712	0.0199395
Rnf145	0	1.30242	-0.24673	0.949079	7.96483e-06	0.572716	0.0083884	7.41247e-05
Dnaja2	0	1.44183	0.0769812	0.951677	8.06073e-08	0.89851	4.47293e-05	1.87329e-05
Sgms1	0	1.59679	0.371555	0.955358	4.78511e-07	0.121118	5.71193e-05	0.00213509
Klf6	0	1.35601	-0.378229	0.957071	1.16253e-07	0.060742	0.000166175	1.39497e-06
Tpst1	0	1.66376	0.463295	0.959018	0.000156263	0.507606	0.00687871	0.213804
Nup98	0	1.36236	-0.142057	0.960243	2.22813e-07	0.669709	0.000265746	6.24762e-06
Mrpl52	0	1.50145	-0.0973216	0.980065	2.20081e-05	0.979217	0.00423512	0.00126211
Pik3r6	0	1.63982	-0.0687851	1.00097	3.45307e-09	0.853133	2.44496e-07	4.26803e-07
Triobp	0	1.28679	-0.15651	1.01094	1.23363e-05	0.837067	0.0355814	8.11155e-05
Map3k6	0	1.68069	0.73706	1.0172	0.000257211	0.168566	0.0138062	0.614768
Ift57	0	2.0197	-0.480617	1.01772	2.35763e-07	0.347537	6.32536e-06	0.000165198
Cxcl16	0	1.25571	-1.76524	1.0191	2.33348e-06	0.000346822	0.0221059	3.87085e-07
Parp10	0	1.5425	-0.288444	1.04073	5.63203e-07	0.406306	0.000243357	1.61414e-05
Tpm4	0	1.84307	0.0157645	1.07188	1.08938e-08	0.999199	6.20917e-07	6.79506e-06
Rap2c	0	1.91968	-0.140444	1.08328	2.44935e-06	0.960906	0.00011426	0.00105247
Azi2	0	1.43632	-0.16018	1.08551	7.04404e-07	0.730047	0.00180521	8.9265e-06
Tab2	0	1.72654	-0.603349	1.09121	8.20919e-05	0.565402	0.00738768	0.00186862
Slc2a1	0	1.72616	0.772863	1.09429	2.89699e-05	0.0500991	0.00322607	0.29026
Dse	0	1.35401	0.0911674	1.10116	8.23099e-08	0.804244	0.00206801	1.9222e-06
Lphn2	0	2.2608	-0.639488	1.10468	0.000448381	0.90403	0.00477575	0.083402
Rcsd1	0	1.45075	-0.28892	1.10612	1.53963e-05	0.650557	0.0217911	0.000107232
Atp2b4	0	2.82098	-1.20132	1.10627	7.38906e-05	0.826833	0.000335658	0.116569
Baz1a	0	1.34267	0.184275	1.11034	4.73297e-08	0.250833	0.00215711	1.59214e-06
Optn	0	1.59008	-0.229535	1.11058	3.00444e-08	0.34134	2.96422e-05	1.15459e-06
Igsf6	0	1.82655	-0.114819	1.11527	2.03037e-06	0.96866	0.000194143	0.000407472
Klf3	0	1.54936	-0.232775	1.11893	2.12121e-06	0.676956	0.00185869	3.64728e-05
Pion	0	2.17968	-1.20745	1.13707	5.12482e-05	0.454254	0.00097086	0.00569226
Sbno2	0	2.22793	-0.272097	1.15171	0.00227174	0.993251	0.0235464	0.22601
Slc16a10	0	1.5909	-0.981369	1.16459	7.47933e-05	0.189689	0.0323888	0.000218229
Pilra	0	2.99235	-2.42598	1.16476	5.27944e-08	0.108517	3.11142e-07	0.000693308
D730005E14Rik	0	2.12191	-1.67809	1.16966	0.00025465	0.436268	0.00552787	0.00896393
C1ra	0	1.96986	-0.0954342	1.17391	0.000427634	0.998483	0.0147095	0.0465579
Trim30b	0	2.49218	-1.05839	1.17604	3.71907e-06	0.460233	4.05586e-05	0.00335309
Pfkfb3	0	3.90413	-0.606418	1.18341	0.01754	0.999641	0.0286711	0.966204
Arl5c	0	2.20581	-1.83106	1.18729	6.41681e-05	0.31403	0.00136875	0.00374597
Rtn2	0	2.52028	-0.897666	1.18923	0.000152629	0.846736	0.00135128	0.0610742
Stx6	0	1.62595	0.69775	1.22624	6.77028e-05	0.0918102	0.0418875	0.050313
Magohb	0	1.87998	0.0675757	1.22791	2.62114e-05	0.997402	0.00331811	0.0040845
Gas7	0	1.86121	-0.117004	1.22943	2.15924e-08	0.865671	6.41925e-06	3.03763e-06
Etv3	0	1.74031	0.495259	1.23096	6.68089e-05	0.415665	0.0177041	0.0239823
Htra1	0	3.15268	-0.461978	1.23422	0.000465218	0.994311	0.00165155	0.499076
Syk	0	1.43137	-0.392443	1.23648	1.21586e-07	0.0772084	0.0137831	2.17246e-07
Gm5424	0	2.94671	0.0916759	1.24048	0.000238809	0.999826	0.00114155	0.475019
Cybb	0	1.78418	-1.19686	1.24107	4.98171e-08	0.00334495	3.67625e-05	4.19545e-07
C1rb	0	2.1502	0.226585	1.24156	0.000419353	0.983367	0.0105133	0.133701
Rgl1	0	2.09059	1.45761	1.24824	8.29273e-05	0.00558402	0.00351703	0.737999
Ifitm7	0	5.03926	-0.504953	1.25255	8.51057e-05	0.999773	0.000117496	0.962681
Cpeb4	0	1.52328	-0.029641	1.25286	3.85252e-07	0.997049	0.00615641	3.87542e-06
Arhgef3	0	2.16304	-0.911298	1.25456	3.7571e-07	0.142913	1.97522e-05	4.86655e-05
Fam49a	0	2.11083	-0.392278	1.25753	4.19585e-09	0.128326	1.27398e-07	5.85551e-07
Zfp811	0	3.59898	0.201131	1.26169	3.79103e-09	0.960908	8.67231e-09	0.0161266
Parp8	0	1.75443	-1.51666	1.26322	5.8754e-06	0.0315429	0.00327866	1.77083e-05
Sh3bgrl2	0	3.02657	-1.1806	1.26471	0.00101092	0.95789	0.00412565	0.365661
Mmp9	0	2.08172	-1.98532	1.27321	0.000138785	0.282396	0.00643583	0.00217417
Myo10	0	2.0786	-0.687768	1.28557	0.000907103	0.871083	0.0299904	0.0275498
Rbpms	0	2.08397	-0.696641	1.28589	8.44879e-05	0.717913	0.00453487	0.00423937
Sh3bp4	0	2.41578	-0.899088	1.28624	1.12181e-07	0.196004	3.32252e-06	7.74392e-05
Ppp2r5a	0	1.46471	-0.193582	1.29619	1.55024e-08	0.268171	0.00579011	2.67245e-08
AI504432	0	2.20487	0.595502	1.29705	0.000623628	0.773166	0.0153935	0.346444
Myd88	0	1.83797	-0.484077	1.31285	8.0685e-06	0.550224	0.00348483	0.000131069
Gspt1	0	1.70248	0.431244	1.32178	1.17315e-07	0.0502074	0.000549773	2.61124e-05
Pgs1	0	2.16554	0.183944	1.32299	9.88726e-05	0.984942	0.00448311	0.0349137
Kcna3	0	2.20718	0.271009	1.3253	0.00202346	0.987169	0.0418293	0.248007
Reps1	0	2.02076	-0.428506	1.32926	0.000421389	0.927546	0.0271675	0.0133015
N4bp1	0	2.20395	0.279328	1.33698	5.16254e-14	0.00106856	4.18832e-12	2.14578e-09
Plagl2	0	2.15851	-0.911008	1.34751	0.000386557	0.761482	0.0157554	0.0121517
Myadm	0	2.19603	-0.0659804	1.35506	0.000464123	0.999728	0.0163419	0.0517007
Gm5434	0	1.70202	-0.136326	1.35972	6.76877e-07	0.901219	0.00365415	7.30367e-06
Ube2f	0	1.71078	-0.127827	1.36616	9.89574e-08	0.858552	0.000895688	1.50214e-06
Mier3	0	1.77438	-0.360294	1.36839	3.50639e-05	0.79144	0.0319517	0.000298088
Slc31a2	0	1.90836	-0.139454	1.36848	1.30123e-07	0.899957	0.000108863	7.64795e-06
Zfp131	0	2.18755	-0.196492	1.38236	0.000126646	0.989343	0.00691056	0.0134188
Zfp263	0	2.28395	-0.68979	1.38827	1.07637e-05	0.661445	0.000554421	0.00124808
Daam1	0	1.89754	-0.47532	1.40352	1.19032e-07	0.223039	0.000169664	2.28156e-06
Lrrc4	0	2.74896	-0.548397	1.40372	2.16259e-08	0.512364	3.24889e-07	9.14121e-05
Ifitm3	0	2.31408	-2.18766	1.41133	0.000277474	0.478986	0.00919775	0.00673462
Nox1	0	5.00319	-0.438404	1.4135	1.57331e-05	0.999662	2.37843e-05	0.893845
Kdr	0	2.55466	-1.01566	1.43411	0.00372331	0.947504	0.0394597	0.166463
Cx3cl1	0	3.08127	-0.317463	1.43619	0.000469329	0.997456	0.00263987	0.335989
Ets2	0	2.63342	-0.357689	1.44698	5.20202e-08	0.775631	1.6958e-06	0.00013078
Il1f9	0	3.5828	-1.52026	1.46487	0.00635167	0.991625	0.0170426	0.731458
Spred1	0	1.97783	0.181409	1.48638	1.3931e-07	0.792022	0.000227331	1.35844e-05
Ptprj	0	1.89439	-0.128969	1.49478	3.36595e-07	0.935001	0.00128648	5.7128e-06
Dtx2	0	2.87366	0.0324994	1.50368	0.000521269	0.999994	0.00485794	0.263735
Trim56	0	1.95306	-0.256152	1.51888	3.55824e-08	0.557447	0.000144197	7.2626e-07
Hck	0	2.5927	-1.21286	1.53563	8.49916e-06	0.540015	0.000278485	0.0014243
Akna	0	1.78786	-0.945434	1.53898	3.44613e-08	0.0066231	0.00300518	4.17617e-08
Ezr	0	3.61059	1.00767	1.54151	2.69699e-05	0.780731	0.000106972	0.83194
Rnf24	0	2.21896	-0.696412	1.54409	1.2847e-06	0.406835	0.000321422	4.26973e-05
Dyrk2	0	1.86126	-0.436331	1.59399	1.00009e-08	0.0644412	0.000458993	2.01143e-08
Oas3	0	1.93022	-1.84553	1.59506	6.42768e-07	0.00981477	0.00578708	7.88289e-07
Tlr2	0	2.93284	-2.59162	1.59779	3.01831e-08	0.0591136	6.7578e-07	2.60538e-05
Itgal	0	2.67118	-2.78978	1.6062	3.19093e-07	0.070407	1.3849e-05	3.85741e-05
Gda	0	3.00586	0.92857	1.60641	8.34458e-05	0.665588	0.000937933	0.497304
Gm14005	0	2.53483	0.27504	1.61386	2.26192e-05	0.963165	0.00124068	0.0134622
Dgkh	0	3.07157	-0.526101	1.61713	1.99048e-07	0.849508	2.98302e-06	0.00108922
Abracl	0	2.09432	0.278446	1.62351	6.97389e-08	0.517866	0.000205661	7.2632e-06
Relb	0	2.00954	-1.63762	1.63192	7.42136e-06	0.0879803	0.0209828	1.41706e-05
Zc3hav1	0	1.82779	-0.1894	1.63276	1.26889e-07	0.758866	0.0281588	4.42543e-07
Snx10	0	2.03133	0.416469	1.69483	4.90485e-09	0.0236994	5.76763e-05	9.19822e-08
Ncrna00085	0	2.97149	-1.78408	1.6975	7.55542e-05	0.780132	0.00122575	0.0177467
Pik3r5	0	2.44611	-0.140191	1.72392	2.13596e-05	0.995594	0.00347075	0.00171998
Calcrl	0	3.41811	-1.10759	1.74488	5.40009e-08	0.615119	6.47665e-07	0.000666684
St7	0	3.26593	0.132867	1.75624	1.15407e-08	0.986484	8.46092e-08	0.000231187
Gyk	0	2.25796	1.01266	1.77066	9.88997e-06	0.047692	0.0103551	0.00940451
Stard7	0	2.86971	0.246417	1.77407	0.000942135	0.997401	0.0178627	0.18505
Vasp	0	2.55603	-0.870986	1.79783	2.69489e-06	0.572761	0.000494849	0.000121714
Znfx1	0	1.99283	-0.458545	1.79891	1.6384e-09	0.0270867	0.000696756	3.12417e-09
Jdp2	0	4.13633	0.0584538	1.81258	0.000239848	0.999997	0.000751482	0.664379
Il1rn	0	4.53216	-1.33125	1.82732	0.00472517	0.999032	0.00971995	0.890694
Slc4a7	0	2.17567	-0.304537	1.83621	1.54274e-08	0.475478	0.000314606	7.09473e-08
Hivep2	0	3.47684	-0.406239	1.84817	9.3472e-05	0.996174	0.000758056	0.134677
Birc3	0	2.4452	-0.960892	1.90187	6.26894e-08	0.148284	0.000126068	1.07155e-06
Mfsd6l	0	2.54389	0.504364	1.9137	4.88278e-05	0.833453	0.0136021	0.00648902
5730508B09Rik	0	2.25214	0.289999	1.91474	6.29857e-09	0.277672	0.000105542	5.75483e-08
Nxpe3	0	2.87389	-0.497234	1.91745	2.53051e-06	0.907807	0.000186169	0.00052099
Gm6377	0	4.41168	-2.13128	1.95531	4.64384e-05	0.981158	0.000142104	0.356238
Ms4a4c	0	2.5692	-3.00054	1.96277	1.53869e-05	0.260076	0.00685507	0.000112387
Filip1l	0	2.6457	-1.30414	1.96568	1.43778e-07	0.178952	8.18115e-05	4.17302e-06
F2r	0	2.86295	0.611562	1.98551	2.48477e-05	0.807653	0.00221781	0.0140909
Tnip3	0	3.3009	0.292215	2.03844	7.9023e-05	0.995313	0.00160808	0.0699335
Irak2	0	2.67247	-0.600622	2.04666	6.94526e-08	0.538113	7.55107e-05	2.86534e-06
Trim21	0	2.27735	-0.65169	2.07203	1.09421e-08	0.0846026	0.00458644	1.57295e-08
Fam102b	0	2.64194	-0.506912	2.08255	6.31569e-06	0.885822	0.00531704	0.000119423
Irf7	0	2.65525	-2.78894	2.09826	2.48503e-07	0.0592375	0.000395094	1.95319e-06
Casp4	0	3.01987	-0.742539	2.13956	2.37423e-06	0.842617	0.00029752	0.000244658
Oas1b	0	2.62181	-1.30598	2.14606	1.3667e-08	0.0432292	5.35959e-05	6.00603e-08
Lrrc63	0	3.32255	0.196259	2.15115	1.35397e-06	0.993863	5.12334e-05	0.001981
Gpd2	0	3.28303	-0.307633	2.22274	1.55302e-08	0.925268	1.04274e-06	8.31374e-06
Dram1	0	2.77253	0.102612	2.22707	6.53998e-09	0.974112	9.18188e-06	1.36033e-07
Ddx58	0	2.43436	-1.18516	2.22864	2.59734e-08	0.05018	0.0145174	3.24113e-08
Ikzf1	0	2.84906	-0.44509	2.23505	8.67749e-07	0.891511	0.000728285	2.59057e-05
Arg2	0	3.12063	0.177029	2.28506	3.54951e-05	0.998034	0.00440251	0.00501167
Rtp4	0	2.77156	-2.49441	2.32348	4.02928e-08	0.0426213	0.000366265	2.08477e-07
Trim13	0	3.29847	-0.0577768	2.3892	2.18295e-06	0.999891	0.000277248	0.000460845
Pstpip2	0	2.79522	-1.58964	2.39632	9.17827e-07	0.321381	0.00729489	3.85894e-06
Dusp16	0	3.57794	-0.323129	2.43346	0.000393647	0.999079	0.0105187	0.0611225
Fzd1	0	3.71432	0.170084	2.476	1.65194e-09	0.97504	2.79974e-08	2.31712e-06
Efna2	0	3.49068	-0.167699	2.4932	0.000213482	0.99976	0.0105347	0.0259935
Fas	0	3.0736	-1.41318	2.52025	3.32704e-05	0.824104	0.0250141	0.000350225
Cxcl11	0	5.71211	-0.263723	2.55454	3.46796e-06	0.999965	7.35292e-06	0.557237
Dtx3l	0	2.87924	-0.431484	2.5565	1.47267e-08	0.67421	0.000822515	5.0956e-08
Zhx2	0	3.33418	-0.68578	2.58263	1.11649e-08	0.619851	4.26672e-06	5.06295e-07
Tpbg	0	4.29403	0.0657529	2.60723	7.86415e-06	0.999988	8.53742e-05	0.039985
Phf11a	0	3.0844	-0.463248	2.64869	3.58481e-06	0.955571	0.0152323	3.41339e-05
Msantd3	0	3.15365	0.738083	2.68417	1.63252e-07	0.387696	0.00110591	9.83382e-06
Cers6	0	2.91788	0.127213	2.70017	3.67626e-08	0.986136	0.0205876	1.92902e-07
Icosl	0	3.7315	-2.91175	2.72305	3.62338e-06	0.769596	0.000325669	0.000407419
Gch1	0	2.89602	0.192856	2.72913	1.3915e-08	0.918559	0.0288016	3.22371e-08
Slfn2	0	2.95694	-0.365235	2.76244	1.28932e-08	0.776053	0.0128706	2.29602e-08
Lcp2	0	3.24449	-0.327251	2.77514	1.47855e-06	0.98149	0.00592595	1.90445e-05
Slfn4	0	3.12627	-0.337742	2.8245	2.56793e-10	0.597309	3.59705e-05	2.12148e-09
Nrg1	0	3.2733	-0.229592	2.84184	1.33006e-06	0.992897	0.00845522	1.46768e-05
Tnip1	0	3.71791	-0.600952	2.84552	7.21098e-05	0.993476	0.00834771	0.00491699
Fnbp1l	0	3.81249	-1.06499	2.87184	2.08963e-08	0.727902	4.11414e-06	3.63175e-06
Pnp2	0	3.24388	0.313582	2.87853	5.36733e-08	0.913167	0.00212314	9.60835e-07
Cp	0	4.67981	-2.24566	2.89609	3.42928e-07	0.932173	3.90084e-06	0.00282741
Plek	0	3.39539	0.867928	2.89632	7.65243e-06	0.711394	0.0161725	0.000367662
Sap30	0	3.25584	-0.406329	2.92383	1.58634e-08	0.854469	0.000980132	6.39384e-08
Mefv	0	3.64277	-1.39511	2.93546	3.9645e-06	0.881453	0.00198478	0.000120501
Isg20	0	3.4534	-0.827932	2.94978	7.18029e-08	0.775379	0.000470921	1.28795e-06
Rhou	0	4.75838	0.196917	2.98737	0.00928926	0.999994	0.0459596	0.667947
Setdb2	0	3.37286	0.230747	3.03122	3.32705e-08	0.968226	0.00217772	4.07822e-07
Slfn5	0	3.25189	-1.13701	3.05434	2.40142e-08	0.414533	0.0268516	4.02382e-08
Irgm2	0	3.46666	-1.43878	3.08075	3.64585e-08	0.48216	0.00123538	2.3883e-07
Cebpd	0	4.1997	-0.571354	3.09168	0.000282125	0.998853	0.0108444	0.0354933
Batf2	0	3.5803	-0.286869	3.13655	1.98987e-06	0.994437	0.0112391	2.1971e-05
Ptges	0	6.4434	-0.287144	3.21796	0.0133203	1	0.0228765	0.975023
Cflar	0	3.39342	-0.54659	3.26373	1.89837e-12	0.22903	0.00139071	7.0749e-12
Stx11	0	4.40898	-1.0332	3.26406	4.96837e-08	0.936151	5.08953e-06	3.18959e-05
Slc39a14	0	4.64446	0.193484	3.35209	0.000101577	0.999943	0.00279729	0.0422727
Peli1	0	3.83921	-0.579564	3.355	2.38085e-07	0.962133	0.00165823	3.54614e-06
Slfn8	0	3.77387	-1.6226	3.47925	1.89257e-08	0.520252	0.00312626	5.01609e-08
Nlrp3	0	4.49435	-2.65835	3.51161	5.36373e-09	0.571377	5.16713e-07	4.73633e-07
Cfb	0	4.50054	-0.333887	3.51803	1.5084e-05	0.999501	0.00166416	0.00226113
Igtp	0	3.97421	-0.764353	3.54059	1.35065e-06	0.970317	0.0106936	1.18991e-05
Fpr3	0	4.63771	-0.37019	3.68213	4.18372e-06	0.999191	0.00062487	0.000623196
Cd38	0	4.82673	-0.481487	3.76261	0.000608484	0.999861	0.0252306	0.0496485
Tma16	0	4.88074	-0.0279915	3.86733	5.02798e-08	0.999999	1.06037e-05	2.0577e-05
Sod2	0	4.44832	0.18227	3.9181	5.23823e-06	0.999764	0.0124625	0.00010257
Fpr1	0	5.55882	-2.30543	3.93741	1.53666e-07	0.984515	3.3796e-06	0.000776748
Gja1	0	6.09942	-0.806785	4.01448	0.000924496	0.999974	0.0047304	0.489425
Niacr1	0	5.84652	-0.715521	4.07737	0.000162172	0.999928	0.00157268	0.160283
Lpar1	0	4.81391	-0.884321	4.18187	1.58696e-05	0.997327	0.0135326	0.000371921
Marcksl1	0	5.28553	-3.35197	4.54581	4.5991e-06	0.98825	0.0026084	0.000176312
Saa1	0	7.44215	-0.501631	4.91628	0.000805952	0.999999	0.0027133	0.689523
Dusp2	0	6.2098	0.730318	4.91854	0.000850566	0.999921	0.0190975	0.126151
Fpr2	0	6.2445	-2.34468	5.0476	2.47502e-06	0.998556	0.000160453	0.000997436
Ifi205	0	5.85404	-0.364319	5.29718	2.96711e-05	0.999973	0.0386012	0.000490411
Saa3	0	7.91121	-0.426764	5.37695	0.00203251	1	0.00641408	0.769504
Serpinb2	0	8.09208	-0.0397733	5.57667	0.00404206	1	0.0122278	0.815754
Clec4e	0	6.98511	-2.01979	6.23739	5.72969e-10	0.992893	4.05005e-07	1.95706e-08
Gpr84	0	7.13316	-0.818839	6.27775	2.55831e-06	0.999965	0.000868497	0.000210094
Mx2	0	6.76483	-1.1896	6.31304	7.51008e-09	0.998181	0.000107469	3.90143e-08
Cxcl10	0	9.39957	-0.840575	8.21757	6.79238e-09	0.999996	3.59699e-07	2.517e-06

## Sheet: IL-4_LPS non_sign and LPS_up
Gene	Fold differences (log2FC)				p-value
	CTRL	LPS vs. CTRL	IL-4 vs. CTRL	IL-4_LPS vs. CTRL	LPS vs. CTRL	IL-4 vs. CTRL	IL4_LPS vs. LPS	IL4_LPS vs. IL-4
Mir22hg	0	0.604874	0.163571	0.0823437	0.0493246	0.87822	0.0822392	0.980303
Lrch3	0	0.199343	-0.60954	0.154141	0.0315143	0.000166367	0.8323	2.07336e-05
Fam46a	0	0.615057	0.237087	0.18114	0.017568	0.570831	0.0700208	0.986216
Cav2	0	0.449056	-0.490079	0.183022	0.0189679	0.0595103	0.142602	0.00837334
Gm9833	0	0.536667	-0.453463	0.19848	0.0454456	0.278922	0.202802	0.0639531
Naaa	0	0.552139	0.940717	0.224608	0.0231039	0.000345498	0.154325	0.00137177
Nfe2l2	0	0.709936	-0.262188	0.24468	0.0174881	0.734475	0.0868413	0.205959
Usp3	0	0.211187	-0.473195	0.259899	0.0193869	0.000570232	0.764271	1.17171e-05
Lgals3bp	0	0.345973	-0.301673	0.27129	0.00449403	0.0330832	0.650038	0.000372318
Pls3	0	0.741403	-0.209828	0.277302	0.0188709	0.858295	0.105279	0.25737
Ppp1r11	0	0.530778	-0.207442	0.290289	0.0290194	0.709471	0.343094	0.0785549
Dmtf1	0	0.602545	-0.13542	0.292611	0.0125841	0.88335	0.157758	0.124627
Uap1	0	0.431028	-0.329562	0.295162	0.0320532	0.242691	0.629569	0.0103525
Scarf1	0	0.693838	-0.608025	0.306501	0.0289659	0.263675	0.198398	0.0390587
Sumo1	0	0.579946	-0.0992876	0.310554	0.00225733	0.872696	0.0782066	0.0341106
Zeb2	0	0.717071	0.0271668	0.313053	0.0289559	0.999535	0.191835	0.617545
Atp2c1	0	0.724466	-0.187466	0.316637	0.0237986	0.895044	0.169836	0.230514
Slc11a2	0	0.719587	-0.444806	0.330069	0.00794142	0.310246	0.0945311	0.0254199
Dgka	0	1.2197	-0.92412	0.3306	0.0245809	0.575845	0.0671397	0.250373
Gm13363	0	0.703	0.346907	0.337195	0.0242917	0.424536	0.21368	0.999949
Hdac1	0	0.480798	-0.211445	0.342933	0.0359007	0.651863	0.696231	0.0321433
Plcb3	0	0.292965	-0.294473	0.345704	0.023381	0.059866	0.870203	0.000293946
Pik3cd	0	0.59525	-0.33373	0.351122	0.00551272	0.276604	0.193042	0.00775981
Tmem50b	0	0.501009	-0.124879	0.3617	0.00531737	0.766631	0.463205	0.0107796
2610034B18Rik	0	0.650767	-0.367697	0.368015	0.0449101	0.590995	0.426391	0.0698289
G3bp1	0	0.616752	0.354952	0.372041	0.00200594	0.0677895	0.12338	0.998322
Pprc1	0	0.696556	0.298746	0.381039	0.00619561	0.35415	0.145452	0.942815
Sf1	0	0.646857	0.0313107	0.383258	0.0355363	0.999074	0.433492	0.374149
Sh3kbp1	0	0.243084	0.637122	0.386767	0.0366848	3.04654e-05	0.174227	0.00740034
Fbxl3	0	0.641034	-0.218524	0.392903	0.000660756	0.385057	0.0691473	0.00263882
Twsg1	0	0.429995	-0.350045	0.399484	0.000902054	0.0166638	0.951038	4.19141e-05
Whsc1l1	0	0.481865	-0.125703	0.40073	0.00437346	0.720483	0.768726	0.00392321
Stard3	0	0.533071	-0.196827	0.402505	0.0253139	0.725174	0.735611	0.0246554
Dus2l	0	0.696829	0.368053	0.411305	0.028473	0.388637	0.387472	0.995474
Tbk1	0	0.580274	-0.183065	0.415841	0.00227249	0.561119	0.330626	0.0039625
Lats1	0	0.588619	-0.0485421	0.425469	0.000981981	0.973808	0.253452	0.00628355
Tmem123	0	0.686979	0.522427	0.427907	0.0249378	0.109147	0.426837	0.943147
Hrh2	0	0.739747	-0.0813751	0.434518	0.0144216	0.985936	0.280639	0.136016
Lrrc58	0	0.678379	-0.0449956	0.436781	0.00624342	0.994527	0.279704	0.0624245
Il10ra	0	0.34106	-1.27298	0.437723	0.0168086	0.000103187	0.579813	3.00898e-06
Gbgt1	0	0.735475	-0.819144	0.440055	0.00452715	0.0455319	0.170858	0.00151934
Spata5	0	0.583399	0.651143	0.440576	0.0183074	0.00866899	0.691928	0.391429
Arl13b	0	0.489915	-0.18254	0.449408	0.00281177	0.43373	0.951671	0.000863103
Urgcp	0	0.714645	-0.0157945	0.449745	0.00275021	0.999693	0.16899	0.0505788
Zfand3	0	0.781642	-0.253506	0.451263	0.00557065	0.706887	0.160383	0.0302306
Stk38l	0	0.629264	0.143564	0.458775	0.0102656	0.836406	0.545466	0.215616
Sertad1	0	1.02293	0.256929	0.460892	0.00790768	0.823404	0.0762852	0.851103
Tceb1	0	0.596372	0.183666	0.470509	0.000264164	0.250047	0.300112	0.0231242
Creb5	0	0.823059	-0.00731596	0.473006	0.00642893	0.999988	0.166377	0.150416
Actb	0	0.706611	-0.0641347	0.47349	0.00781782	0.98836	0.354815	0.0554123
Fam133b	0	0.868737	-0.0659572	0.47769	0.00169761	0.988145	0.0597854	0.0576409
Pkn2	0	0.717268	-0.113618	0.484179	0.00173578	0.899334	0.19633	0.0111562
Map2k1	0	0.678966	-0.0468478	0.489179	0.00359898	0.992007	0.378494	0.0225891
Marf1	0	0.597503	-0.592103	0.490289	4.38431e-05	0.000879571	0.236957	2.75484e-06
Samd4b	0	0.882519	-0.154486	0.491642	0.00228559	0.904165	0.0763157	0.0396665
Tcea1	0	0.589487	0.273462	0.496789	0.00500978	0.250515	0.79762	0.27147
Ccnl1	0	0.819125	-0.505081	0.505453	0.0220672	0.498083	0.378381	0.0309011
Plekhf2	0	0.50061	0.638816	0.506322	0.01125	0.00187836	0.999923	0.524785
Gbp9	0	1.09965	-1.10796	0.506754	0.0109827	0.256132	0.0979245	0.0282335
Dpf2	0	0.514503	-0.193601	0.506981	0.013251	0.630975	0.999852	0.00314383
Aim1	0	0.676462	-0.354622	0.507785	0.000251361	0.0852269	0.180589	0.000155598
Naa15	0	0.9194	0.268125	0.509777	0.00244387	0.604991	0.0760996	0.552245
Pyurf	0	0.624771	0.275486	0.510134	0.000693991	0.116701	0.50292	0.11006
Ppp2cb	0	0.910009	-0.23163	0.510775	0.00679734	0.856547	0.149567	0.0613475
Lemd3	0	0.429568	-0.100672	0.513754	0.0392078	0.910523	0.858091	0.00577507
Ptpn23	0	0.829673	-0.363354	0.517466	0.0140745	0.653785	0.325025	0.0342745
Trim12c	0	0.835354	-0.659452	0.518329	0.0164614	0.309516	0.340051	0.0148711
Poldip3	0	0.696107	-0.086859	0.521853	0.00327466	0.957241	0.443829	0.0125326
Elavl1	0	0.681165	0.227078	0.52605	0.0070466	0.578572	0.608693	0.237394
Zbtb7a	0	0.68558	0.042184	0.527968	0.00768314	0.995711	0.611999	0.0568092
Atf4	0	0.469277	0.713155	0.532731	1.45689e-05	2.59431e-07	0.31919	0.00196577
Wdr48	0	0.406358	-0.0658296	0.534352	0.000711326	0.797739	0.130154	3.63453e-05
Dsel	0	0.789503	-0.0305719	0.537142	0.00540277	0.99893	0.317176	0.0532282
Zfp382	0	0.833989	-0.225551	0.539313	0.0198593	0.888207	0.416332	0.0707095
Fam72a	0	1.07519	-0.32048	0.539538	0.0354565	0.922678	0.252216	0.253024
Cenpt	0	0.833551	0.0684692	0.541281	0.0290421	0.995754	0.479615	0.312466
Arhgef12	0	0.484528	-0.0676867	0.542223	0.00135232	0.895567	0.8212	0.000281347
Pdcd10	0	0.840893	0.266477	0.548356	0.00133893	0.450656	0.129896	0.266374
Opa3	0	0.863676	0.1158	0.55121	0.00463322	0.954478	0.213686	0.170475
Rsl24d1	0	0.670668	0.214815	0.552186	0.0104236	0.654039	0.793598	0.189589
2700081O15Rik	0	1.32452	-0.463864	0.557738	0.0263313	0.905725	0.131867	0.332108
Cep350	0	0.822614	-0.560718	0.561888	0.0266805	0.464384	0.538403	0.0220014
Cpsf2	0	0.616898	0.177771	0.566318	0.000133789	0.237527	0.835048	0.0024153
Tox4	0	0.699913	-0.0416086	0.572801	0.000143769	0.979768	0.323588	0.000552986
Zbtb8a	0	0.88948	-0.352891	0.57326	0.00216528	0.513332	0.15146	0.0069943
Ccdc50	0	0.769166	-0.650008	0.574014	0.015989	0.239216	0.624603	0.00540968
Osgin2	0	0.852061	0.151371	0.574571	0.00151775	0.844011	0.167987	0.0878087
Zfp513	0	0.769005	-0.214027	0.574618	0.00381869	0.74846	0.442789	0.00765868
Ino80	0	0.593153	0.0297832	0.581881	0.000163126	0.985743	0.997356	0.000261593
Adam17	0	0.861991	-0.317748	0.585159	0.0017599	0.527995	0.186477	0.00476994
Gtf2f2	0	0.756484	0.446705	0.587049	0.00172535	0.0596321	0.436121	0.654444
Tomm70a	0	0.561231	0.57477	0.59049	0.00871003	0.00736632	0.99124	0.998581
Cep85	0	0.733782	-0.139384	0.594246	4.28584e-05	0.546924	0.180134	8.74217e-05
Bcl10	0	0.600232	-0.400082	0.597613	3.12929e-05	0.00560154	0.999935	1.76272e-06
Pml	0	0.76673	-0.646462	0.599149	0.000237541	0.0161222	0.23818	4.73364e-05
H2-T9	0	0.485989	-0.128631	0.600793	0.0231178	0.85253	0.705913	0.00215916
Camkk2	0	0.984965	-0.569369	0.601337	0.00614638	0.435702	0.189342	0.0144418
Pinx1	0	0.744375	0.50597	0.603285	0.0120675	0.110611	0.76408	0.921948
Dnajc21	0	0.704214	0.27295	0.603543	0.00206839	0.307134	0.75812	0.0868968
Raver1	0	0.716301	0.0475103	0.606059	0.0136138	0.996138	0.861293	0.0534682
Psmd11	0	0.589903	0.232427	0.607987	6.41639e-06	0.00971954	0.961683	0.000100415
Surf4	0	0.583543	0.144373	0.6141	0.00418246	0.714279	0.987025	0.0106715
Zdhhc21	0	0.946214	0.101548	0.616755	0.00114367	0.959258	0.110388	0.0584631
Usp15	0	0.719398	-0.0124678	0.618948	0.00158629	0.999809	0.746237	0.00470617
Gm15645	0	1.29245	0.705211	0.625101	0.00529769	0.223742	0.0611244	0.990185
Kdm5c	0	0.561722	0.0501081	0.625398	0.00458606	0.981244	0.894066	0.00309338
Gp49a	0	0.616493	0.0413024	0.634959	0.0214566	0.996569	0.998908	0.0234921
Sfpq	0	0.92074	0.235546	0.637988	0.0005917	0.553568	0.11898	0.0756428
Eif2c3	0	1.2456	-0.832267	0.63904	0.0457117	0.730079	0.285678	0.160541
Mdn1	0	0.689624	0.450904	0.641979	0.00132739	0.0270924	0.951874	0.291971
Dennd4a	0	1.03088	-1.49224	0.648457	0.00409902	0.053789	0.17101	0.0015806
Nsun2	0	0.40819	0.576652	0.651621	0.0338547	0.00350285	0.117493	0.83117
Iqsec2	0	0.740209	-0.436172	0.659352	0.012547	0.410955	0.937668	0.00330143
Slc39a1	0	0.825412	0.0845352	0.660782	0.00944364	0.984691	0.701213	0.0676621
Ssr3	0	0.65396	0.533665	0.660817	9.94983e-05	0.000576209	0.999404	0.246932
Kctd10	0	0.63998	0.00321371	0.663155	0.0265403	0.999999	0.998256	0.0215949
Chmp4b	0	0.684136	0.189156	0.6635	0.00891241	0.735856	0.998159	0.0452008
Bst2	0	0.547336	-0.179248	0.665373	0.000689991	0.383868	0.335175	3.3766e-05
Cacybp	0	0.517613	0.304805	0.667117	0.00155192	0.0475339	0.216329	0.00553083
Rps6ka4	0	0.722909	0.00477165	0.668782	0.000388462	0.99998	0.901488	0.000793106
Fam53c	0	0.642928	-0.152861	0.670835	0.00283935	0.770489	0.990496	0.000715055
Rab22a	0	0.516753	0.131164	0.673483	0.0233046	0.839451	0.516727	0.010449
Tnfaip8	0	0.701249	0.352892	0.676977	0.000571847	0.0618397	0.990026	0.0310998
Etf1	0	0.777097	0.4346	0.677891	3.29676e-05	0.00436319	0.413025	0.0301358
Hinfp	0	0.814617	-0.321855	0.678644	0.000944718	0.388943	0.568557	0.000656968
Stim2	0	0.913775	-0.320951	0.682021	0.000671239	0.470168	0.222794	0.00127219
Mapk6	0	0.960158	0.341611	0.682205	0.00129851	0.371972	0.202529	0.208787
Gripap1	0	0.528527	0.372905	0.684838	0.0337676	0.171899	0.588096	0.142018
Rabgef1	0	0.681622	0.168329	0.686193	0.000775333	0.559674	0.999933	0.00323847
Utp11l	0	0.793852	0.231865	0.686436	2.64661e-06	0.0376807	0.148387	0.00013105
Dck	0	1.08209	0.193781	0.686681	0.00293661	0.897205	0.145236	0.191252
Fus	0	0.745311	0.502179	0.688161	0.00228785	0.0356137	0.947044	0.423989
Pttg1	0	0.719771	-0.614753	0.689775	0.000237109	0.0128881	0.975289	1.30091e-05
Mmadhc	0	0.643127	0.37945	0.691393	0.0153377	0.209609	0.979395	0.184378
Psmd14	0	0.4501	0.670076	0.691462	0.00677427	0.000296242	0.0510199	0.989453
Hnrnpab	0	0.568173	0.511145	0.692031	0.000338241	0.000810822	0.248365	0.0732029
Trim12a	0	1.03576	-0.864267	0.699309	0.000579014	0.0711374	0.0889952	0.000494847
Cdv3	0	0.694044	0.310513	0.699667	0.00789237	0.34942	0.99996	0.0832689
Dcun1d5	0	0.690863	0.465406	0.702036	5.7455e-05	0.0016365	0.997183	0.0215484
Fyn	0	0.569607	1.42145	0.702054	0.0170137	3.48454e-06	0.65801	0.00011421
Srp54c	0	0.692814	0.218022	0.704705	0.0226143	0.754509	0.999786	0.081405
Sgk3	0	0.95131	-0.14714	0.704787	0.000156241	0.824549	0.102145	0.000896366
E2f5	0	0.901679	0.0529677	0.705957	0.00177251	0.994022	0.435258	0.0170743
Ddx21	0	0.858812	0.610416	0.714599	0.00112184	0.0157907	0.574885	0.816745
Il2rg	0	0.784138	-0.348995	0.714757	3.59236e-07	0.00268729	0.246423	7.54757e-08
Sec24b	0	0.996182	0.0986034	0.715769	0.00367653	0.981625	0.323989	0.0681782
AI662270	0	0.479927	0.622353	0.717124	0.00618272	0.00084251	0.065693	0.609034
Crlf3	0	0.773888	-0.336375	0.723905	0.000194106	0.164127	0.909294	4.8215e-05
Fam98b	0	0.853076	0.0866442	0.726469	0.000266802	0.932268	0.507736	0.0021471
Cul2	0	0.632255	0.248359	0.729167	0.00127644	0.234684	0.644563	0.00351458
Mak16	0	0.582902	0.588197	0.729641	0.000536837	0.00049757	0.191968	0.212898
Mark2	0	1.0763	-0.142187	0.732925	0.002424	0.963731	0.193713	0.0224037
Morf4l2	0	0.719882	0.343316	0.735087	1.18045e-07	0.000120516	0.941725	6.7388e-06
Timm17a	0	0.616006	0.555582	0.735415	0.0460879	0.0793065	0.848365	0.646813
Slmo2	0	0.522786	0.794193	0.735419	0.0060667	0.000195103	0.134965	0.871027
Pofut2	0	0.601572	-0.311865	0.73654	0.0420336	0.615774	0.776641	0.00246026
Ube2z	0	1.03257	0.00336474	0.739765	0.000125124	0.999997	0.0601442	0.00268608
Rnf135	0	0.844177	-0.3203	0.740385	5.55539e-07	0.0102673	0.0969652	2.51227e-07
Dcaf13	0	0.86105	0.41305	0.740398	0.00136523	0.142119	0.709744	0.131346
Mex3c	0	0.690932	0.195242	0.740432	0.0014558	0.524742	0.943887	0.00393116
Agpat4	0	1.07816	0.16424	0.744748	0.000514253	0.870288	0.0954933	0.0331487
Snrnp35	0	0.794497	0.0513707	0.745702	0.00207206	0.991701	0.968514	0.00488127
Golga3	0	0.659823	-0.14196	0.75067	2.25449e-05	0.364164	0.296502	2.49831e-06
Ranbp1	0	0.448034	0.752989	0.755735	0.0347097	0.000838292	0.0590778	0.999989
Dock10	0	1.05651	-0.396852	0.758871	0.00665875	0.728063	0.38783	0.0152899
Ttc9c	0	0.652022	0.0767971	0.759087	0.00849706	0.971288	0.776871	0.00441815
4930453N24Rik	0	0.729628	0.00548783	0.760268	0.00211942	0.999986	0.989279	0.0015603
Polr3c	0	0.566993	-0.145913	0.761736	0.0339859	0.896204	0.456221	0.00198596
Pkp4	0	0.831337	-0.403441	0.764769	1.81645e-05	0.0341996	0.675802	4.31298e-06
Ccdc88b	0	1.10613	-0.920618	0.765225	0.00345883	0.218291	0.244218	0.00312808
Ppm1b	0	0.927049	0.324084	0.76622	1.58507e-05	0.0532506	0.131721	0.0022041
Acvr1b	0	1.31211	-0.56273	0.766794	0.0138651	0.80486	0.208178	0.081282
Trmt61b	0	0.789956	0.0622028	0.769231	0.00656289	0.991295	0.99843	0.0116073
Riok3	0	0.989383	0.381729	0.776713	6.67311e-05	0.0806076	0.121423	0.0195856
Camsap1	0	0.639879	0.467606	0.776989	0.0035486	0.0295261	0.504743	0.058351
Aen	0	0.947033	0.478407	0.779354	0.0100071	0.315957	0.75386	0.465936
Rab10	0	1.02752	0.352205	0.782575	0.000372914	0.280902	0.190323	0.0552094
Ankrd17	0	0.711458	0.0416305	0.782906	3.42514e-05	0.96399	0.571298	1.86702e-05
Agtrap	0	1.00993	-0.411118	0.784723	2.1761e-05	0.109027	0.0569347	3.0115e-05
Lilrb4	0	0.922186	0.0409621	0.788852	0.0033129	0.99811	0.761018	0.0141651
Metap1	0	0.569416	0.205078	0.792388	0.00715305	0.497052	0.15817	0.00237284
Trim25	0	0.530392	-0.332747	0.792933	0.0197919	0.3418	0.132178	0.000171769
Dbnl	0	0.940388	0.133393	0.793748	0.000821939	0.898519	0.577238	0.0083409
Rbm7	0	0.723784	-0.13097	0.795505	0.00193219	0.867847	0.877478	0.000402278
Tmem184b	0	0.763019	0.297084	0.797781	0.00923162	0.501238	0.993035	0.0465344
Mxd1	0	1.47945	-0.689794	0.800668	0.00333069	0.688027	0.0589424	0.0431008
Cept1	0	0.931128	0.0208414	0.801291	0.000578431	0.999476	0.618239	0.0024803
Nop58	0	1.18722	0.820651	0.802053	0.00114383	0.0239251	0.117021	0.999479
Rfx5	0	0.769901	-0.164516	0.802309	0.0233164	0.937312	0.996646	0.008307
Phtf2	0	0.736062	0.0957334	0.814712	0.00165932	0.927294	0.841553	0.00130576
Ciapin1	0	0.806803	0.503992	0.818287	0.0220187	0.226614	0.999862	0.362019
Dr1	0	0.615811	-0.0463248	0.819104	0.0130739	0.994197	0.330898	0.00110799
Smg7	0	0.727667	-0.191493	0.829872	6.66195e-07	0.0477892	0.0528171	4.06704e-08
Vps37c	0	0.816516	-0.204149	0.832667	0.00564048	0.834918	0.999222	0.0018085
Ptch1	0	1.44298	0.493441	0.833054	0.0486876	0.868231	0.357998	0.894177
Ppp2r1b	0	0.65378	0.156391	0.834109	0.00502523	0.761777	0.338811	0.00192172
Slc30a6	0	0.981356	0.142075	0.83497	0.00182161	0.924207	0.680897	0.0156243
Rictor	0	1.01543	-0.00759257	0.836323	0.00846381	0.999995	0.730457	0.0331566
Tjp2	0	0.850069	0.517537	0.837874	0.000291297	0.0149139	0.998854	0.0396737
Syncrip	0	0.799272	0.400297	0.83795	1.58761e-05	0.00535277	0.885775	0.000448621
Tmem128	0	0.687567	0.0581806	0.838768	0.000528949	0.963648	0.253385	0.000126604
Yrdc	0	0.814413	0.370672	0.839193	0.0381936	0.581686	0.999017	0.197419
Tspo	0	0.895955	0.272786	0.840084	0.0126881	0.744966	0.98483	0.083065
Trim34a	0	1.05208	-0.86991	0.840839	0.000665901	0.0829847	0.350826	0.000238531
Gm4907	0	0.901188	0.352088	0.843051	0.0489151	0.740347	0.99228	0.292843
Cdc42ep4	0	0.879749	-0.441852	0.84898	0.000519198	0.204127	0.987477	9.62195e-05
Apbb1ip	0	0.679375	-0.44645	0.850478	0.0101597	0.286706	0.497375	0.000245993
Mapk1ip1l	0	0.879231	0.371252	0.851091	0.00162351	0.243305	0.994091	0.029208
Slc7a5	0	1.30095	1.3867	0.857297	0.0264102	0.0158299	0.415018	0.26122
Gtf2f1	0	0.832634	0.263157	0.860048	0.00100555	0.417778	0.991955	0.00465259
Rela	0	1.21957	-0.469844	0.86413	0.00031048	0.442625	0.0788235	0.00114686
Clec2d	0	1.00612	-0.436665	0.866274	0.00102995	0.412353	0.664462	0.000631218
Rnaset2a	0	0.856713	-0.397572	0.867425	0.00305939	0.435954	0.999725	0.000503127
Crkl	0	0.910907	-0.309466	0.870345	8.09829e-05	0.267445	0.947391	2.69903e-05
Tra2b	0	1.01786	0.411727	0.871503	3.67782e-06	0.00958288	0.114614	0.00070751
Gna13	0	0.741875	-0.000188278	0.875391	0.000455416	1	0.37495	9.77283e-05
Pwp1	0	0.93322	0.198757	0.876224	0.0078464	0.877104	0.981189	0.0348381
Ddx24	0	1.06001	-0.12274	0.877655	0.000701295	0.956115	0.466472	0.00211017
Txnl1	0	0.687701	0.240777	0.878561	0.000832066	0.28513	0.147382	0.000505368
H2-T10	0	0.999488	-0.039394	0.881912	0.00310263	0.998849	0.836636	0.00721473
Sp100	0	1.04394	-0.909764	0.882701	0.000109787	0.020856	0.345189	2.30792e-05
Zdhhc5	0	0.795394	-0.0647833	0.884118	0.000953277	0.979774	0.776511	0.000256347
Snx20	0	1.14785	-0.509584	0.888007	0.000942122	0.445875	0.291099	0.00137949
Crtc2	0	1.06544	-0.176579	0.8936	0.00112063	0.90986	0.564476	0.00239229
4930539J05Rik	0	1.00375	0.143226	0.897139	0.0128517	0.970592	0.930455	0.0528304
Gnl1	0	0.66005	0.342849	0.901583	0.0237338	0.37023	0.31711	0.0199629
Seh1l	0	0.941671	0.249656	0.906242	3.16434e-05	0.227348	0.951529	0.000271681
Msr1	0	1.55926	-0.254548	0.910919	0.0047497	0.974593	0.097721	0.106836
Mafk	0	0.89269	0.116236	0.911932	6.88069e-06	0.623279	0.981872	1.17868e-05
Herpud1	0	0.698483	0.242534	0.914198	0.0182701	0.668541	0.405119	0.00948598
Armc8	0	0.704333	0.253026	0.915773	0.000423884	0.204908	0.0722882	0.000211108
Acat2	0	1.1727	1.58007	0.917006	0.0335664	0.00246121	0.744277	0.0608787
Mamld1	0	0.88327	-0.626924	0.925632	0.0205056	0.427555	0.994053	0.00202916
Usp31	0	0.924402	0.0800082	0.929374	2.07313e-06	0.785486	0.99951	3.21602e-06
Pnrc1	0	1.24511	-0.16892	0.934357	0.000177144	0.910309	0.0974214	0.00134621
Notch1	0	1.36044	-0.756085	0.937864	0.00028467	0.270166	0.0524606	0.000915267
H2-Q4	0	0.854171	-0.456443	0.941683	0.0369448	0.672858	0.961773	0.0043808
Igf2bp2	0	0.964606	0.72418	0.947533	3.10284e-05	0.00047563	0.994122	0.0661942
Dnaja1	0	0.976849	0.351314	0.94815	1.8345e-05	0.0533507	0.96901	0.000322969
Usp47	0	0.726966	-0.155533	0.95018	0.000662577	0.725645	0.0820077	2.47323e-05
Klhl25	0	1.08387	0.580547	0.950234	2.57384e-05	0.00681431	0.350538	0.0139613
Piwil2	0	0.963522	-0.0938166	0.953741	0.00951774	0.990548	0.99991	0.00707887
Ktn1	0	1.22005	-0.00755848	0.955204	0.000336971	0.99999	0.206743	0.00329814
H3f3b	0	0.904004	-0.129288	0.955521	0.000532368	0.899898	0.945662	0.000169593
Trim26	0	1.13113	-0.289242	0.965959	0.000133374	0.591647	0.38922	0.000187701
Dnajb5	0	0.962235	0.21111	0.966949	0.00052076	0.665507	0.999959	0.00167353
Ms4a6d	0	0.924461	0.247224	0.968814	2.22272e-05	0.189874	0.889277	6.93848e-05
Eif4e	0	0.971384	0.460358	0.969712	3.32174e-05	0.0165318	0.999994	0.00116078
Mocs1	0	1.02305	-0.24373	0.973498	7.32048e-08	0.0445221	0.506132	3.849e-08
Rnf139	0	0.978604	-0.317717	0.976539	2.40007e-06	0.0708558	0.999971	5.60069e-07
Pdgfa	0	1.23114	1.39222	0.977096	0.0481615	0.0192236	0.801279	0.443321
Ifnar1	0	0.844636	-0.243486	0.979714	0.000642937	0.575406	0.479673	5.35676e-05
Max	0	0.692878	0.306757	0.98027	0.00293795	0.241861	0.0570026	0.00092559
Phf6	0	1.10352	0.100791	0.982216	0.000226104	0.957822	0.650838	0.00118699
Ythdf1	0	1.20636	0.0501824	0.985458	0.000279949	0.996615	0.295039	0.00250616
Dtwd1	0	1.04133	0.0819816	0.986717	0.000440077	0.977603	0.952582	0.00111466
9330175E14Rik	0	1.43654	-1.05815	0.990028	0.0256181	0.687507	0.452277	0.0467869
Vcpip1	0	1.30723	-0.230658	0.994405	0.000287891	0.869153	0.136656	0.00166013
Hk2	0	1.59844	1.18677	0.997377	0.00577788	0.0634952	0.143762	0.907156
Bfar	0	0.849059	0.121122	0.997481	0.000160576	0.804226	0.260323	6.42476e-05
Nol10	0	1.18143	0.410974	0.999009	0.00650008	0.627918	0.751846	0.135755
Gabpb1	0	0.881178	0.206905	1.00111	0.0107814	0.855785	0.843174	0.0103957
Wnt6	0	1.72739	-1.19355	1.00416	0.00266362	0.570929	0.0589016	0.0247485
Smpdl3b	0	1.52724	-1.44616	1.00616	0.021382	0.597233	0.351929	0.0419723
Arf4	0	0.834909	0.318672	1.01806	0.0104856	0.548079	0.565495	0.0109288
Phlpp2	0	1.16281	-0.154556	1.02988	6.80639e-07	0.535016	0.100441	1.30004e-06
Psmd10	0	1.13145	0.0721578	1.03778	2.47273e-06	0.921974	0.395988	9.12098e-06
Siah2	0	0.863465	0.426759	1.03994	0.00345798	0.202288	0.472672	0.00806541
Mrpl39	0	0.938404	0.135364	1.04108	0.00312577	0.937769	0.842815	0.0023377
Vopp1	0	1.08136	0.0178865	1.0418	6.52917e-05	0.999556	0.961602	0.000104609
Arhgap23	0	1.01623	-0.135469	1.04953	0.0125301	0.981588	0.997167	0.00608
Rbbp8	0	1.36731	-0.552755	1.06134	0.00344269	0.723262	0.412268	0.00700594
1110018G07Rik	0	0.995364	-0.203022	1.06199	2.17605e-06	0.284468	0.536103	4.15694e-07
Fzd7	0	0.76877	0.927131	1.06719	0.0155274	0.00367467	0.188455	0.690504
Gsdmd	0	0.976813	0.176357	1.07268	8.75507e-06	0.409793	0.379601	8.40861e-06
Grlf1	0	1.23153	0.211221	1.07367	0.000429247	0.834241	0.589421	0.00436644
Tagln	0	0.895232	0.167944	1.07767	0.0141814	0.931843	0.64288	0.00645488
Zc3h7a	0	1.47946	0.0417465	1.07898	0.00087194	0.999532	0.144386	0.0184502
Setd8	0	1.21148	0.780348	1.08084	8.06272e-07	7.95158e-05	0.126856	0.00439478
Hp	0	3.06519	-1.63846	1.08099	0.029132	0.986613	0.0623189	0.81819
Ubtd2	0	1.46	0.503459	1.08167	0.000770703	0.442919	0.156304	0.111567
Socs7	0	1.28991	-0.182171	1.0871	2.78822e-06	0.661663	0.0533055	8.69097e-06
Cdyl2	0	1.11505	-0.3199	1.08763	2.34489e-05	0.327629	0.980755	9.00491e-06
Psma6	0	1.49668	0.192973	1.08776	0.00128381	0.961354	0.168265	0.0437928
Casp1	0	1.22724	0.276082	1.08895	0.00524931	0.865781	0.860912	0.0409084
Ankrd33b	0	1.19985	-1.73522	1.09313	1.29977e-05	0.0011006	0.498295	9.27529e-07
Tlr3	0	1.31572	-0.589139	1.09351	0.00345879	0.654899	0.615298	0.00376307
Cdyl	0	0.968404	0.0370896	1.09674	0.000404261	0.997053	0.544339	0.000138413
Trim34b	0	1.14593	-0.62757	1.09713	0.00206495	0.404428	0.984863	0.00051703
Wdr37	0	1.26241	0.0979169	1.09813	2.31167e-06	0.881624	0.102806	1.74234e-05
Tor1aip1	0	1.23892	-0.408123	1.1027	3.41432e-05	0.320318	0.432569	2.84399e-05
Ccnyl1	0	1.01407	0.332349	1.10539	2.22088e-05	0.095323	0.533681	5.97477e-05
Usp42	0	1.25971	-0.0434856	1.11183	0.000299092	0.998385	0.60695	0.000888569
Gm10941	0	1.25108	-0.46569	1.11347	0.0133786	0.837889	0.911462	0.0105784
Pex11a	0	1.02327	0.529159	1.11524	0.0333206	0.480712	0.967268	0.144833
Gm7609	0	0.982597	-0.912538	1.12475	0.0240628	0.34359	0.860746	0.00105139
A930015D03Rik	0	1.12707	-0.0189202	1.12539	0.0409032	0.99998	1	0.0392428
Slc25a22	0	1.5468	0.263812	1.13098	0.000302398	0.857678	0.0792954	0.019341
AI607873	0	1.69213	-0.534954	1.143	0.00364112	0.885758	0.158041	0.0313302
Vps54	0	0.959458	-0.113189	1.14397	0.000166308	0.910418	0.175275	1.71837e-05
Kremen1	0	1.88958	-0.791759	1.15246	0.00261278	0.826979	0.0662442	0.0416224
Lancl2	0	1.49997	-0.595228	1.1608	5.56532e-05	0.354186	0.0581825	0.000165708
4933412E12Rik	0	1.11503	-0.0297777	1.1623	0.00126294	0.999518	0.980141	0.000756312
Cldn25	0	0.88525	0.931655	1.16761	0.00226678	0.00144943	0.110289	0.191591
Pcgf3	0	1.25472	0.107014	1.16988	6.6647e-07	0.781059	0.39307	2.48808e-06
Csf3r	0	1.01058	-0.00253446	1.17674	0.000798808	0.999999	0.434512	0.000173862
Fsd1l	0	1.49979	0.385564	1.18173	0.0091839	0.875796	0.553035	0.166871
Rffl	0	1.55681	-0.816503	1.18791	0.0214565	0.830383	0.586008	0.0402054
Tes	0	1.26399	1.0296	1.19437	4.02419e-06	3.75484e-05	0.702732	0.156934
Itga4	0	1.05167	-1.34495	1.19983	9.91313e-05	0.00469566	0.321695	1.33697e-06
Fgl2	0	2.61515	0.492547	1.19993	0.0293886	0.991356	0.105008	0.922069
Lcn2	0	2.50081	-1.82934	1.20133	0.0232961	0.935763	0.100761	0.417927
Asap1	0	1.06071	-0.274759	1.20724	2.37956e-05	0.378787	0.203258	2.27558e-06
1110038F14Rik	0	0.893221	-0.032708	1.20785	0.0148943	0.999526	0.215123	0.00100192
Eef1e1	0	1.03065	0.882291	1.21237	0.030684	0.0797025	0.788294	0.423226
H2-T22	0	1.16908	0.210218	1.21473	0.000388877	0.79769	0.973128	0.000631553
Lgals9	0	1.23835	-0.80878	1.22326	0.000106538	0.0935054	0.998479	1.54436e-05
Ube2l6	0	1.15705	-0.562964	1.23098	0.000371272	0.29001	0.894562	4.0703e-05
Mob1b	0	1.40809	0.0311479	1.23756	0.000298114	0.999612	0.557968	0.00128345
Crebl2	0	1.32103	-0.725625	1.23849	0.0290116	0.781286	0.986323	0.012648
Pnpt1	0	1.33336	0.401733	1.23893	8.33147e-05	0.296448	0.780384	0.00119661
Lrrc59	0	1.13695	0.54221	1.23919	0.00122512	0.167069	0.83931	0.00719068
Rnf114	0	1.3563	-0.632532	1.24161	0.000311615	0.378097	0.783576	0.000156067
Cebpb	0	1.60791	0.255925	1.24544	0.000464478	0.904343	0.165699	0.0149366
Rin3	0	1.33674	0.350046	1.24806	0.0253778	0.907667	0.982322	0.107241
Pdpn	0	2.68565	-0.00445371	1.25087	0.0333452	1	0.116052	0.810954
Ppp1r15b	0	1.49579	0.404607	1.25121	0.00403058	0.800681	0.623761	0.0695383
Jarid2	0	1.47651	-0.215753	1.25248	0.000248724	0.927647	0.363812	0.000748231
Gm5039	0	1.68663	0.724074	1.26005	0.000228775	0.175178	0.0747329	0.11185
Tlr6	0	1.22391	-0.291657	1.26303	8.88911e-07	0.187416	0.856062	2.01824e-07
Ppa1	0	1.03947	0.894691	1.26664	0.00459691	0.0150799	0.400387	0.118081
Ptger4	0	1.02642	-1.87485	1.27228	0.0274648	0.125776	0.57353	0.000316193
Notch2	0	1.50512	-1.11146	1.27888	0.00347986	0.464739	0.658591	0.00229514
Med21	0	1.67593	0.256396	1.28882	0.00485713	0.969854	0.383507	0.0855992
Ell2	0	1.42039	-0.200224	1.29347	0.00166329	0.966895	0.856946	0.00243197
Eif1a	0	1.48818	0.708303	1.29357	1.10443e-06	0.00219375	0.0541588	0.000397765
Tmem243	0	1.57472	-0.307327	1.29814	5.00911e-05	0.785621	0.126467	0.000187109
Birc2	0	1.68632	-0.320581	1.31709	5.5968e-05	0.826292	0.0556885	0.000394118
Map3k8	0	1.71899	-0.894327	1.3185	0.00540053	0.76319	0.384499	0.0134724
Sfpi1	0	1.51105	0.0731019	1.32107	0.000400602	0.996753	0.544206	0.00209438
9930111J21Rik2	0	1.60669	-0.52528	1.32556	0.00185544	0.917615	0.674883	0.00566522
Wdr59	0	1.23029	-0.438499	1.32578	0.0227421	0.880836	0.967853	0.00489608
Themis2	0	1.2385	0.633118	1.32601	0.000101807	0.0302053	0.777804	0.00119043
Usp25	0	1.45084	-0.091993	1.3346	5.27748e-05	0.985149	0.65823	0.000102352
Tlk2	0	1.50929	-0.402918	1.3347	1.82064e-05	0.498864	0.281836	2.54642e-05
Mob3c	0	1.45448	-0.390479	1.34022	3.23851e-05	0.533188	0.625894	2.86979e-05
Elp5	0	1.13323	0.247653	1.34181	0.00314102	0.836588	0.468972	0.00143984
Bahcc1	0	1.89358	-0.849934	1.34932	0.0086782	0.879523	0.28755	0.0435656
Ccnj	0	1.59827	0.373426	1.34979	6.06525e-06	0.311551	0.0635542	0.000213613
Gm5431	0	1.63257	-0.851129	1.35915	0.000137219	0.343783	0.216729	0.000187701
Fcgr2b	0	1.95622	0.953167	1.36016	0.00124912	0.265637	0.0883089	0.562838
Kcnn4	0	1.42311	0.743981	1.36386	0.00826646	0.331594	0.990759	0.149343
B3gnt2	0	1.48287	-0.206571	1.36494	1.7395e-06	0.685676	0.319459	2.53066e-06
Rab32	0	1.36273	-0.897561	1.38207	0.00119573	0.330878	0.999014	0.000178016
Gm6793	0	1.03097	1.18201	1.38349	0.0338585	0.0122169	0.305002	0.680279
Mki67	0	0.973039	-1.04644	1.38351	0.049769	0.375335	0.216635	0.000478197
Whamm	0	1.498	-0.00594102	1.38661	5.10183e-06	0.99999	0.474523	1.25854e-05
Ifitm5	0	2.0665	-1.12378	1.38997	0.00951123	0.873823	0.209378	0.0664789
Med13l	0	1.45418	0.405693	1.39161	6.23006e-05	0.358749	0.919975	0.000503762
Fmnl2	0	1.49173	0.853026	1.39209	9.4799e-05	0.0177939	0.795552	0.0164416
Aida	0	1.42351	0.22971	1.39488	2.68432e-07	0.284193	0.931377	9.24898e-07
Aff1	0	1.38031	0.374742	1.39542	0.000437041	0.57349	0.999285	0.00151518
Tle3	0	2.02216	0.0768493	1.39762	0.0181366	0.999864	0.325405	0.253555
Ddx60	0	1.66442	-1.54471	1.40715	0.0243355	0.684561	0.811486	0.0175876
Fkbp5	0	1.20457	1.01041	1.40868	0.000575911	0.00302798	0.320004	0.0389746
Nup54	0	1.31556	0.139382	1.4342	0.00103919	0.971642	0.803221	0.000636245
Rmdn3	0	1.28853	0.242175	1.44342	9.77585e-06	0.466568	0.1742	6.06849e-06
Adar	0	1.56673	-0.331771	1.44469	2.63427e-06	0.479716	0.358658	3.01708e-06
Tapbp	0	1.26976	0.361403	1.44606	0.000123699	0.371053	0.299554	0.000106874
Polr3d	0	1.28788	0.444016	1.4483	0.0240814	0.78936	0.877326	0.0312567
Sav1	0	1.41335	-0.144776	1.45172	3.59255e-05	0.934915	0.970275	1.75422e-05
Cited2	0	1.14962	-1.1421	1.46045	0.00559928	0.209918	0.225492	7.68355e-05
Skil	0	1.64722	-0.522357	1.46424	0.00247201	0.85816	0.771075	0.00304742
Sertad2	0	1.51359	0.179743	1.46644	1.11082e-07	0.485458	0.737398	3.64131e-07
Pira4	0	2.11846	-1.28257	1.47862	0.00991714	0.864008	0.249194	0.055933
Bcor	0	1.71071	0.312875	1.48053	0.000797884	0.894538	0.536194	0.00896969
B4galt5	0	1.65786	0.904241	1.49074	0.0289078	0.504259	0.936631	0.44677
Stip1	0	1.60084	0.358343	1.49249	0.000127575	0.653701	0.795347	0.000925323
Eif6	0	1.26216	0.289703	1.49473	0.00960177	0.893298	0.573657	0.0043993
Oas1a	0	1.79636	-0.913696	1.49517	3.19765e-05	0.280899	0.098394	5.6953e-05
Fndc3a	0	1.70656	0.45457	1.49644	0.000615889	0.690837	0.569818	0.0102135
Ogfr	0	1.50103	-0.127544	1.49653	2.16115e-05	0.956516	0.999944	1.59336e-05
Acat3	0	2.20136	2.21911	1.50246	0.012797	0.0117274	0.244295	0.223808
Nampt	0	1.65327	0.269838	1.50964	0.000728748	0.91688	0.793225	0.00414381
Cd44	0	1.28913	0.699404	1.50998	0.00553693	0.232605	0.555248	0.0142795
Ncoa5	0	1.60713	-0.00887956	1.51331	0.00565677	0.999999	0.967119	0.00986369
Txnrd1	0	1.45617	0.0669533	1.51533	1.15886e-06	0.970824	0.726872	8.55103e-07
Tra2a	0	1.43644	0.389333	1.51571	4.54965e-07	0.0474028	0.430447	1.01685e-06
Traf2	0	1.82388	-0.545461	1.51866	9.47645e-05	0.699134	0.163155	0.000283925
Gm12185	0	1.47836	-0.72162	1.52105	0.0102699	0.773833	0.996722	0.00245898
Tlr1	0	1.76661	-0.0863516	1.5243	1.58449e-05	0.992306	0.13927	7.93017e-05
Ppargc1b	0	1.81424	2.28608	1.52897	0.00202095	0.000102214	0.516728	0.00848787
Tha1	0	2.19606	-0.106428	1.54675	0.0362834	0.999877	0.434475	0.29675
Pcdh7	0	1.62053	0.921603	1.54847	3.65488e-05	0.0104098	0.882529	0.0045058
Rab12	0	1.49867	0.0757529	1.55001	3.66668e-06	0.976033	0.866123	3.00845e-06
Gpr126	0	1.81005	-0.641646	1.55806	0.00183516	0.839302	0.588767	0.00314589
Lacc1	0	1.78596	0.0166211	1.56897	7.83212e-05	0.999969	0.342701	0.000391757
Tbc1d1	0	1.27627	0.606768	1.5861	0.00483765	0.329544	0.255601	0.00379525
Mthfd2	0	1.26845	0.912322	1.58865	0.0155	0.127547	0.373075	0.0475372
Kdm4a	0	1.54938	-0.0936272	1.59234	0.0286075	0.999369	0.998252	0.0194314
Gdap10	0	2.03256	-0.413566	1.60162	0.0154775	0.987041	0.540626	0.0668966
Sp110	0	1.63217	-0.423982	1.60684	4.10527e-06	0.411171	0.984566	2.05597e-06
Dhx58	0	1.64978	-0.588965	1.60774	3.36741e-06	0.209539	0.933869	1.4708e-06
P2ry2	0	2.03349	0.206503	1.62192	0.00779174	0.995488	0.47773	0.082359
Tap2	0	1.50561	-0.0490792	1.62477	8.22668e-06	0.995701	0.411501	2.84393e-06
Wdr92	0	1.70226	0.236251	1.62587	0.0327188	0.99202	0.993275	0.0696032
Nxn	0	1.65006	2.20941	1.62667	0.00861392	0.000281004	0.999533	0.0476965
Slc7a1	0	1.39001	1.20636	1.63081	0.000116779	0.000534197	0.128115	0.0127291
Slc15a3	0	1.39624	1.17381	1.64202	0.000186358	0.00114211	0.149738	0.0114107
Mov10	0	1.49335	0.169583	1.64901	1.86274e-05	0.870068	0.280078	8.60183e-06
Gm6524	0	1.50964	0.266366	1.66618	1.94866e-06	0.412251	0.111406	1.17864e-06
Nod1	0	1.86648	-0.952871	1.67709	6.94375e-06	0.176409	0.220581	6.29189e-06
St3gal3	0	1.35351	-0.119136	1.67751	0.0337581	0.997845	0.51099	0.00408904
Etnk1	0	1.63323	-0.0905229	1.68101	9.23529e-07	0.962615	0.845773	4.91014e-07
Stat1	0	1.70745	-0.858948	1.68257	0.000120172	0.382243	0.996362	3.71572e-05
Prdx5	0	1.63181	-0.0473864	1.69133	7.79078e-07	0.99351	0.731537	4.12852e-07
Katna1	0	1.6549	0.0925943	1.70732	2.98573e-08	0.870869	0.569665	2.60367e-08
Plscr1	0	1.67611	-0.468248	1.7166	0.0257352	0.964796	0.998629	0.0112492
4930594C11Rik	0	1.83332	0.617697	1.71883	3.88288e-05	0.234803	0.719704	0.000583704
Ppp4r2	0	1.79859	-0.160949	1.72152	2.17354e-07	0.841229	0.525083	2.88535e-07
Rab3ip	0	1.36483	0.602935	1.72733	0.00104678	0.239072	0.0719752	0.000434104
Phgdh	0	1.155	1.5836	1.72862	0.0342509	0.00214245	0.0596149	0.806823
Usp12	0	1.96707	-0.0258944	1.73193	6.92847e-05	0.999929	0.310298	0.000332327
Mthfr	0	1.75934	-0.89963	1.73397	1.98501e-06	0.0773045	0.981766	5.6602e-07
Cdk6	0	2.07162	-0.377826	1.73727	0.000136854	0.926978	0.179224	0.000655013
Slfn10-ps	0	2.02905	-0.774059	1.74701	0.000109898	0.659025	0.248558	0.000235026
Tnfrsf1b	0	2.08676	-0.0168212	1.74925	0.000101974	0.999988	0.154725	0.000922929
Slc12a4	0	1.89587	0.736907	1.76032	0.000271258	0.308119	0.78487	0.00555359
Itga5	0	1.81851	0.356867	1.76129	1.16254e-05	0.583505	0.916415	4.49768e-05
Nmi	0	1.71256	0.234964	1.77743	2.36919e-06	0.68339	0.773829	2.58634e-06
G530011O06Rik	0	1.69855	0.168456	1.78221	0.0101285	0.994653	0.980379	0.00849753
Oas1g	0	2.05897	-0.857955	1.78585	2.05307e-05	0.456916	0.138658	3.99775e-05
Mllt6	0	2.15365	-0.596364	1.78714	0.000137883	0.840065	0.146052	0.000614787
Mitd1	0	1.85804	-0.0299198	1.78743	1.20752e-06	0.999259	0.728957	1.9223e-06
Pdss1	0	1.35018	1.08531	1.78946	0.0279118	0.113463	0.22555	0.0561927
Zfp800	0	2.84914	-0.117936	1.82838	0.0110118	0.999937	0.127205	0.328354
Slamf7	0	1.77608	-0.0962741	1.83008	5.04322e-07	0.963708	0.779913	2.53105e-07
March5	0	1.8944	-0.233555	1.8312	1.26279e-07	0.682972	0.641184	1.30627e-07
Spryd7	0	1.87221	-0.152806	1.83561	8.0986e-08	0.846111	0.876979	7.86551e-08
Rnf31	0	1.82679	-0.288586	1.83575	0.00021179	0.939664	0.999872	0.000121989
Pcgf5	0	2.09463	0.0708641	1.84859	0.000265546	0.999354	0.442135	0.0014542
Larp1	0	2.11857	0.345958	1.87614	4.41981e-05	0.853231	0.271055	0.000478351
Appl1	0	1.6694	0.116856	1.87955	3.39681e-06	0.947695	0.052325	8.83268e-07
Aim2	0	1.41942	0.308529	1.8939	0.0300206	0.954896	0.197696	0.00330896
Aebp2	0	1.87935	0.24651	1.89429	1.13522e-08	0.241614	0.97255	1.49184e-08
Usb1	0	1.49149	0.174344	1.90207	0.00570045	0.985185	0.14059	0.000537289
Pla2g4a	0	1.84523	0.687758	1.90291	5.56407e-07	0.0144328	0.761399	2.65956e-06
Rasa2	0	1.83051	0.0211466	1.91392	0.00176229	0.999985	0.960872	0.00108029
Gm15987	0	2.09695	-1.16734	1.91997	0.0035608	0.813823	0.858849	0.00317433
Sema4a	0	1.66571	-0.593771	1.92332	0.0198888	0.929008	0.697066	0.00234699
Fcrlb	0	3.89975	0.606998	1.92823	0.0290549	0.999047	0.0801811	0.932719
Micall2	0	1.66445	0.047181	1.93235	0.000206334	0.999292	0.159507	3.34985e-05
Psme2	0	1.88208	0.713844	1.93466	0.000245807	0.31792	0.977508	0.00102967
Enpp4	0	2.73334	-1.63371	1.94943	0.002018	0.900175	0.0863435	0.0297188
Zfp558	0	2.07155	-0.75065	1.95404	0.0198718	0.959166	0.977358	0.0175307
Gm6904	0	2.34604	-0.575204	1.96924	9.02011e-05	0.886547	0.123928	0.000464947
Itgav	0	2.2785	0.126795	1.98848	0.000885813	0.998583	0.489027	0.00572333
Parp12	0	2.13499	-0.448906	2.00958	3.39711e-05	0.850603	0.699288	4.22669e-05
Sqstm1	0	1.96468	-0.329834	2.01014	1.20475e-05	0.841315	0.955754	5.35511e-06
Mtdh	0	1.87629	0.163211	2.01577	6.10116e-05	0.972945	0.579036	3.12108e-05
Mtmr14	0	2.01105	-0.301094	2.01612	9.71474e-07	0.746842	0.999827	5.69381e-07
Etv6	0	1.95888	-0.147317	2.02408	1.81042e-05	0.981027	0.897697	9.0825e-06
Srgn	0	1.73857	0.647966	2.02676	0.0140915	0.753432	0.586386	0.00949436
Tank	0	2.06538	0.176447	2.03297	0.00146191	0.994424	0.997935	0.00234126
Rgs16	0	2.91064	-0.115876	2.04216	0.0018533	0.999875	0.0650392	0.0840968
Gramd1a	0	2.6776	-0.593291	2.05207	0.000629728	0.972644	0.0840908	0.00999982
Eid3	0	2.04402	-0.28749	2.05408	0.000331098	0.971405	0.999872	0.000209179
Mcoln2	0	2.08427	0.213873	2.06494	3.66604e-05	0.957243	0.997899	6.11087e-05
Agrn	0	2.33675	-0.532797	2.06594	1.8156e-05	0.831613	0.16129	5.45241e-05
Dcp2	0	1.94679	0.0104244	2.06617	3.71065e-07	0.999961	0.223272	1.37732e-07
St3gal1	0	2.03652	0.049608	2.07157	0.000310298	0.999762	0.994432	0.000267536
Mb21d1	0	2.03455	-0.17037	2.07691	6.71276e-06	0.966664	0.956991	3.87927e-06
6530402F18Rik	0	1.86846	0.469507	2.08029	0.0202169	0.941332	0.834391	0.0138786
Vgf	0	3.82794	-0.160827	2.09049	0.0271244	0.99999	0.0957079	0.791333
3110001I22Rik	0	2.16799	0.363297	2.09561	0.00117963	0.954988	0.978528	0.00324314
Tor3a	0	1.9727	0.290205	2.10557	1.8667e-06	0.675889	0.284675	1.24775e-06
Nlrc5	0	1.99543	-0.867896	2.11623	1.93502e-05	0.398956	0.597282	3.23086e-06
Prr5l	0	1.64441	1.26617	2.14777	0.00377718	0.0371028	0.0521689	0.00507259
Eif2ak2	0	2.41027	-0.301256	2.14909	8.44973e-06	0.947649	0.133403	3.14142e-05
Zfp36	0	2.34849	0.293812	2.15405	0.00847119	0.994128	0.891003	0.0304284
Junb	0	2.12757	0.328456	2.15972	0.00555258	0.98177	0.998896	0.00737154
Ggct	0	2.44724	0.775516	2.16919	2.65107e-06	0.179781	0.0598917	8.88843e-05
Trip10	0	2.01695	0.150367	2.18024	0.000113984	0.98867	0.544866	4.86964e-05
4930487H11Rik	0	2.42075	0.58621	2.18099	0.0148653	0.963554	0.866165	0.0827229
C130026I21Rik	0	2.20664	-0.302467	2.18402	7.73954e-06	0.912638	0.994289	6.08243e-06
Ccdc25	0	2.13214	0.49483	2.20774	1.05035e-05	0.509807	0.838111	1.56106e-05
Rtn1	0	2.37511	-1.24883	2.21053	0.000920223	0.810857	0.825646	0.000891311
3110009E18Rik	0	2.42798	0.880129	2.21117	0.00572794	0.792423	0.840342	0.0599904
Tgm2	0	2.7787	-0.589176	2.21751	0.00190913	0.986784	0.210846	0.0187163
AW011738	0	2.55327	-0.803666	2.24328	1.74775e-05	0.765295	0.116955	5.63414e-05
Myo1g	0	1.89577	0.629427	2.24512	0.0100894	0.815059	0.410287	0.00390105
Sp140	0	2.20697	-0.516378	2.25656	2.1689e-06	0.630616	0.910382	8.44742e-07
Gpr132	0	2.29195	-0.916387	2.26526	0.00187877	0.895805	0.999089	0.00101669
Naa25	0	2.27272	0.770463	2.26961	2.01979e-06	0.0968738	0.999974	9.65146e-06
Nck1	0	2.41404	0.303512	2.27892	9.29037e-08	0.672443	0.168268	4.77145e-07
Ccl9	0	2.03173	0.838163	2.29553	0.000576807	0.358498	0.328111	0.00053659
Rcl1	0	3.10132	1.03208	2.31736	0.014376	0.939315	0.281445	0.433175
Ifi35	0	2.38392	-0.329428	2.32424	0.000441394	0.98471	0.98307	0.000446779
1700047I17Rik2	0	2.95332	-0.314437	2.35077	0.000534211	0.996834	0.0975312	0.00940577
Lrrc8c	0	2.50585	0.291861	2.35141	2.2548e-07	0.793017	0.159159	1.1291e-06
BC147527	0	2.09899	-0.293242	2.35462	0.0228078	0.996403	0.778619	0.00502928
Trim30a	0	2.54853	-1.00679	2.37413	2.4097e-07	0.269407	0.11184	3.29365e-07
Ppap2a	0	2.25152	0.472426	2.38968	0.000222698	0.847115	0.752048	0.000187748
Arid5a	0	2.30769	-0.687103	2.39561	0.00424264	0.959998	0.977	0.00152537
Car13	0	2.78261	-0.302867	2.39954	2.50197e-05	0.985189	0.0764628	0.000188281
A530032D15Rik	0	2.54459	-0.588896	2.41716	7.98382e-06	0.825844	0.608489	1.02612e-05
Ccdc86	0	2.3649	0.491677	2.42415	0.000756493	0.913622	0.984967	0.00103781
Fam177a	0	2.9999	-0.291192	2.42779	0.000524953	0.99767	0.115118	0.00810769
Nfkbib	0	2.64185	-0.186456	2.44172	0.000417542	0.998207	0.692502	0.00108938
Mapkapk2	0	3.02133	-0.568515	2.47619	0.000445111	0.987035	0.122785	0.0051694
Lmo4	0	2.19388	-0.0132724	2.50421	0.00011699	0.999996	0.109088	1.58765e-05
Zeb1	0	3.25071	-0.141931	2.51824	0.00182173	0.999899	0.120425	0.0447232
Parp9	0	2.6776	-0.195701	2.5231	1.98537e-08	0.922131	0.0511409	3.57021e-08
Mapkbp1	0	3.03515	-0.260625	2.55565	0.000533433	0.99842	0.19152	0.00535813
Zc3h12a	0	2.34106	-0.125702	2.56674	0.0219382	0.999816	0.85227	0.00692013
Oasl2	0	2.73639	-2.03104	2.57388	7.57234e-08	0.0768528	0.098255	7.06266e-08
Ppm1k	0	2.53701	0.0401605	2.57562	3.47947e-06	0.999791	0.967223	2.84699e-06
Rhbdf2	0	2.3933	0.328288	2.58054	0.000264526	0.965225	0.57797	0.000124476
Ifi204	0	2.92334	-0.00937627	2.59944	0.000438333	1	0.40182	0.00252217
Ppp1r15a	0	2.28915	-0.221395	2.60398	0.00011203	0.988085	0.107362	1.25475e-05
Gbp4	0	2.59534	-0.421687	2.61099	0.0107919	0.996066	0.999929	0.00758609
Zufsp	0	2.85448	-0.36934	2.61784	3.67055e-05	0.982051	0.3509	0.000110571
Phf11c	0	2.76115	-0.224226	2.62576	4.38055e-06	0.986239	0.52854	8.22919e-06
Acp5	0	2.43639	1.47658	2.63085	0.0474147	0.582705	0.937274	0.133571
Exoc3l4	0	3.08098	-0.369293	2.63235	0.000593469	0.996578	0.2386	0.00470931
Tnfsf10	0	3.53565	-0.251854	2.63856	0.0100386	0.999886	0.197023	0.195097
Tiparp	0	2.80594	0.482861	2.64853	0.000126959	0.939523	0.738385	0.00054814
Pvr	0	2.25786	0.0514101	2.65604	0.0109306	0.999972	0.367281	0.00143482
Phf11b	0	2.96894	-0.486055	2.71151	1.10621e-06	0.904894	0.0660641	3.69854e-06
Xaf1	0	2.82933	-1.1225	2.72451	2.65797e-08	0.197764	0.249492	2.55464e-08
Hspa1a	0	2.77907	0.877372	2.7289	0.00423082	0.884805	0.996793	0.0137063
Ccrn4l	0	3.80892	0.0914626	2.73651	0.00640118	0.999995	0.105179	0.251403
Phlda1	0	2.61083	0.610186	2.77514	0.00507488	0.955018	0.8903	0.00396582
Nfkb1	0	2.61568	-0.137589	2.77548	6.794e-05	0.998271	0.587247	2.29107e-05
Trim30d	0	2.86483	-0.799338	2.77874	3.72547e-05	0.900954	0.902975	3.71051e-05
Tap1	0	2.57534	-0.456376	2.7834	0.000156954	0.967205	0.457685	3.22331e-05
Il17rd	0	2.40462	-0.217632	2.8075	0.0106239	0.998902	0.372437	0.00116397
Gca	0	2.77871	-0.5916	2.83437	0.00987116	0.993912	0.996817	0.00554958
Sema4c	0	3.8672	0.227808	2.83837	0.00320155	0.999884	0.0760894	0.168842
Apol9b	0	2.11916	-1.00653	2.84141	0.0336857	0.951055	0.0722789	0.000540529
Slfn3	0	2.7504	-0.329038	2.84192	0.00089335	0.995375	0.957633	0.000430364
Tnfaip2	0	3.08373	-0.614797	2.85033	1.44547e-05	0.949122	0.286202	3.85952e-05
Pnp	0	3.12813	0.376263	2.85179	3.39654e-06	0.94844	0.0976299	2.56405e-05
Trim36	0	2.6568	0.84246	2.85585	0.00023512	0.660545	0.54584	0.000195359
Kpna3	0	2.74875	-0.0668662	2.86054	6.26419e-07	0.999022	0.416698	2.65583e-07
Csf3	0	4.22691	0	2.88433	0.0381327	1	0.210343	0.630794
Nfkb2	0	2.96298	-0.984547	2.91702	0.00199495	0.974179	0.996668	0.00157715
Hspa1b	0	3.15577	0.814539	2.91819	0.00201922	0.944756	0.76667	0.0130635
Mfsd7a	0	2.85016	0.299908	2.96126	1.63232e-07	0.876968	0.316559	9.87494e-08
Herc6	0	3.16314	-0.578645	2.96945	7.03611e-08	0.800481	0.0578414	1.8426e-07
Phf11d	0	3.20287	-0.565658	2.99774	1.37377e-06	0.923928	0.172336	3.32495e-06
Rcn1	0	2.68842	1.26546	3.01777	0.000204158	0.244772	0.1495	0.000148189
Orai2	0	3.23405	-1.49683	3.02297	0.000575203	0.949649	0.727554	0.000980626
Mndal	0	2.95896	-0.823313	3.02782	7.24572e-05	0.931938	0.952686	3.12753e-05
Clec5a	0	3.06192	0.701679	3.07379	0.0273777	0.98892	0.999984	0.0401438
Il15	0	3.3642	-1.4733	3.12129	4.25554e-05	0.901291	0.383294	9.44814e-05
Sept11	0	2.71823	1.59047	3.13841	0.000598424	0.140544	0.0974152	0.000461935
I830012O16Rik	0	4.33802	-3.61256	3.16818	0.0142783	0.997084	0.153313	0.297464
C3	0	3.29377	0.381762	3.17103	0.000645547	0.995186	0.92445	0.00158154
Col11a2	0	3.23813	-0.199296	3.17981	0.00546439	0.999839	0.99617	0.00651432
Papd7	0	3.15652	0.155717	3.18394	2.77236e-07	0.992439	0.975583	2.5962e-07
Ifi203	0	3.57766	-1.0406	3.21414	0.000353987	0.984616	0.341602	0.00155834
Gbp7	0	3.52514	-1.32778	3.24098	0.000438321	0.975221	0.531607	0.0012086
Mmp25	0	3.48756	-0.61351	3.25135	0.00645158	0.998405	0.859538	0.0144441
Zc3h12c	0	3.38031	-0.0395675	3.25327	0.000350652	0.999996	0.898226	0.000675276
Trex1	0	3.40683	-1.00351	3.26376	8.92714e-06	0.917379	0.603815	1.33616e-05
Daxx	0	3.43114	0.0645239	3.27136	2.11235e-06	0.999872	0.380764	5.56604e-06
Rapgef2	0	3.38637	-0.633892	3.27535	8.71781e-06	0.965743	0.75289	1.22703e-05
Lztfl1	0	3.19794	0.185976	3.28852	3.16594e-07	0.988585	0.558808	1.92223e-07
Acsl1	0	3.79139	-0.338831	3.30365	0.000233822	0.999192	0.149803	0.00244225
Zbp1	0	3.42922	0.202727	3.31095	2.40752e-06	0.995713	0.610904	5.43724e-06
Bcl3	0	3.16598	-0.985067	3.34023	0.0212671	0.994939	0.943487	0.00753427
Ifit3	0	4.49821	-3.60228	3.36525	0.00984161	0.997488	0.133669	0.237261
Nt5c3	0	3.21145	0.231043	3.37029	8.18164e-07	0.984224	0.210421	3.36022e-07
Cacng8	0	3.75641	0.219768	3.37742	1.09191e-05	0.998528	0.0701607	0.000105094
Klf7	0	3.89512	0.464592	3.38742	0.000208317	0.996043	0.128575	0.00358455
Gm9895	0	3.61746	2.22203	3.3945	0.00759608	0.482098	0.887531	0.157011
Tmem2	0	4.00686	-0.0452684	3.40518	0.00170034	0.999999	0.222565	0.0236801
Cd274	0	3.14124	0.998484	3.41027	3.94905e-06	0.368277	0.0544948	1.86867e-06
Gpr85	0	3.44191	-0.478566	3.4431	1.19947e-05	0.986033	1	9.63101e-06
Ehd1	0	3.814	-1.13391	3.47144	1.45166e-05	0.962231	0.116657	6.71796e-05
Atp10a	0	2.991	0.552903	3.47883	0.0470127	0.996033	0.483177	0.00840225
Stat5a	0	2.93622	0.205401	3.48294	0.0412892	0.999823	0.352496	0.00445047
Parp14	0	3.57809	-0.895009	3.50373	3.95318e-08	0.75638	0.592324	4.33611e-08
Pydc3	0	4.03936	-2.22551	3.53029	0.011231	0.995998	0.554357	0.0533844
Irgm1	0	3.5172	-0.445639	3.57366	2.35732e-08	0.912228	0.688511	1.68611e-08
F11r	0	4.32879	-0.32707	3.59334	0.0039568	0.999937	0.215219	0.0639617
Gm11435	0	3.34538	-0.168799	3.60291	0.00188853	0.999869	0.615884	0.000473462
Batf	0	4.16792	0.635149	3.61822	0.00642551	0.99858	0.435673	0.0673279
Nfkbie	0	3.37298	-0.919918	3.6266	2.05193e-05	0.943971	0.171664	3.52681e-06
Il34	0	3.99194	0	3.62929	0.0423611	1	0.858176	0.128391
Pydc4	0	4.50454	-1.68425	3.6651	0.0194596	0.999271	0.342795	0.198681
Pim1	0	3.51989	0.789512	3.66613	0.000512621	0.959796	0.844331	0.000371828
Helz2	0	3.68483	-0.784213	3.67929	3.33105e-05	0.982641	0.99997	2.64861e-05
Slfn9	0	3.46607	-0.975674	3.67975	0.000800209	0.987723	0.670668	0.0001952
Pde4b	0	4.13403	-0.898743	3.74685	6.45432e-06	0.98337	0.0517939	4.23291e-05
Gm17757	0	3.11514	0.212513	3.80078	0.023494	0.999896	0.165208	0.000203613
Cnn3	0	5.04635	0.469887	3.82726	0.0364427	0.999973	0.258445	0.548983
Mnda	0	4.24786	-0.393675	3.83406	1.42272e-05	0.998638	0.0649024	0.000119784
Pdgfrb	0	4.26494	-0.338355	3.86374	0.000157276	0.999666	0.225507	0.00110442
Met	0	3.44718	0.231766	3.88912	0.0421762	0.999922	0.581352	0.00783688
Marcksl1-ps4	0	4.66552	-0.50527	3.91344	0.000383674	0.99973	0.0587618	0.011169
Gadd45b	0	3.63706	1.49577	3.92678	4.63405e-05	0.450989	0.161493	2.56407e-05
Slc7a11	0	3.782	0.659505	3.93188	2.05597e-06	0.904487	0.361656	1.19405e-06
Nfkbia	0	4.38381	-1.07731	3.93759	0.000408848	0.997301	0.256778	0.00285263
Rab11fip1	0	4.51898	0.376929	3.9877	0.00211137	0.999821	0.329399	0.0229285
Fam26f	0	4.25044	-1.65992	4.02342	7.6171e-05	0.98463	0.52959	0.000185646
Rnd3	0	3.74931	-1.24411	4.06684	0.00202385	0.992988	0.471369	0.000322327
Mmp14	0	4.83883	-1.9403	4.07494	0.000344332	0.996997	0.0531787	0.00915889
Cdc42ep2	0	4.0149	-0.656039	4.09878	0.000261457	0.997534	0.958684	0.000143235
Il15ra	0	3.9937	-0.00214628	4.1243	0.000430851	1	0.884107	0.000218656
Lipg	0	4.72118	1.02691	4.1324	0.0486678	0.999113	0.687205	0.27525
Nod2	0	4.3903	-0.935055	4.13291	4.83393e-07	0.972855	0.0627405	1.76402e-06
Jak2	0	4.18407	1.28938	4.19449	2.41346e-05	0.806202	0.999785	4.36378e-05
Slco3a1	0	4.49463	-1.60293	4.23835	0.00341087	0.99831	0.808039	0.0084028
Slfn1	0	4.59911	-1.77781	4.24548	3.01435e-05	0.988234	0.165	0.000149789
Maff	0	3.76089	0.840135	4.27066	0.00267825	0.985044	0.134807	0.000285963
Gbp10	0	4.36099	-0.250244	4.27803	0.00236903	0.999964	0.987043	0.00328949
Gvin1	0	4.49275	-0.0211879	4.28903	0.0349646	1	0.976187	0.0799496
Plat	0	5.13022	0.108961	4.32675	0.00397626	0.999999	0.188852	0.0810442
Cdkn1a	0	3.98829	0.193867	4.34765	0.000260624	0.999838	0.170291	4.05087e-05
Spint2	0	4.79638	-0.0730492	4.37501	5.81408e-05	0.999998	0.135524	0.00050593
Gbp3	0	4.31359	-0.384098	4.38822	2.02261e-08	0.987097	0.493413	1.4718e-08
Tgtp2	0	4.69947	-1.65458	4.41631	0.000725965	0.997686	0.624762	0.00226503
Ccrl2	0	4.49304	-0.692972	4.42778	2.14585e-05	0.997263	0.956259	2.66571e-05
Foxp4	0	4.94495	0.238649	4.43805	0.000998132	0.999978	0.283608	0.0102584
Bmp1	0	4.53101	0.135469	4.44448	0.0188182	0.999998	0.99488	0.0266525
Ifi47	0	4.41385	-0.113722	4.46054	1.06104e-05	0.999966	0.974987	7.9935e-06
Ak4	0	4.20102	1.84732	4.49542	0.000370855	0.701626	0.358184	0.000201758
Ifih1	0	4.36575	-0.581248	4.54547	4.32187e-07	0.989551	0.133762	1.14339e-07
Csrnp1	0	3.78984	1.14507	4.56109	0.01308	0.977722	0.0511925	0.000528265
Tnfaip3	0	5.03417	-0.43788	4.58788	0.00189948	0.999958	0.439368	0.012331
Oaf	0	3.99488	0.639614	4.6095	0.0382601	0.99921	0.291448	0.0036791
Nfkbiz	0	5.00362	-3.3164	4.61262	7.25523e-06	0.982507	0.0601358	4.50698e-05
Akap2	0	4.15113	-0.534892	4.64669	0.0194786	0.999856	0.38907	0.00216929
Src	0	4.85297	0.33538	4.65454	0.00410161	0.999957	0.902314	0.010188
Traf1	0	5.11527	-1.40016	4.65491	0.00036293	0.999029	0.240947	0.00278648
Gbp6	0	4.65616	-0.808614	4.67273	0.00302188	0.999667	0.999895	0.00251017
Nupr1	0	5.17145	-0.135873	4.71413	6.56418e-05	0.999995	0.115431	0.000658327
Mycl1	0	4.75117	-1.53652	4.72881	0.0283579	0.999704	0.999925	0.027076
Cacnb3	0	5.45909	-0.654331	4.83577	0.0335099	0.99999	0.614344	0.18556
Gm12250	0	4.83677	-0.523144	4.8814	9.56576e-07	0.997749	0.948883	6.74415e-07
Tgtp1	0	5.20474	-1.73276	4.97543	0.000497497	0.999002	0.720155	0.00129307
Cxcl9	0	4.8584	-1.33967	5.00156	0.00355758	0.999443	0.940091	0.00163445
Gfi1	0	4.90416	0.382305	5.03589	0.0166843	0.999971	0.977618	0.0104591
Sdc4	0	5.03154	1.05964	5.03849	0.000852952	0.995805	0.999987	0.0010412
Ccl3	0	5.41588	-1.16909	5.06056	0.00657847	0.999903	0.724722	0.0242127
Vcan	0	5.31844	-0.386611	5.09828	0.0262552	0.999996	0.948797	0.0534487
Lhx2	0	4.99035	0.492235	5.21792	0.0027247	0.999855	0.774656	0.00101637
Abtb2	0	5.51485	0.125662	5.48493	7.33975e-05	0.999997	0.997238	8.70294e-05
Mmp13	0	5.45811	1.83258	5.56223	0.0111455	0.993601	0.986733	0.0101358
Ifit2	0	5.6839	-2.11678	5.59732	0.00822195	0.99987	0.992603	0.0106453
2010002M12Rik	0	5.64614	-1.27804	5.59866	9.11875e-09	0.981254	0.74022	1.01836e-08
Nudt17	0	6.53877	0.0316617	5.70618	0.0116963	1	0.303391	0.159943
Slc2a6	0	5.12826	1.11904	5.76984	0.00335271	0.99769	0.0631432	0.000180475
Ccl4	0	6.38109	-1.01592	5.89399	0.0107764	0.999993	0.612503	0.0577378
Tmem200b	0	6.10701	0.0805944	5.98611	5.87198e-07	0.999999	0.525644	1.18521e-06
Bcl2a1b	0	5.7703	1.24585	6.00243	4.55938e-06	0.985333	0.160817	1.5527e-06
Isg15	0	5.86902	-0.911371	6.04264	4.09637e-05	0.999791	0.590517	1.55502e-05
Fscn1	0	6.30232	-0.506013	6.09414	0.0463777	0.999999	0.969136	0.0851585
Upp1	0	6.37908	1.3111	6.26814	0.00926104	0.999799	0.986322	0.0159334
Bcl2a1d	0	6.17557	0.972493	6.32509	3.57216e-05	0.999006	0.68689	1.78424e-05
Bcl2a1c	0	6.07585	0.763746	6.35207	0.00255508	0.999925	0.655986	0.000753564
Bcl2a1a	0	6.16602	1.10099	6.4161	1.27992e-05	0.997444	0.194359	3.77214e-06
Tnfsf9	0	6.68429	-0.950418	6.54424	0.0102965	0.999997	0.975597	0.0171707
Cmpk2	0	6.37056	-1.38578	6.56029	9.08659e-08	0.998394	0.0638515	3.05902e-08
Mx1	0	6.82706	-1.68049	6.73789	7.01402e-07	0.999566	0.740035	1.10414e-06
Shisa3	0	7.77634	-0.0380193	6.7921	0.0402806	1	0.397961	0.387836
Il12b	0	6.87028	-0.256061	6.80493	0.00663718	1	0.996439	0.00859442
Adamts4	0	7.39988	-0.350162	6.89291	0.00849419	1	0.562682	0.0520395
Adora2a	0	6.88397	-0.449546	6.92193	0.00607585	0.999999	0.999176	0.00511248
Ccl5	0	6.84807	-0.957784	6.95186	0.000365255	0.999988	0.943047	0.000212833
Tnf	0	6.42474	-1.01525	7.00383	0.00160432	0.999983	0.0709987	9.32623e-05
Ifit1	0	7.17152	-2.08255	7.07153	1.59671e-08	0.99875	0.312591	2.18641e-08
Cd40	0	6.41232	0.311867	7.12733	0.0216497	0.999999	0.140053	0.00109165
Rsad2	0	7.22911	-1.39249	7.13465	6.54678e-06	0.999942	0.847835	1.0414e-05
Oasl1	0	7.46201	-1.62495	7.69931	8.41884e-06	0.999958	0.200135	2.35549e-06
Cd69	0	8.24859	-0.438617	7.82325	0.0057544	1	0.623806	0.0290641
Gbp5	0	8.17081	-0.984869	8.02445	6.88195e-07	0.99999	0.407906	1.53194e-06
Cxcl2	0	7.46886	-2.3266	8.10059	0.0242058	0.999998	0.244948	0.00181766
Il1b	0	8.46902	-1.48448	8.35064	0.0270105	1	0.99104	0.0399122
Rnd1	0	9.27835	-0.00396613	8.36045	0.047422	1	0.465926	0.377459
Socs3	0	9.07769	-0.0283334	8.53126	0.0119618	1	0.564361	0.0758236
Cxcl1	0	8.48068	-0.948355	8.96608	0.0108246	1	0.367437	0.00135212
Irg1	0	9.49514	-0.136202	9.40649	2.45672e-07	1	0.676603	4.266e-07
Ptgs2	0	9.02809	-0.320995	9.66842	0.0388108	1	0.302424	0.00331153

## Sheet: IL-4_LPS_up and LPS_up
Gene	Fold differences (log2FC)				p-value
	CTRL	LPS vs. CTRL	IL-4 vs. CTRL	IL-4_LPS vs. CTRL	LPS vs. CTRL	IL-4 vs. CTRL	IL4_LPS vs. LPS	IL4_LPS vs. IL-4
Pcnx	0	0.181778	-0.260619	0.370817	0.00447763	0.00118775	0.00154586	6.37998e-07
Bcl9	0	0.227891	-0.614437	0.419171	0.0368085	0.000549094	0.0424285	3.76329e-06
Gnai3	0	0.363232	0.578033	0.649932	0.0158084	0.000538912	0.0168938	0.712628
Sec23b	0	0.375321	0.403618	0.663448	0.0182589	0.0116201	0.0220002	0.0351472
Aars	0	0.422081	0.632106	0.663872	0.0015929	5.46336e-05	0.0118508	0.928997
Gosr2	0	0.361554	0.160486	0.712493	0.000425913	0.0692529	9.05931e-05	5.03365e-06
Dnajb6	0	0.359968	0.101829	0.715311	0.0105728	0.687813	0.0025712	0.000108462
Nfe2l1	0	0.466157	0.185676	0.721003	0.000241855	0.0873354	0.00269021	2.86307e-05
Eif2s1	0	0.558511	0.534157	0.745394	2.99152e-05	4.45498e-05	0.00894382	0.0045426
Gnaq	0	0.539743	-0.11358	0.752638	0.000263776	0.596082	0.018461	5.808e-06
Pi4k2b	0	0.427982	0.333613	0.76994	0.00560446	0.0268389	0.00436779	0.00111958
Ltv1	0	0.543433	0.660354	0.770039	0.00107269	0.000206404	0.0376859	0.376549
Clint1	0	0.47621	0.740367	0.777488	0.000404142	7.74397e-06	0.00147621	0.849567
Msn	0	0.663319	0.488325	0.805346	1.29532e-05	0.000199417	0.0462361	0.000593449
Arhgap31	0	0.667802	-0.0771377	0.818414	1.12519e-05	0.729102	0.0324243	9.32394e-07
Psma5	0	0.321095	0.579942	0.821461	0.0445073	0.000834666	0.000611513	0.0291103
Atp6v1e1	0	0.527371	0.358719	0.822462	0.00158507	0.0221826	0.00996338	0.000832326
Samhd1	0	0.592475	0.480519	0.850549	0.00191377	0.00889608	0.0408793	0.00740475
Nxf1	0	0.611147	0.524941	0.864352	0.00131677	0.00425808	0.0387552	0.00974011
Txn1	0	0.6282	0.219637	0.871756	0.00114801	0.309967	0.0474576	0.000293927
Psme1	0	0.628635	0.341349	0.894645	0.000364232	0.0288885	0.0124894	0.00020544
Hspa5	0	0.598966	0.794293	0.908346	0.00295666	0.000272026	0.0223334	0.485314
Ankib1	0	0.769238	0.0474826	0.914346	3.25571e-06	0.908351	0.0299767	7.43503e-07
Tmco3	0	0.483522	-0.171574	0.932983	0.00105738	0.351082	0.000187284	1.04717e-06
Srsf3	0	0.71295	0.590795	0.970371	0.000298285	0.00146681	0.0220848	0.00298192
Gng12	0	0.545692	0.346897	0.995044	0.000323011	0.00952567	0.000111651	1.18849e-05
Arl4a	0	0.525586	-0.182209	1.03893	0.0288466	0.769207	0.00443711	5.34552e-05
Cggbp1	0	0.710867	0.0258008	1.04333	0.000205361	0.995593	0.00317402	5.30584e-06
H2-T23	0	0.423218	0.753925	1.05217	0.0129099	0.000137167	8.53435e-05	0.00620761
Mtpn	0	0.820661	0.249931	1.06312	3.60039e-05	0.134401	0.0116096	1.07388e-05
Coa5	0	0.676231	0.401137	1.07161	3.75677e-05	0.00287515	0.00013194	5.03505e-06
Sco1	0	0.768931	0.219506	1.07815	0.000180635	0.301606	0.00671244	2.04338e-05
Arrdc4	0	0.667804	0.716698	1.09635	0.0122237	0.00735383	0.0177828	0.0304524
Psmb9	0	0.787179	-0.138029	1.10065	0.00121778	0.863669	0.0304658	2.75944e-05
Rars	0	0.58575	1.46421	1.125	0.000553664	3.18535e-08	6.22376e-05	0.000202366
Dlgap4	0	0.650186	0.282235	1.1316	0.00964667	0.394284	0.0057715	0.000300715
Sgms2	0	0.587553	0.332852	1.13566	0.0104044	0.189869	0.00142543	0.000179977
Stxbp1	0	0.503459	-0.103143	1.1691	0.0261084	0.927274	0.000383427	1.32124e-05
Pim3	0	0.644351	1.08349	1.17121	0.0147771	0.000179511	0.00460112	0.772314
Psmb8	0	0.954245	0.36153	1.19035	3.10335e-05	0.0547274	0.0219331	1.95484e-05
Hn1l	0	0.673166	-0.093582	1.22142	0.0178211	0.973953	0.00524663	6.95686e-05
Tapbpl	0	0.948764	0.238018	1.23499	0.00031739	0.508037	0.0370705	5.91369e-05
Pip5k1a	0	0.898185	0.156107	1.30349	0.00679197	0.922655	0.0446816	0.000365619
Zbtb5	0	1.18349	0.29872	1.36126	5.19449e-08	0.0143318	0.00313497	3.53945e-08
Top1	0	0.934955	0.0814021	1.36202	0.00177107	0.981405	0.0126781	5.12446e-05
Brd2	0	0.74499	0.0958621	1.37457	0.000486766	0.887611	5.47366e-05	1.17943e-06
Cycs	0	0.848353	1.06847	1.37503	0.000288275	2.90357e-05	0.000307087	0.00656022
Ralgds	0	0.832079	1.44496	1.41444	0.00871614	4.19871e-05	0.00410426	0.986893
Psmb10	0	1.10195	1.11558	1.42213	1.86852e-06	1.63159e-06	0.000526386	0.000687632
Frmd4a	0	0.812025	-0.0697545	1.53347	0.0128508	0.993198	0.00102615	2.25766e-05
Prkcd	0	0.803778	1.11246	1.55249	0.00722597	0.000409774	0.000352296	0.00592534
Prpf38a	0	1.30878	0.22327	1.55364	2.66862e-05	0.646764	0.0454575	6.89896e-06
Cdc14a	0	1.11499	-0.79986	1.56132	4.30308e-06	0.00520627	8.27101e-05	1.68408e-08
Aldh1b1	0	0.835913	1.62663	1.58406	0.00688072	7.65155e-06	0.000410132	0.947963
Eml4	0	0.605923	0.155932	1.60597	0.00729206	0.746773	4.1178e-06	6.46173e-07
Ccng2	0	1.04768	-0.557967	1.65214	0.000163238	0.139048	0.000154112	2.58312e-07
Ptpn2	0	1.28079	0.537121	1.7161	5.14798e-06	0.0138459	0.000229938	7.48916e-07
Hvcn1	0	0.603332	1.13888	1.74204	0.00772618	2.52317e-05	1.05541e-06	3.67587e-05
Mina	0	1.01419	0.510649	1.766	0.00050342	0.0740556	5.73491e-05	3.90338e-06
Gnb4	0	1.36528	1.42221	1.76907	0.000559247	0.000359386	0.0267905	0.0504953
Psat1	0	0.611582	1.74742	1.77819	0.00126514	1.68939e-08	6.59812e-08	0.834288
Cln5	0	1.44002	1.33781	1.7783	9.37948e-07	2.29247e-06	0.000595746	0.000117138
Tmem67	0	1.43779	-0.156354	1.81881	4.17122e-05	0.93026	0.00624184	1.61413e-06
Tshz1	0	1.61687	-0.638834	1.88785	2.15744e-05	0.308729	0.0420749	1.10051e-06
Olfm1	0	0.952206	2.3944	1.89918	0.0404518	1.62227e-06	0.000908256	0.00261479
Fam108c	0	1.56343	0.468347	1.90309	9.78768e-05	0.367934	0.0308909	2.46613e-05
Pgap2	0	1.07715	0.82033	1.93681	0.000810336	0.00843429	3.56173e-05	9.05033e-06
Mlkl	0	1.51383	0.481664	1.967	5.38257e-07	0.0237181	4.13104e-05	3.7817e-08
Syne2	0	1.59635	-0.33287	1.96804	0.000183001	0.841132	0.0303592	7.44291e-06
Nrp2	0	1.85874	0.257604	2.04844	2.72585e-08	0.316682	0.00562279	1.53201e-08
Vav3	0	1.20607	-0.263996	2.05008	0.0125387	0.946934	0.00160091	2.44672e-05
Clcn5	0	1.33362	0.781174	2.07101	0.00126018	0.0768406	0.000639236	3.91129e-05
Jund	0	0.923566	0.698465	2.07268	0.00692711	0.047033	9.83585e-06	4.22114e-06
Trip13	0	1.62787	-0.182752	2.089	1.58165e-05	0.914963	0.00105942	3.76114e-07
Rassf4	0	1.90408	-0.885952	2.13085	1.09067e-07	0.0333679	0.00557932	1.23921e-08
Pde12	0	1.25816	0.662632	2.14106	0.0165603	0.393489	0.00179869	0.000178485
Zyx	0	1.02679	1.32327	2.14571	7.24124e-05	4.53029e-06	9.43032e-08	6.64274e-07
Pfkp	0	1.05184	1.41263	2.18857	9.52136e-06	2.96967e-07	1.51503e-08	8.80416e-08
4930523C07Rik	0	0.610068	-0.726511	2.18912	0.0303783	0.105166	1.27694e-07	1.88507e-08
Tor1aip2	0	2.02474	0.0445481	2.2003	8.06793e-08	0.995908	0.0249707	2.66076e-08
Sowahc	0	1.50862	0.59614	2.24698	0.000134034	0.166	0.000107895	2.02109e-06
Hivep1	0	1.73683	0.204126	2.28138	1.08868e-05	0.864142	0.000245015	2.75094e-07
Casp7	0	1.68808	0.8119	2.36498	0.00846862	0.462029	0.0185394	0.000567114
Mob3b	0	1.24705	0.600801	2.38386	0.00281364	0.251659	1.67018e-05	2.28892e-06
Zcchc2	0	1.9933	0.655474	2.38608	7.04994e-07	0.0454404	0.000473077	1.14061e-07
Sbds	0	2.02738	-0.104385	2.42346	4.15613e-05	0.995632	0.0134885	2.65776e-06
Klf8	0	1.56588	0.381209	2.44506	0.0180189	0.9267	0.00465034	0.000150759
Pla2g16	0	1.36564	0.506967	2.47718	0.0140761	0.698494	0.000235175	2.15022e-05
Dpep3	0	1.84659	0.0043447	2.48341	0.00648788	1	0.0274464	0.000147608
Papss2	0	0.96694	0.601381	2.51027	0.0130977	0.185828	9.30511e-07	3.64639e-07
Alas1	0	0.895855	0.981572	2.54196	0.000463721	0.000193277	6.81292e-09	8.03919e-09
Rrs1	0	1.8803	1.23575	2.58247	0.00472851	0.131195	0.0113716	0.000658281
Fchsd2	0	1.90159	0.69517	2.594	0.00076211	0.482514	0.00238684	2.43515e-05
Adhfe1	0	1.89244	1.22991	2.69002	0.00622954	0.163048	0.00585952	0.000420384
4932441J04Rik	0	1.67441	1.0675	2.69356	0.0211578	0.295846	0.00199611	0.000282324
Igsf9	0	1.35716	0.410645	2.78649	0.00105113	0.571979	5.39631e-07	5.68693e-08
Chst7	0	1.88384	0.405185	2.82372	0.000937289	0.86472	0.000188365	3.68575e-06
Clic4	0	2.36966	1.40587	2.85134	0.000341779	0.0726103	0.0268723	0.000178872
Grhl1	0	2.14009	1.87814	2.90556	0.000481127	0.00241223	0.000948753	0.000216969
Rnf19b	0	1.93164	1.6064	2.95133	2.68432e-05	0.00027574	2.21026e-06	5.26557e-07
Xkr8	0	2.64257	-0.0484873	2.97186	6.4806e-07	0.999511	0.00351369	5.70999e-08
Stat2	0	2.7131	-0.245382	3.00603	1.82686e-07	0.942394	0.00344695	2.38923e-08
Fabp3	0	2.08132	-0.686399	3.02908	4.601e-05	0.672866	1.06179e-05	4.95129e-08
Gm12216	0	1.8237	2.10809	3.0944	0.0388647	0.00971551	0.000723682	0.00219408
Cd83	0	1.62623	-0.75216	3.15439	0.033022	0.901409	4.76682e-05	3.26778e-06
Procr	0	2.83721	-0.0647941	3.17702	5.5322e-06	0.999688	0.0163848	6.56943e-07
Itga1	0	2.39936	0.639299	3.25056	0.0418603	0.970867	0.0434418	0.00117414
Rel	0	2.62858	0.340024	3.29237	6.82506e-08	0.684235	1.57899e-06	3.53871e-09
Pla1a	0	1.67886	0.252099	3.33442	0.0290817	0.988745	1.66286e-05	2.40378e-06
Hivep3	0	2.23153	0.663252	3.34266	3.37771e-07	0.0749924	1.73519e-08	8.45388e-10
Rasgef1b	0	2.75055	-1.27914	3.43896	0.000131497	0.819585	0.00130911	1.47912e-06
Tagap	0	1.64442	-0.396408	3.44122	0.00895745	0.955533	9.86025e-07	9.25061e-08
Macc1	0	2.08275	0	3.47825	0.0372937	1	0.00039048	2.39777e-05
Tfec	0	3.05071	0.895817	3.50277	1.16375e-05	0.537918	0.00505552	1.59193e-06
Glipr2	0	2.48851	1.32177	3.65294	0.0184505	0.601117	0.00157517	0.000122145
Aqp9	0	2.74158	1.08271	3.67034	1.52056e-05	0.193846	9.62666e-06	9.43218e-08
Olfr56	0	2.93473	-0.207673	3.79668	0.000958947	0.999169	0.00144204	7.2982e-06
Phldb1	0	3.47609	1.29757	4.00104	7.80523e-09	0.00761573	1.51814e-06	8.47557e-10
Slc30a4	0	2.20158	2.48182	4.02906	0.00106754	0.00019968	1.30005e-07	2.93112e-07
Ddhd1	0	2.37291	1.73621	4.02907	2.45321e-06	0.000188887	2.16264e-09	4.92505e-10
Dcbld2	0	3.19238	1.65129	4.1229	1.39741e-06	0.0146758	1.22208e-06	1.70531e-08
Malt1	0	3.8318	0.95684	4.19778	4.65673e-07	0.607023	0.00247042	6.62936e-08
Irf1	0	3.57423	0.476684	4.36771	7.88897e-06	0.968802	4.19135e-05	7.14841e-08
Gbp1	0	3.66449	0.0585048	4.50634	0.00406823	0.999998	0.00993476	5.87399e-05
Cst7	0	3.6294	1.68321	4.60182	7.84361e-05	0.351598	5.60865e-05	7.30572e-07
Artn	0	2.60884	0.211668	4.75034	0.00729995	0.998854	2.7233e-07	4.15844e-08
Rhof	0	2.39339	-1.20162	4.8961	0.0138398	0.943983	3.61883e-08	1.38244e-08
Ripk2	0	4.19718	1.3166	4.98503	1.37168e-07	0.360914	1.3462e-06	5.1426e-09
Csf1	0	4.03857	0.985128	5.00044	0.00032858	0.962804	0.000307986	2.38324e-06
Flrt3	0	4.22995	0.757741	5.0867	0.0146046	0.998435	0.0324904	0.000333233
Gem	0	4.10454	0.441331	5.16864	2.48371e-06	0.987923	7.86309e-07	9.40724e-09
Rasgrp1	0	4.78233	2.07062	5.43573	2.49253e-05	0.596583	0.00102502	1.32213e-06
Snn	0	4.78495	2.2972	5.45739	6.6097e-08	0.0465898	3.9206e-06	7.17863e-09
Icam1	0	4.88952	-1.13416	5.80692	0.00579243	0.999701	0.00945158	6.55599e-05
Gbp2	0	5.01768	0.564259	5.81075	1.143e-08	0.967226	5.72951e-08	8.1411e-11
AW112010	0	5.153	0.402763	5.87699	0.000768883	0.999909	0.0095053	1.98829e-05
Tnfsf4	0	4.55089	0.104575	6.07026	0.00694543	0.999998	7.86773e-05	3.57687e-06
Usp18	0	5.55748	1.44988	6.22933	0.00173081	0.995958	0.0311713	7.53454e-05
Olr1	0	5.37322	2.20418	6.29695	0.000648215	0.92806	0.00114494	7.94297e-06
H2-M2	0	4.36788	0.273632	6.33034	0.00238663	0.999919	7.14996e-07	5.78827e-08
Socs1	0	5.97817	5.08948	6.9424	0.0347673	0.321726	0.0409026	0.004837
Itgb8	0	5.75913	2.74004	7.67115	0.0058738	0.953511	4.07547e-06	4.61144e-07
Tarm1	0	6.65677	3.45112	7.99262	0.042282	0.986636	0.0040284	0.000183267
Ccl12	0	7.6507	1.63068	8.57105	0.000905837	0.99988	0.00185871	9.15754e-06
