# Supplementary material for: The Transcription Factor STAT6 Mediates Direct Repression of Inflammatory Enhancers and Limits Activation of Alternatively Polarized Macrophages
Source: Immunity. 2018 Jan 16;48(1):75–90.e6. doi: 10.1016/j.immuni.2017.12.010 (PMC5772169; doi:10.1016/j.immuni.2017.12.010)
Supplement: Table S6. Primers for mRNA and eRNA Expression as well as ChIP-qPCR, Related to STAR Methods [file mmc7.xlsx]

## Sheet: mRNA
Assay Name	FW primer	Rev primer
mCd14	aaagaaactgaagcctttctcg	agcaacaagccaagcacac
mTlr2	ggggcttcacttctctgctt	agcatcctctgagatttgacg
mAbca1	tccaatttcccatccatttg	acaggtaccaaaccaccagc
mClec4d	agtaacgtgcatccgagagg	taacaggacagcaggtccaa
mNlrp3	cccttggagacacaggactc	ggtgaggctgcagttgtcta
mFos	cagcctttcctactaccattcc	acagatctgcgcaaaagtcc
mLyz1	ggcaaaaccccaagatctaa	tctctcaccaccctctttgc
mLyz2	gaatggaatggctggctact	cgtgctgagctaaacacacc
mSmad3	tccattcccgagaacactaac	ccaggaggtggggtttct
mIL1b	agttgacggaccccaaaag	tttgaagctggatgctctcat
mKlf4	cgggaagggagaagacact	gagttcctcacgccaacg
mEdn1	ggacatcatctgggtcaacac	tgggaagtaagtctttcaaggaa
mHbegf	tcttcttgtcatcgtgggact	cacgcccaacttcactttct
mPpia	tctgctgtctttggaacttt	cgatgacgagcccttgg

## Sheet: eRNA
Assay Name	FW primer	Rev primer
Hbegf_+43Kb	cagcagggaggacttcatgt	ggaaagccttcatcgactgt
Edn1_-42Kb	gctctttgctagggttttagacg	atcacgaggcagccactc
Klf4_-34Kb	ggactccaaaagatggatcg	gaatggactcaaggggtcag
Cd14_+25Kb	tgctatgtatccctggaacct	tgcctgaaaatggtgcctac
Tlr2_+29Kb	acgatctgacctgaccatacc	gcccctcgatgttaaaaccc
Fos_-5Kb	tcctccttttcgcctctctc	ggaatgtggggttatcttgagc
Abca1_-27Kb	tggctacaaagggtcaggtc	tcaccaaaaatccagttgctt
Clec4d_-9Kb	tagtggtccctgggcaagta	tggaaagaagagaaatggagggg
Nlrp3_-1.3Kb	acagcatctactcagggtgg	gctctttacattagctgcccc
Tlr2_-21Kb	aagcaagagtttgtgtaccctctta	cctgtcttccctctggtcac
Cxcl11_-11Kb	gccgggtcagctcttatcta	accaaggacaaaaccaaccg
Fcgr1_-7.7Kb	ccctttctccctagccgtag	agtgactagtgccatgcgaa
IL1b_-9.7Kb	gctggaccgttttcttatagaca	tgtagaaacacaggagcagaat

## Sheet: ChIP-qPCR
Assay Name	FW primer	Rev primer
IL-18_+25Kb	tgaaaagaaagctgtgttcacatt	agcccgagaagcttatgaaa
Fcgr1_-7.7Kb	acatcagcaaaaggcttggt	ggctactctgctaacctgctaca
Irak3_+10Kb	acagaaatcgtgtctccatatgc	tggggtgtgttgcgttattc
IL1b_-7.7Kb	agcaggattgctggctagag	ccatgtcagcagcacagtgta
