# Supplementary material for: The Transcription Factor STAT6 Mediates Direct Repression of Inflammatory Enhancers and Limits Activation of Alternatively Polarized Macrophages
Source: Immunity. 2018 Jan 16;48(1):75–90.e6. doi: 10.1016/j.immuni.2017.12.010 (PMC5772169; doi:10.1016/j.immuni.2017.12.010)
Supplement: Table S7. The List of the Applied RNA-Seq, ChIP-Seq, GRO-Seq, ATAC-Seq, and Microarray Data Sets, Related to STAR Methods [file mmc8.xlsx]

## Sheet: Munka1
Method		Experiment	Genotype	Cell type	Treatment	Origin of data	GEO/SRA/ArrayExpress ID
RNA-seq		Identification of alternative macrophage-specific gene expression program	wild-type	BMDM	control_1h	own data	GSE106706
			wild-type	BMDM	IL-4_1h	own data
			wild-type	BMDM	control_3h	own data
			wild-type	BMDM	IL-4_3h	own data
			wild-type	BMDM	control_6h	own data
			wild-type	BMDM	IL-4_6h	own data
			wild-type	BMDM	control_24h	own data
			wild-type	BMDM	IL-4_24h	own data
			STAT6 KO	BMDM	control_1h	own data
			STAT6 KO	BMDM	IL-4_1h	own data
			STAT6 KO	BMDM	control_3h	own data
			STAT6 KO	BMDM	IL-4_3h	own data
			STAT6 KO	BMDM	control_6h	own data
			STAT6 KO	BMDM	IL-4_6h	own data
			STAT6 KO	BMDM	control_24h	own data
			STAT6 KO	BMDM	IL-4_24h	own data
		Characterization of IL-4-modulated LPS response in macrophages	wild-type	BMDM	control/control	own data	GSE106706
			wild-type	BMDM	IL-4 pre-treatment (24h)/control	own data
			wild-type	BMDM	control/LPS (3h)	own data
			wild-type	BMDM	IL-4 pre-treatment (24h)/LPS (3h)	own data
		Characterization of alternative macrophage activation specific gene expression program in vivo	wild-type	peritoneal macrophages	thioglycollate	publicly available data	E-MTAB-995
			wild-type	peritoneal macrophages	Brugia malayi	publicly available data
Microarray		Identification of the potential role of HDAC3 in the IL-4/STAT6 signaling pathway-mediated repression	wild-type	BMDM	control	publicly available data	GSE33609
			wild-type	BMDM	IL-4_24h	publicly available data
			HDAC3 KO	BMDM	control	publicly available data
			HDAC3 KO	BMDM	IL-4_24h	publicly available data
ATAC-seq		Characterization of the IL-4/STAT6 signaling pathway-mediated transcriptional repression and activation	wild-type	BMDM	control	own data	GSE106706
			wild-type	BMDM	IL-4_1h	own data
GRO-seq		Characterization of the IL-4/STAT6 signaling pathway-mediated transcriptional repression and activation	wild-type	BMDM	control	own data	GSE106706
			wild-type	BMDM	IL-4_1h	own data
ChIP-seq	STAT6	Characterization of the IL-4/STAT6 signaling pathway-mediated transcriptional repression and activation	wild-type	BMDM	control	own data	GSE106706
			wild-type	BMDM	IL-4_1h	own data
			wild-type	BMDM	IL-4_6h	own data
			wild-type	BMDM	IL-4_24h	own data
	RNAPII-pS2		wild-type	BMDM	control	own data
			wild-type	BMDM	IL-4_1h	own data
	RNAPII-pS5		wild-type	BMDM	control	own data
			wild-type	BMDM	IL-4_1h	own data
	H3K27Ac		wild-type	BMDM	control	own data
			wild-type	BMDM	IL-4_1h	own data
	H3K4m1		wild-type	BMDM	control	publicly available data	GSE38379
			wild-type	BMDM	IL-4_4h	publicly available data
	PU.1		wild-type	BMDM	control	own data	GSE106706
			wild-type	BMDM	IL-4_1h	own data
	JunB		wild-type	BMDM	control	own data
			wild-type	BMDM	IL-4_1h	own data
	IRF8		wild-type	BMDM	control	own data
			wild-type	BMDM	IL-4_1h	own data
	CEBPα		wild-type	BMDM	control	own data
			wild-type	BMDM	IL-4_1h	own data
	p300		wild-type	BMDM	control	own data
			wild-type	BMDM	IL-4_1h	own data
	HDAC1		wild-type	BMDM	control	own data
			wild-type	BMDM	IL-4_1h	own data
	HDAC2		wild-type	BMDM	control	own data
			wild-type	BMDM	IL-4_1h	own data
	HDAC3		wild-type	BMDM	control	own data
			wild-type	BMDM	IL-4_1h	own data
	Rad 21		wild-type	BMDM	control	publicly available data	SRP019970
	CTCF		wild-type	BMDM	control	publicly available data
	SMRT		wild-type	BMDM	control	publicly available data	GSE27060
	NCoR		wild-type	BMDM	control	publicly available data
	RNAPII-pS2	Characterization of IL-4-modulated LPS response in macrophages	wild-type	BMDM	control/control	own data	GSE106706
			wild-type	BMDM	IL-4 pre-treatment (24h)/control	own data
			wild-type	BMDM	control/LPS (1h)	own data
			wild-type	BMDM	IL-4 pre-treatment (24h)/LPS (1h)	own data
	RNAPII-pS5		wild-type	BMDM	control/control	own data
			wild-type	BMDM	IL-4 pre-treatment (24h)/control	own data
			wild-type	BMDM	control/LPS (1h)	own data
			wild-type	BMDM	IL-4 pre-treatment (24h)/LPS (1h)	own data
	p65		wild-type	BMDM	control/control	own data
			wild-type	BMDM	IL-4 pre-treatment (24h)/control	own data
			wild-type	BMDM	control/LPS (1h)	own data
			wild-type	BMDM	IL-4 pre-treatment (24h)/LPS (1h)	own data
